# Supplementary material for: Thyrotropin-Releasing Hormone Gene Methylation as a Potential Biomarker for Anal Intraepithelial Neoplasia
Source: Int J Mol Sci. 2025 Dec 5;26(24):11784. doi: 10.3390/ijms262411784 (PMC12733343; doi:10.3390/ijms262411784)
Supplement: Supplementary file 1 [file ijms-26-11784-s001.zip]

Archive with 5 entries (4 files):
- ijms-3963136-supplementary/
- ijms-3963136-supplementary/Supplementary Figure S1 + figure legend.pdf
- ijms-3963136-supplementary/Supplementary Table S1. 2,088 CpG positions with Log2FC ≥0.3 obtained from GSE186859 (Normal vs AIN3CA samples.xlsx
- ijms-3963136-supplementary/Supplementary Table S2. Gene ontology and KEGG of 537 genes with Log2FC ≥0.3.xlsx
- ijms-3963136-supplementary/Supplementary Table S3. ROC analysis of TRH methylation in samples with different anal lesions.xlsx
