# Supplementary material for: Thyrotropin-Releasing Hormone Gene Methylation as a Potential Biomarker for Anal Intraepithelial Neoplasia
Source: Int J Mol Sci. 2025 Dec 5;26(24):11784. doi: 10.3390/ijms262411784 (PMC12733343; doi:10.3390/ijms262411784)
Supplement: Supplementary file 1 [file ijms-26-11784-s001.zip › ijms-3963136-supplementary/Supplementary Table S1. 2,088 CpG positions with Log2FC ≥0.3 obtained from GSE186859 (Normal vs AIN3CA samples.xlsx]

## Sheet: Log2FC≥0.3 
ID	UCSC_RefGene_Name	adj.P.Val	P.Value	t	B	logFC	RANGE_START	RANGE_END	RANGE_GB	SPOT_ID
cg00001747		2e-10	2.23e-13	8.1	19.9754	0.387	105460263	105460386	NC_000002.11
cg00002719	C1orf114	4.98e-09	1.24e-11	7.37	16.0967	0.469	169396706	169396829	NC_000001.10
cg00003298	LHX5	4.16e-05	6.3e-07	5.22	5.70132	0.331	113901210	113901333	NC_000012.11
cg00017221		7.29e-13	1.67e-16	9.35	26.9275	0.351	149719536	149719659	NC_000001.10
cg00017437		7.9e-08	3.68e-10	6.74	12.832	0.315	2706335	2706458	NC_000001.10
cg00034076	RALYL;RALYL;RALYL;RALYL;RALYL	4.98e-09	1.25e-11	7.37	16.0944	0.313	85096037	85096160	NC_000008.10
cg00046499	GPR149	5.66e-07	3.98e-09	6.27	10.5441	0.311	154146183	154146306	NC_000003.11
cg00063174	WDR69	0.00972	0.00046	3.59	-0.500314	0.323	228736253	228736376	NC_000002.11
cg00072839	PCDH11X	8.62e-08	4.11e-10	6.72	12.7268	0.358	91035267	91035390	NC_000023.10
cg00089091	DPP10;DPP10	8.31e-12	3.94e-15	8.81	23.8728	0.328	115919950	115920073	NC_000002.11
cg00089798	FAM19A2;FAM19A2	3.08e-08	1.15e-10	6.96	13.9531	0.35	62585204	62585327	NC_000012.11
cg00097146	SIX3	2.26e-09	4.65e-12	7.55	17.0435	0.332	45171818	45171941	NC_000002.11
cg00100121	C1orf114;C1orf114	8.53e-08	4.06e-10	6.72	12.7399	0.453	169396635	169396758	NC_000001.10
cg00107772		4.13e-12	1.52e-15	8.97	24.7903	0.303	57261886	57262009	NC_000014.8
cg00124695	SALL1;SALL1	0.000682	1.73e-05	4.45	2.56335	0.312	51185039	51185162	NC_000016.9
cg00128702	ADCYAP1;ADCYAP1	9.01e-06	1.04e-07	5.61	7.42254	0.355	905156	905279	NC_000018.9
cg00158528		2.53e-06	2.35e-08	5.92	8.84332	0.34	121956859	121956982	NC_000007.13
cg00159100	ELMO1	8.43e-09	2.4e-11	7.25	15.462	0.367	37487633	37487756	NC_000007.13
cg00196827	ONECUT2	1.48e-08	4.77e-11	7.12	14.8011	0.305	55108068	55108191	NC_000018.9
cg00208153	PCDH17;PCDH17	1.37e-10	1.37e-13	8.19	20.4467	0.313	58206058	58206181	NC_000013.10
cg00249511	SCT;SCT	3.87e-10	5.18e-13	7.95	19.162	0.377	627152	627275	NC_000011.9
cg00266983		0.0065	0.000276	3.73	-0.028247	0.308	1277521	1277644	NC_000007.13
cg00282249	CCNA1;CCNA1;CCNA1;CCNA1	0.000127	2.36e-06	4.92	4.4471	0.333	37005566	37005689	NC_000013.10
cg00295794		2.16e-06	1.95e-08	5.95	9.01962	0.353	100641409	100641532	NC_000013.10
cg00332249	CALCA;CALCA;CALCA	8.33e-08	3.94e-10	6.72	12.7688	0.311	14995258	14995381	NC_000011.9
cg00334063	ZIC4;ZIC4;ZIC4;ZIC4;ZIC4	8.1e-13	1.9e-16	9.33	26.8002	0.361	147106010	147106133	NC_000003.11
cg00343633	GRIA4;GRIA4;GRIA4;GRIA4	7.77e-09	2.15e-11	7.27	15.5677	0.382	105481306	105481429	NC_000011.9
cg00370229		4.01e-11	2.93e-14	8.46	21.9333	0.32	29521602	29521725	NC_000006.11
cg00379648	RFX4	1.14e-06	9.13e-09	6.11	9.74839	0.305	106979451	106979574	NC_000012.11
cg00384539	PRDM14	2.76e-05	3.88e-07	5.32	6.16303	0.314	70983567	70983690	NC_000008.10
cg00393837		3.89e-07	2.57e-09	6.36	10.9649	0.328	105470050	105470173	NC_000002.11
cg00421363	PPFIA3	0.000231	4.78e-06	4.76	3.77826	0.33	49646246	49646369	NC_000019.9
cg00437985	CRYM	0.000181	3.56e-06	4.82	4.05615	0.3	21295255	21295378	NC_000016.9
cg00450784	RFX4	9.94e-05	1.76e-06	4.99	4.72722	0.381	106979062	106979185	NC_000012.11
cg00459623		1.17e-07	5.99e-10	6.64	12.3644	0.376	176936581	176936704	NC_000002.11
cg00460049	SGIP1	5.93e-09	1.55e-11	7.33	15.8864	0.347	66998806	66998929	NC_000001.10
cg00465284	CTNNA2;CTNNA2;LRRTM1	5.14e-07	3.57e-09	6.29	10.6491	0.3	80531898	80532021	NC_000002.11
cg00495860		1.11e-08	3.38e-11	7.19	15.1318	0.334	38065524	38065647	NC_000021.8
cg00505277		7.78e-07	5.81e-09	6.2	10.1817	0.312	58521176	58521299	NC_000019.9
cg00530925		1.14e-05	1.37e-07	5.55	7.15721	0.333	23463094	23463217	NC_000010.10
cg00549566	ELMO1	8.84e-08	4.24e-10	6.71	12.6982	0.355	37488253	37488376	NC_000007.13
cg00549910	CTNNA2;LRRTM1;CTNNA2	5.52e-05	8.83e-07	5.14	5.38012	0.305	80531597	80531720	NC_000002.11
cg00557947		1.35e-09	2.42e-12	7.67	17.6758	0.383	102419245	102419368	NC_000010.10
cg00563873		1.74e-05	2.25e-07	5.44	6.68232	0.373	93115461	93115584	NC_000008.10
cg00582524	SALL1;SALL1;SALL1	1.31e-07	6.89e-10	6.62	12.2306	0.362	51184392	51184515	NC_000016.9
cg00582971	GRM6	1.22e-07	6.28e-10	6.63	12.3195	0.398	178422128	178422251	NC_000005.9
cg00588920		0.00047	1.11e-05	4.56	2.98136	0.301	72917147	72917270	NC_000008.10
cg00590139	A2BP1;A2BP1;A2BP1	4.02e-08	1.6e-10	6.9	13.6324	0.369	7354254	7354377	NC_000016.9
cg00595086		2.24e-07	1.33e-09	6.49	11.5958	0.352	72468561	72468684	NC_000008.10
cg00662556	GALR1	1.1e-08	3.31e-11	7.19	15.1512	0.307	74963364	74963487	NC_000018.9
cg00674706		6.57e-10	9.96e-13	7.83	18.5303	0.341	29521145	29521268	NC_000006.11
cg00688447		2.61e-09	5.58e-12	7.52	16.8677	0.354	55379910	55380033	NC_000008.10
cg00690148	C1QL2;C1QL2	8.26e-05	1.41e-06	5.04	4.93247	0.312	119916017	119916140	NC_000002.11
cg00697992	NXPH2	1.75e-06	1.51e-08	6	9.26497	0.316	139537131	139537254	NC_000002.11
cg00698908	TMEM132C	3.47e-09	7.94e-12	7.46	16.5278	0.305	128750971	128751094	NC_000012.11
cg00711088		3.55e-06	3.5e-08	5.83	8.46082	0.328	1401409	1401532	NC_000004.11
cg00722320	MIR184	0.00191	6.04e-05	4.13	1.38742	0.311	79502065	79502188	NC_000015.9
cg00731785	BST1;BST1	2.58e-05	3.57e-07	5.34	6.2437	0.335	15704680	15704803	NC_000004.11
cg00733728		2.83e-10	3.44e-13	8.02	19.5567	0.32	79171230	79171353	NC_000013.10
cg00733780	GAD2;GAD2	0.00207	6.66e-05	4.11	1.29684	0.326	26505127	26505250	NC_000010.10
cg00745399	ZNF610;ZNF610;ZNF610	5.03e-09	1.26e-11	7.37	16.0823	0.328	52839924	52840047	NC_000019.9
cg00767010		5.92e-13	1.21e-16	9.41	27.2396	0.351	99482094	99482217	NC_000009.11
cg00778995	POU3F3	8.65e-07	6.59e-09	6.17	10.0607	0.376	105470558	105470681	NC_000002.11
cg00793935	TRPM8	6.59e-09	1.76e-11	7.31	15.7613	0.344	234847769	234847892	NC_000002.11
cg00795341	THBS4	0.000703	1.79e-05	4.44	2.52858	0.306	79330929	79331052	NC_000005.9
cg00829961		0.00033	7.26e-06	4.66	3.38189	0.343	25909326	25909449	NC_000008.10
cg00839579	MEOX2	5.15e-09	1.3e-11	7.37	16.0564	0.358	15727441	15727564	NC_000007.13
cg00842325		7.57e-07	5.63e-09	6.2	10.2125	0.307	21503536	21503659	NC_000020.10
cg00852549	NXPH1	6.42e-07	4.62e-09	6.24	10.4014	0.359	8473457	8473580	NC_000007.13
cg00853480	ZNF93	5.1e-06	5.33e-08	5.75	8.05858	0.338	20012036	20012159	NC_000019.9
cg00862116	ABCB1	4.35e-06	4.42e-08	5.78	8.23756	0.356	87230344	87230467	NC_000007.13
cg00908526	CTNND2;CTNND2	1.46e-07	7.91e-10	6.59	12.0973	0.307	11904084	11904207	NC_000005.9
cg00910695	RSPO2;RSPO2	8.09e-06	9.15e-08	5.63	7.54265	0.344	109095568	109095691	NC_000008.10
cg00912625	CNTN4	1.91e-07	1.1e-09	6.53	11.7786	0.313	2140977	2141100	NC_000003.11
cg00913949	ESRRG	7.93e-09	2.21e-11	7.27	15.5403	0.32	217311511	217311634	NC_000001.10
cg00926400	BOLL;BOLL	1.28e-12	3.53e-16	9.22	26.2023	0.325	198651498	198651621	NC_000002.11
cg00943360		2.54e-07	1.55e-09	6.46	11.4515	0.302	32607923	32608046	NC_000015.9
cg00959249	PCSK1	3.07e-05	4.39e-07	5.3	6.04518	0.325	95768997	95769120	NC_000005.9
cg00977827		1.42e-07	7.6e-10	6.6	12.1362	0.31	149192743	149192866	NC_000001.10
cg00998387		1.02e-07	5.05e-10	6.68	12.5296	0.303	65281572	65281695	NC_000008.10
cg01009664	TRH;TRH	1.15e-11	5.85e-15	8.74	23.49	0.313	129693613	129693736	NC_000003.11
cg01011748	GALNT13	7.64e-06	8.55e-08	5.65	7.60703	0.32	154729200	154729323	NC_000002.11
cg01030121	LOC283392;TRHDE;LOC283392	0.000777	2.03e-05	4.41	2.41134	0.304	72667236	72667359	NC_000012.11
cg01046104	ZIK1	1.68e-12	4.97e-16	9.16	25.8728	0.379	58095588	58095711	NC_000019.9
cg01048962		1.25e-08	3.9e-11	7.16	14.9939	0.335	21646470	21646593	NC_000019.9
cg01070209	SRRM4	8.66e-06	9.89e-08	5.62	7.4675	0.344	119419331	119419454	NC_000012.11
cg01082512		1.15e-06	9.24e-09	6.1	9.7373	0.305	23462117	23462240	NC_000010.10
cg01088410		0.0012	3.44e-05	4.28	1.91697	0.347	170739179	170739302	NC_000005.9
cg01101865	FLJ43390	1.42e-07	7.63e-10	6.6	12.132	0.304	62584565	62584688	NC_000014.8
cg01104724		2.64e-10	3.15e-13	8.04	19.642	0.318	56297564	56297687	NC_000007.13
cg01110759	MT1A	3.36e-07	2.16e-09	6.39	11.1329	0.311	56672387	56672510	NC_000016.9
cg01134282	RALYL;RALYL;RALYL	1.01e-09	1.69e-12	7.74	18.0206	0.332	85094904	85095027	NC_000008.10
cg01139508	ZNF660	0.000117	2.12e-06	4.94	4.54758	0.357	44626538	44626661	NC_000003.11
cg01141940	RTN1;RTN1;RTN1;RTN1	1.11e-09	1.91e-12	7.72	17.9034	0.429	60097247	60097370	NC_000014.8
cg01151966	NRG3;NRG3	1.38e-06	1.15e-08	6.06	9.52441	0.336	83634485	83634608	NC_000010.10
cg01157404	RYR2	5.28e-06	5.55e-08	5.74	8.02052	0.303	237206562	237206685	NC_000001.10
cg01172903	ZNF788	1.28e-05	1.57e-07	5.52	7.02826	0.341	12203315	12203438	NC_000019.9
cg01184975		5.99e-08	2.62e-10	6.8	13.1596	0.339	114852091	114852214	NC_000012.11
cg01185626	LHX8	2.29e-10	2.63e-13	8.07	19.8148	0.307	75594016	75594139	NC_000001.10
cg01193690		7.88e-08	3.67e-10	6.74	12.8349	0.33	28491615	28491738	NC_000013.10
cg01218619		1.65e-06	1.41e-08	6.02	9.33055	0.358	25090298	25090421	NC_000004.11
cg01245966	ADCY8	3.66e-08	1.42e-10	6.92	13.7487	0.32	132053823	132053946	NC_000008.10
cg01269718		2.25e-07	1.34e-09	6.49	11.5923	0.342	13869025	13869148	NC_000018.9
cg01287975	TAC1;TAC1;TAC1;TAC1	6.07e-12	2.52e-15	8.88	24.305	0.307	97361241	97361364	NC_000007.13
cg01295203	PRDM14	1.95e-07	1.12e-09	6.52	11.759	0.301	70984199	70984322	NC_000008.10
cg01307130		1.71e-07	9.62e-10	6.55	11.9092	0.367	71329040	71329163	NC_000010.10
cg01354961	NXPH1	2.74e-07	1.69e-09	6.44	11.3699	0.313	8473462	8473585	NC_000007.13
cg01366595		5.73e-07	4.04e-09	6.27	10.5303	0.312	42952307	42952430	NC_000005.9
cg01370541		5.21e-07	3.63e-09	6.29	10.634	0.324	41882812	41882935	NC_000004.11
cg01401376	EYA4;EYA4;EYA4	0.0017	5.22e-05	4.17	1.52428	0.309	133563342	133563465	NC_000006.11
cg01408508		2.14e-11	1.3e-14	8.6	22.7211	0.316	26188639	26188762	NC_000020.10
cg01408654	PCDH10;PCDH10	2.35e-06	2.16e-08	5.93	8.92338	0.318	134070437	134070560	NC_000004.11
cg01452847	MIR196A1	4.59e-09	1.11e-11	7.39	16.2017	0.327	46711341	46711464	NC_000017.10
cg01461847		3.49e-09	8.01e-12	7.45	16.52	0.308	27648057	27648180	NC_000006.11
cg01464835	VSTM2B	1.18e-06	9.58e-09	6.1	9.70309	0.365	30016147	30016270	NC_000019.9
cg01485075	ZNF492	4e-08	1.59e-10	6.9	13.6413	0.344	22817371	22817494	NC_000019.9
cg01490094		8.62e-08	4.11e-10	6.72	12.7262	0.304	72917363	72917486	NC_000008.10
cg01502588		2.04e-07	1.19e-09	6.51	11.7079	0.304	119615889	119616012	NC_000002.11
cg01517740		2.92e-05	4.14e-07	5.31	6.10066	0.303	65291990	65292113	NC_000008.10
cg01518607		3.32e-14	2.12e-18	10.1	31.1447	0.332	27235891	27236014	NC_000006.11
cg01521987	MIR663	3.87e-06	3.85e-08	5.81	8.37033	0.337	26188976	26189099	NC_000020.10
cg01535698	FMN2	1.19e-07	6.1e-10	6.64	12.3474	0.342	240255136	240255259	NC_000001.10
cg01544903		1.42e-08	4.52e-11	7.13	14.852	0.349	56697229	56697352	NC_000016.9
cg01546568	CTNNA2;CTNNA2;CTNNA2;CTNNA2	2.29e-10	2.62e-13	8.07	19.8176	0.409	79740322	79740445	NC_000002.11
cg01563031	NELL1;NELL1	0.00288	9.97e-05	4	0.919091	0.316	20691429	20691552	NC_000011.9
cg01601746	ZNF549	7.12e-06	7.89e-08	5.66	7.68412	0.314	58038689	58038812	NC_000019.9
cg01610488	TRPA1	8.39e-08	3.97e-10	6.72	12.7612	0.3	72987870	72987993	NC_000008.10
cg01613638	FLJ43390	5.24e-06	5.5e-08	5.74	8.02838	0.313	62584024	62584147	NC_000014.8
cg01620580	ZNF665	0.000807	2.13e-05	4.4	2.36825	0.331	53696649	53696772	NC_000019.9
cg01630690		1.27e-09	2.23e-12	7.69	17.7513	0.35	36992001	36992124	NC_000014.8
cg01656244		3.57e-11	2.49e-14	8.49	22.0926	0.331	65284080	65284203	NC_000008.10
cg01687680	CBLN1	3.21e-09	7.25e-12	7.47	16.616	0.304	49312238	49312361	NC_000016.9
cg01688536		2.48e-06	2.29e-08	5.92	8.86693	0.362	35296968	35297091	NC_000007.13
cg01689438		5.48e-10	7.91e-13	7.87	18.7532	0.35	147140930	147141053	NC_000003.11
cg01705052	SHISA9;SHISA9	0.00362	0.000132	3.93	0.657331	0.354	12996234	12996357	NC_000016.9
cg01718116	DPP10;DPP10	4.07e-10	5.5e-13	7.94	19.1045	0.347	115919829	115919952	NC_000002.11
cg01718447	CRHR2	0.000243	5.06e-06	4.74	3.723	0.348	30722327	30722450	NC_000007.13
cg01729717	SLITRK1;SLITRK1	2.47e-07	1.5e-09	6.47	11.485	0.343	84456486	84456609	NC_000013.10
cg01734786	FSTL5;FSTL5;FSTL5	6.16e-05	1e-06	5.11	5.25785	0.307	163085663	163085786	NC_000004.11
cg01762070		0.000224	4.58e-06	4.77	3.81732	0.318	21101007	21101130	NC_000014.8
cg01764252		9.28e-07	7.17e-09	6.16	9.98059	0.302	87991071	87991194	NC_000005.9
cg01779765	FLJ43390	4.09e-09	9.67e-12	7.42	16.338	0.393	62583795	62583918	NC_000014.8
cg01781974	NID2	1.46e-07	7.95e-10	6.59	12.0926	0.315	52535973	52536096	NC_000014.8
cg01783070	PAX1	1.62e-08	5.34e-11	7.1	14.6917	0.362	21686293	21686416	NC_000020.10
cg01791371		4.31e-08	1.76e-10	6.88	13.5444	0.3	50817193	50817316	NC_000006.11
cg01791874		3.95e-08	1.57e-10	6.9	13.6554	0.359	16180055	16180178	NC_000005.9
cg01805540	CACNB2;CACNB2;CACNB2;CACNB2;CACNB2;CACNB2;CACNB2;CACNB2;CACNB2	5.7e-05	9.16e-07	5.13	5.3451	0.314	18429749	18429872	NC_000010.10
cg01806520		4.18e-05	6.33e-07	5.22	5.69658	0.301	93115504	93115627	NC_000008.10
cg01807407	NRN1	2.34e-07	1.41e-09	6.48	11.5451	0.306	6004686	6004809	NC_000006.11
cg01826574	DMRT1	1.32e-06	1.1e-08	6.07	9.57223	0.321	843179	843302	NC_000009.11
cg01837719	FUT9	0.000147	2.79e-06	4.88	4.28731	0.309	96463185	96463308	NC_000006.11
cg01839464	DCC	2.56e-11	1.62e-14	8.56	22.504	0.327	49868477	49868600	NC_000018.9
cg01873234	ZNF583;ZNF583;ZNF583;ZNF583;ZNF583	9.64e-05	1.69e-06	5	4.76138	0.306	56915732	56915855	NC_000019.9
cg01886957	DPP10;DPP10	0.0003	6.49e-06	4.68	3.48848	0.316	115920612	115920735	NC_000002.11
cg01894048	KCNN2	0.0037	0.000136	3.92	0.631939	0.305	113697895	113698018	NC_000005.9
cg01904183	TRAM1L1	0.000129	2.38e-06	4.92	4.43681	0.327	118006832	118006955	NC_000004.11
cg01910869	EDNRB;EDNRB;EDNRB	1.4e-09	2.53e-12	7.66	17.6331	0.301	78493182	78493305	NC_000013.10
cg01913568	RXRG;RXRG	0.000207	4.18e-06	4.79	3.90359	0.304	165414583	165414706	NC_000001.10
cg01921432	BARHL2	1.71e-08	5.66e-11	7.09	14.6354	0.32	91182534	91182657	NC_000001.10
cg01939477	MIR129-2	1.07e-12	2.79e-16	9.26	26.4304	0.436	43602879	43603002	NC_000011.9
cg01942962	GRIA2;GRIA2;GRIA2	7.12e-07	5.24e-09	6.22	10.282	0.308	158143439	158143562	NC_000004.11
cg01978558		4.66e-05	7.23e-07	5.19	5.57066	0.327	93114437	93114560	NC_000008.10
cg01995743	SLC35F1	7.63e-06	8.54e-08	5.65	7.60841	0.341	118229732	118229855	NC_000006.11
cg02009585	PEX5L	1.94e-08	6.61e-11	7.06	14.4859	0.315	179754529	179754652	NC_000003.11
cg02013838		5.88e-10	8.66e-13	7.86	18.6656	0.356	105460715	105460838	NC_000002.11
cg02023345	TMEM26	8.2e-06	9.28e-08	5.63	7.52913	0.364	63212226	63212349	NC_000010.10
cg02027945		0.0177	0.000996	3.36	-1.21221	0.343	20618230	20618353	NC_000011.9
cg02036261	OTX2	1.39e-07	7.42e-10	6.6	12.1587	0.306	57276057	57276180	NC_000014.8
cg02074591		0.000257	5.42e-06	4.73	3.65934	0.304	3220802	3220925	NC_000016.9
cg02076785	CNGA3;CNGA3	2.63e-09	5.66e-12	7.52	16.8553	0.303	98963582	98963705	NC_000002.11
cg02081052		4.47e-05	6.86e-07	5.2	5.62099	0.323	147137327	147137450	NC_000003.11
cg02081266		1.82e-05	2.38e-07	5.43	6.62928	0.307	59529618	59529741	NC_000017.10
cg02081701	NXPH2	0.000172	3.36e-06	4.84	4.11146	0.349	139537197	139537320	NC_000002.11
cg02124383	NXPH1	6.87e-11	5.78e-14	8.34	21.2778	0.302	8475198	8475321	NC_000007.13
cg02139871		2.96e-05	4.22e-07	5.3	6.08314	0.376	127783370	127783493	NC_000002.11
cg02147695	EDNRB;EDNRB;EDNRB	7.25e-06	8.06e-08	5.66	7.66318	0.39	78493657	78493780	NC_000013.10
cg02149189		9.25e-10	1.51e-12	7.76	18.1277	0.324	29521138	29521261	NC_000006.11
cg02164046	SST;SST	4.63e-09	1.13e-11	7.39	16.1915	0.318	187388148	187388271	NC_000003.11
cg02165743		2.74e-06	2.58e-08	5.9	8.755	0.303	28602566	28602689	NC_000006.11
cg02230017	A2BP1;A2BP1	5.74e-10	8.31e-13	7.86	18.705	0.397	6069019	6069142	NC_000016.9
cg02233559	SLC46A3;SLC46A3	6.63e-11	5.56e-14	8.35	21.3165	0.361	29293325	29293448	NC_000013.10
cg02235562		9.63e-11	8.93e-14	8.26	20.859	0.316	36729137	36729260	NC_000013.10
cg02246645	ASCL1	1.44e-06	1.22e-08	6.05	9.47416	0.345	103352235	103352358	NC_000012.11
cg02250846		1.44e-10	1.47e-13	8.17	20.376	0.331	23258484	23258607	NC_000019.9
cg02253760		1.39e-11	7.46e-15	8.7	23.2562	0.384	147077616	147077739	NC_000003.11
cg02264082		0.00101	2.78e-05	4.33	2.11578	0.302	130235850	130235973	NC_000003.11
cg02273398		6.87e-06	7.56e-08	5.67	7.72431	0.307	50817400	50817523	NC_000006.11
cg02293437	HYDIN;HYDIN	4.46e-06	4.56e-08	5.78	8.20807	0.347	71264678	71264801	NC_000016.9
cg02300154	WBSCR17	8.77e-07	6.71e-09	6.17	10.0442	0.4	70597058	70597181	NC_000007.13
cg02305377		3.17e-06	3.06e-08	5.86	8.58984	0.367	103355958	103356081	NC_000012.11
cg02340083		0.00147	4.39e-05	4.22	1.68711	0.322	50882006	50882129	NC_000001.10
cg02381898		4.35e-07	2.93e-09	6.33	10.8406	0.308	54970175	54970298	NC_000004.11
cg02387803	ZIC4;ZIC4;ZIC4	3.74e-06	3.7e-08	5.82	8.40791	0.331	147123457	147123580	NC_000003.11
cg02401399	CLIP3	0.000122	2.25e-06	4.93	4.49207	0.315	36523584	36523707	NC_000019.9
cg02403395	FGF12	0.000181	3.57e-06	4.82	4.05511	0.331	192445500	192445623	NC_000003.11
cg02432075	PCDH11Y	8.06e-08	3.78e-10	6.73	12.8084	0.319	4870822	4870945	NC_000024.9
cg02447304		2.87e-10	3.5e-13	8.02	19.5405	0.309	74024628	74024751	NC_000006.11
cg02452944	PCDHGA4;PCDHGA11;PCDHGA11;PCDHGA9;PCDHGA1;PCDHGB1;PCDHGB6;PCDHGA12;PCDHGB3;PCDHGB7;PCDHGA6;PCDHGA8;PCDHGA10;PCDHGA5;PCDHGB4;PCDHGA3;PCDHGA2;PCDHGA12;PCDHGB2;PCDHGA7;PCDHGB5	3.28e-11	2.26e-14	8.5	22.1861	0.316	140810109	140810232	NC_000005.9
cg02454806	LRFN5	1.87e-06	1.65e-08	5.99	9.18017	0.331	42075554	42075677	NC_000014.8
cg02458000		9.13e-05	1.59e-06	5.01	4.82229	0.316	26745757	26745880	NC_000006.11
cg02464073	ITGB2	0.0035	0.000127	3.94	0.695396	0.393	46349496	46349619	NC_000021.8
cg02469871		6.99e-08	3.16e-10	6.77	12.9798	0.318	103218581	103218704	NC_000012.11
cg02476510	CSMD3;CSMD3	4.35e-05	6.64e-07	5.2	5.65162	0.302	114445580	114445703	NC_000008.10
cg02478448	CCNA1;CCNA1;CCNA1;CCNA1;CCNA1;CCNA1	0.0019	5.99e-05	4.14	1.3953	0.318	37006063	37006186	NC_000013.10
cg02510267	NELL1;NELL1	3.71e-06	3.67e-08	5.82	8.41468	0.33	20690807	20690930	NC_000011.9
cg02519751	ZIC1	1.15e-07	5.86e-10	6.65	12.3856	0.313	147126753	147126876	NC_000003.11
cg02523844	MAGI2	1.78e-06	1.55e-08	6	9.24087	0.326	79083507	79083630	NC_000007.13
cg02543772	TMEM132C	7.48e-06	8.35e-08	5.65	7.62939	0.339	128850630	128850753	NC_000012.11
cg02562431	PCDH10;PCDH10	7.44e-05	1.25e-06	5.06	5.05114	0.353	134070369	134070492	NC_000004.11
cg02587316	ZNF529;ZNF382;ZNF529;ZNF529	2.43e-06	2.24e-08	5.92	8.88737	0.322	37096321	37096444	NC_000019.9
cg02588107	CR1;CR1	0.000113	2.05e-06	4.95	4.58216	0.32	207669716	207669839	NC_000001.10
cg02622316	ZSCAN12;ZSCAN12	0.000538	1.3e-05	4.52	2.82929	0.318	28367410	28367533	NC_000006.11
cg02623991	TTYH1;TTYH1	9.09e-11	8.29e-14	8.27	20.9303	0.37	54926431	54926554	NC_000019.9
cg02631468	VSX1;VSX1	5.01e-06	5.22e-08	5.75	8.07818	0.325	25062777	25062900	NC_000020.10
cg02640041	RXFP3;RXFP3	7.64e-09	2.1e-11	7.28	15.5887	0.3	33936520	33936643	NC_000005.9
cg02653559	ZIC4;ZIC4;ZIC4	2.14e-11	1.29e-14	8.6	22.7277	0.432	147112081	147112204	NC_000003.11
cg02655739	LOC645323	0.000747	1.93e-05	4.42	2.45913	0.311	87956517	87956640	NC_000005.9
cg02656891	C1orf94;C1orf94	2e-05	2.66e-07	5.4	6.52204	0.309	34642519	34642642	NC_000001.10
cg02667667	DKFZP434H168;GNAO1;GNAO1	0.00802	0.00036	3.66	-0.275783	0.339	56228505	56228628	NC_000016.9
cg02671880		5.84e-09	1.52e-11	7.34	15.9011	0.323	95355117	95355240	NC_000013.10
cg02674384	SIAH3;SIAH3	8.84e-08	4.24e-10	6.71	12.697	0.317	46425837	46425960	NC_000013.10
cg02700891	TRH;TRH	2.8e-11	1.82e-14	8.54	22.3941	0.356	129693586	129693709	NC_000003.11
cg02742906		1.65e-07	9.17e-10	6.56	11.9554	0.329	112758625	112758748	NC_000013.10
cg02766845		0.000586	1.44e-05	4.49	2.73257	0.313	28956577	28956700	NC_000006.11
cg02792792	CDO1	1.6e-07	8.86e-10	6.57	11.9881	0.318	115152420	115152543	NC_000005.9
cg02801786		2.14e-09	4.36e-12	7.57	17.1066	0.333	113914222	113914345	NC_000012.11
cg02809746		7.27e-10	1.12e-12	7.81	18.4132	0.392	49312033	49312156	NC_000016.9
cg02841000		0.000185	3.66e-06	4.82	4.03107	0.31	28642062	28642185	NC_000006.11
cg02842496	ADCY8	5.65e-12	2.26e-15	8.9	24.4095	0.333	132053262	132053385	NC_000008.10
cg02864844		4.73e-08	1.95e-10	6.86	13.444	0.391	149917263	149917386	NC_000007.13
cg02907374	CALCB	0.000135	2.53e-06	4.9	4.38065	0.342	15095028	15095151	NC_000011.9
cg02914422	PDE1C	2.83e-10	3.43e-13	8.02	19.5587	0.308	32110145	32110268	NC_000007.13
cg02916312	RIMS1	0.00612	0.000255	3.75	0.045663	0.319	72596135	72596258	NC_000006.11
cg02918054	SSTR1	0.000809	2.13e-05	4.4	2.36473	0.307	38677776	38677899	NC_000014.8
cg02919936	PRDM14	1.88e-05	2.47e-07	5.42	6.59229	0.307	70982285	70982408	NC_000008.10
cg02970696	ZNF148	1.91e-05	2.53e-07	5.42	6.5717	0.364	125076372	125076495	NC_000003.11
cg03014326	ANKRD30B;ANKRD30B	4.47e-09	1.08e-11	7.4	16.2299	0.349	14748285	14748408	NC_000018.9
cg03032214	GALR1	1.75e-05	2.26e-07	5.44	6.67758	0.318	74961809	74961932	NC_000018.9
cg03059131	FOXB1	0.00194	6.16e-05	4.13	1.36954	0.331	60296996	60297119	NC_000015.9
cg03072621	A2BP1;A2BP1;A2BP1;A2BP1	1.02e-09	1.71e-12	7.73	18.0067	0.357	6069929	6070052	NC_000016.9
cg03089717		0.000677	1.71e-05	4.45	2.5724	0.3	28557411	28557534	NC_000006.11
cg03117976	FAM38B	0.00026	5.51e-06	4.72	3.6438	0.379	11149435	11149558	NC_000018.9
cg03146949	ZNF542;ZNF542;ZNF542;ZNF542	3.27e-08	1.24e-10	6.94	13.8819	0.316	56879662	56879785	NC_000019.9
cg03146993	LHX1	0.000353	7.9e-06	4.64	3.30238	0.32	35297146	35297269	NC_000017.10
cg03152033		0.0165	0.000914	3.39	-1.13303	0.315	4453856	4453979	NC_000018.9
cg03161803		2.29e-14	1.37e-18	10.2	31.5645	0.387	27649120	27649243	NC_000006.11
cg03166753		5.68e-08	2.45e-10	6.82	13.2244	0.365	38683221	38683344	NC_000006.11
cg03177042		2.14e-08	7.41e-11	7.04	14.3757	0.313	166422671	166422794	NC_000006.11
cg03184290	PITX2;PITX2	4.34e-08	1.77e-10	6.88	13.5364	0.347	111550666	111550789	NC_000004.11
cg03192598		4.58e-12	1.74e-15	8.95	24.6641	0.346	12305854	12305977	NC_000019.9
cg03205584	SYT1;SYT1	0.000138	2.59e-06	4.9	4.35935	0.338	79258407	79258530	NC_000012.11
cg03207439	C20orf103	0.00098	2.69e-05	4.34	2.14862	0.304	9495199	9495322	NC_000020.10
cg03224572	GDF6	3.77e-09	8.77e-12	7.44	16.4327	0.325	97172012	97172135	NC_000008.10
cg03225817	GRIA4;GRIA4;GRIA4;GRIA4	3.8e-07	2.5e-09	6.37	10.9929	0.349	105481317	105481440	NC_000011.9
cg03227184	TMEM155;LOC100192379	3.39e-07	2.18e-09	6.39	11.123	0.388	122686432	122686555	NC_000004.11
cg03234186	ZNF154	4.05e-09	9.57e-12	7.42	16.3478	0.328	58220657	58220780	NC_000019.9
cg03241649		7.21e-05	1.21e-06	5.07	5.08468	0.311	44405924	44406047	NC_000019.9
cg03243226	GRIA4;GRIA4;GRIA4;GRIA4;GRIA4;GRIA4;GRIA4	6.43e-08	2.86e-10	6.79	13.0765	0.312	105480979	105481102	NC_000011.9
cg03276408		6.11e-08	2.69e-10	6.8	13.1345	0.333	112712475	112712598	NC_000013.10
cg03278146	LOC642597	8e-10	1.28e-12	7.79	18.2908	0.413	5197327	5197450	NC_000018.9
cg03304610	GALNTL6	5.17e-09	1.3e-11	7.36	16.0526	0.319	172734276	172734399	NC_000004.11
cg03307465	SLC8A1	0.000137	2.57e-06	4.9	4.36731	0.317	40679519	40679642	NC_000002.11
cg03326762	LHX8	5.56e-08	2.38e-10	6.82	13.2511	0.318	75597304	75597427	NC_000001.10
cg03329976	SOX17	2.13e-09	4.32e-12	7.57	17.1145	0.306	55370283	55370406	NC_000008.10
cg03347018	MSC	4.49e-05	6.9e-07	5.2	5.61543	0.303	72756882	72757005	NC_000008.10
cg03349184		3.76e-07	2.47e-09	6.37	11.0028	0.324	28740982	28741105	NC_000006.11
cg03357798		2.63e-05	3.66e-07	5.34	6.21981	0.32	69243285	69243408	NC_000008.10
cg03365311	MIR129-2	3.35e-09	7.6e-12	7.46	16.5704	0.329	43602965	43603088	NC_000011.9
cg03395558	SHANK2;SHANK2	4.69e-07	3.21e-09	6.32	10.7523	0.305	70508329	70508452	NC_000011.9
cg03401096		4.75e-05	7.39e-07	5.18	5.54936	0.371	123301171	123301294	NC_000011.9
cg03408135	CR1L	8.59e-12	4.09e-15	8.8	23.8371	0.331	207842833	207842956	NC_000001.10
cg03409187		5.78e-10	8.46e-13	7.86	18.6881	0.307	29521624	29521747	NC_000006.11
cg03419058	ATP10A	7.92e-09	2.21e-11	7.27	15.5427	0.373	26108391	26108514	NC_000015.9
cg03442350		0.00191	6.02e-05	4.14	1.39091	0.365	28641629	28641752	NC_000006.11
cg03479715	FLJ43390	9.95e-10	1.66e-12	7.74	18.0404	0.345	62584513	62584636	NC_000014.8
cg03483150	PENK;PENK	5.24e-06	5.5e-08	5.74	8.02856	0.305	57358651	57358774	NC_000008.10
cg03502002	GALR1;GALR1	1.9e-15	6.27e-20	10.7	34.5425	0.397	74962133	74962256	NC_000018.9
cg03503087	GFRA1;GFRA1;GFRA1	0.00061	1.51e-05	4.48	2.68838	0.33	118032626	118032749	NC_000010.10
cg03505117		8.6e-07	6.55e-09	6.17	10.0674	0.333	113441608	113441731	NC_000004.11
cg03530754	TMEM132C	7.17e-13	1.61e-16	9.36	26.9613	0.359	128751460	128751583	NC_000012.11
cg03532926	DPP6	2.38e-09	4.95e-12	7.54	16.9832	0.331	153584839	153584962	NC_000007.13
cg03539016		0.000226	4.64e-06	4.76	3.80545	0.378	149192846	149192969	NC_000001.10
cg03554749		2.91e-07	1.82e-09	6.43	11.2992	0.3	85405132	85405255	NC_000004.11
cg03561455	CBLN2	0.0036	0.000131	3.93	0.661688	0.302	70210433	70210556	NC_000018.9
cg03563308	GRP;GRP;GRP	2.47e-08	8.83e-11	7.01	14.2073	0.341	56887279	56887402	NC_000018.9
cg03570035	ZNF486	8.73e-07	6.67e-09	6.17	10.0494	0.301	20278051	20278174	NC_000019.9
cg03572772	PCDHB15	4.94e-05	7.73e-07	5.17	5.50701	0.306	140624869	140624992	NC_000005.9
cg03599978		0.0132	0.000682	3.47	-0.863666	0.311	219834537	219834660	NC_000001.10
cg03602280	FAM38B	1.13e-05	1.35e-07	5.55	7.17159	0.385	11148914	11149037	NC_000018.9
cg03603951	KCNK12	3.95e-05	5.93e-07	5.23	5.7592	0.301	47797488	47797611	NC_000002.11
cg03611452	ZNF781	3.63e-10	4.73e-13	7.97	19.2482	0.321	38183253	38183376	NC_000019.9
cg03659519	GALR1	4.15e-10	5.65e-13	7.93	19.078	0.332	74961966	74962089	NC_000018.9
cg03686593	FAM38B	0.000121	2.22e-06	4.93	4.50447	0.325	11149470	11149593	NC_000018.9
cg03700449	ASCL1	2.46e-09	5.19e-12	7.53	16.939	0.361	103352326	103352449	NC_000012.11
cg03711016	SHISA9;SHISA9	1.81e-05	2.37e-07	5.43	6.63398	0.306	12997684	12997807	NC_000016.9
cg03713642	HS3ST2	1.96e-05	2.6e-07	5.41	6.54522	0.307	22825100	22825223	NC_000016.9
cg03714573		9.95e-05	1.76e-06	4.99	4.72534	0.344	91172770	91172893	NC_000001.10
cg03735888	ZNF132	0.000722	1.85e-05	4.43	2.4978	0.343	58951602	58951725	NC_000019.9
cg03774514	FOXA2;FOXA2	2.06e-12	6.31e-16	9.12	25.6412	0.334	22563702	22563825	NC_000020.10
cg03775422	VSTM2A;VSTM2A	1.08e-06	8.61e-09	6.12	9.8054	0.305	54610192	54610315	NC_000007.13
cg03803071		1.14e-07	5.77e-10	6.65	12.4005	0.307	22034523	22034646	NC_000019.9
cg03804272	PDE4D;PDE4D	8.78e-07	6.71e-09	6.17	10.0435	0.304	59189375	59189498	NC_000005.9
cg03843000	TBX5;TBX5	4.14e-08	1.66e-10	6.89	13.5982	0.305	114846968	114847091	NC_000012.11
cg03893271	WBSCR17	3.29e-07	2.1e-09	6.4	11.1599	0.322	70597458	70597581	NC_000007.13
cg03898631		0.000258	5.46e-06	4.72	3.65181	0.308	112761112	112761235	NC_000013.10
cg03900143	ZIC4;ZIC4;ZIC4;ZIC4;ZIC4	1.8e-13	2.48e-17	9.67	28.7677	0.379	147111660	147111783	NC_000003.11
cg03940848		1.6e-05	2.03e-07	5.46	6.77906	0.353	229543112	229543235	NC_000001.10
cg03958798	SORCS3	5.34e-06	5.63e-08	5.73	8.00641	0.366	106400686	106400809	NC_000010.10
cg03974889		1.09e-07	5.49e-10	6.66	12.4482	0.307	91192162	91192285	NC_000001.10
cg03981954	FEZF1;FEZF1	3.92e-07	2.6e-09	6.36	10.9557	0.307	121942010	121942133	NC_000007.13
cg03994318		6.54e-12	2.79e-15	8.87	24.2058	0.311	109147921	109148044	NC_000013.10
cg04003850	FGF12;FGF12;FGF12	1.31e-06	1.08e-08	6.07	9.58758	0.351	192126165	192126288	NC_000003.11
cg04021697	WDR8	1.98e-07	1.15e-09	6.52	11.7414	0.356	3567303	3567426	NC_000001.10
cg04035209	PCDH10;PCDH10	4.28e-07	2.87e-09	6.34	10.8582	0.375	134069670	134069793	NC_000004.11
cg04037038	FRZB	1.63e-08	5.37e-11	7.1	14.6858	0.409	183732062	183732185	NC_000002.11
cg04056343	A2BP1;A2BP1;A2BP1	0.000125	2.3e-06	4.93	4.47143	0.346	7137080	7137203	NC_000016.9
cg04063945	KIAA1217	4.28e-06	4.34e-08	5.79	8.25445	0.375	23982480	23982603	NC_000010.10
cg04067139		0.000167	3.26e-06	4.85	4.14129	0.399	58673167	58673290	NC_000011.9
cg04072323	SPHKAP;SPHKAP;SPHKAP;SPHKAP	1.37e-09	2.47e-12	7.67	17.6556	0.387	229046325	229046448	NC_000002.11
cg04075191	DPP10;DPP10;DPP10	3.75e-10	4.93e-13	7.96	19.2086	0.334	115919785	115919908	NC_000002.11
cg04097639	NR5A2;NR5A2	3.25e-06	3.16e-08	5.85	8.55896	0.355	200009830	200009953	NC_000001.10
cg04098866		9.35e-06	1.08e-07	5.6	7.38106	0.301	51190201	51190324	NC_000016.9
cg04110601	GDF10;GDF10	0.00877	0.000403	3.62	-0.379556	0.312	48438724	48438847	NC_000010.10
cg04111071	TMEM196	5.87e-10	8.62e-13	7.86	18.6697	0.352	19813299	19813422	NC_000007.13
cg04122873		2.12e-05	2.84e-07	5.39	6.46221	0.315	28956226	28956349	NC_000006.11
cg04123776		0.00188	5.92e-05	4.14	1.40703	0.313	170630602	170630725	NC_000001.10
cg04127342	PENK;PENK	2.1e-09	4.24e-12	7.57	17.1334	0.31	57358130	57358253	NC_000008.10
cg04136149	ELMO1	9.87e-07	7.74e-09	6.14	9.90773	0.305	37488936	37489059	NC_000007.13
cg04138112	DUSP27	0.000494	1.18e-05	4.54	2.92414	0.314	167090618	167090741	NC_000001.10
cg04150495	MIR663	6.12e-11	5.01e-14	8.36	21.4159	0.31	26190328	26190451	NC_000020.10
cg04164058		6.26e-07	4.49e-09	6.25	10.4296	0.329	89949694	89949817	NC_000015.9
cg04171065	LRFN5	3.44e-05	5.04e-07	5.27	5.91403	0.301	42075760	42075883	NC_000014.8
cg04184232	C14orf23;C14orf23	2.91e-07	1.81e-09	6.43	11.3005	0.323	29243234	29243357	NC_000014.8
cg04224064		6.44e-15	2.65e-19	10.4	33.1504	0.361	36992233	36992356	NC_000014.8
cg04237663	KCNV1	9.35e-06	1.08e-07	5.6	7.38174	0.333	110987019	110987142	NC_000008.10
cg04261192	NELL1;NELL1	0.000995	2.73e-05	4.34	2.13193	0.305	20691341	20691464	NC_000011.9
cg04281464		0.0033	0.000118	3.96	0.763724	0.302	70014873	70014996	NC_000014.8
cg04294888	TTC28	0.012	0.000601	3.51	-0.747921	0.313	28839249	28839372	NC_000022.10
cg04307561		0.000152	2.9e-06	4.87	4.25098	0.308	72460119	72460242	NC_000008.10
cg04330513	SFTA3	1.26e-06	1.04e-08	6.08	9.62845	0.323	36983694	36983817	NC_000014.8
cg04347874	NKX2-1;NKX2-1	9.61e-06	1.12e-07	5.59	7.35166	0.37	36987408	36987531	NC_000014.8
cg04370314		1.86e-07	1.07e-09	6.53	11.8086	0.34	100643312	100643435	NC_000013.10
cg04398581	KHDRBS2	1.03e-10	9.61e-14	8.25	20.7874	0.375	62996627	62996750	NC_000006.11
cg04401986	FGF5;FGF5	4.91e-05	7.68e-07	5.17	5.51338	0.31	81189927	81190050	NC_000004.11
cg04402007	UNC5D	2.02e-09	4.05e-12	7.58	17.1781	0.314	35093901	35094024	NC_000008.10
cg04403917	EPDR1	2.29e-06	2.09e-08	5.94	8.95518	0.339	37960974	37961097	NC_000007.13
cg04413320	PCDH17	6.38e-09	1.68e-11	7.32	15.8045	0.313	58208929	58209052	NC_000013.10
cg04425920		8.29e-12	3.91e-15	8.81	23.8795	0.328	50604518	50604641	NC_000010.10
cg04431946	KCNK12	4.5e-11	3.4e-14	8.43	21.7897	0.369	47797569	47797692	NC_000002.11
cg04469219		8.02e-07	6.02e-09	6.19	10.1484	0.327	112760929	112761052	NC_000013.10
cg04475027	TMEM132C	5.16e-11	4.04e-14	8.4	21.6249	0.373	128752040	128752163	NC_000012.11
cg04499325	EPDR1	4.24e-11	3.16e-14	8.44	21.8631	0.35	37960317	37960440	NC_000007.13
cg04514249	FREM3	1.96e-10	2.16e-13	8.11	20.0048	0.364	144621385	144621508	NC_000004.11
cg04515001	KAAG1;DCDC2;KAAG1;DCDC2	1.43e-05	1.79e-07	5.49	6.90201	0.345	24358236	24358359	NC_000006.11
cg04515996	TBX18	0.000879	2.36e-05	4.37	2.27109	0.34	85474028	85474151	NC_000006.11
cg04534765	GALR1;GALR1	8.25e-14	8.66e-18	9.85	29.7837	0.401	74962369	74962492	NC_000018.9
cg04543938		7.04e-08	3.19e-10	6.76	12.9701	0.353	28956426	28956549	NC_000006.11
cg04548856	OTX2OS1	1.82e-13	2.54e-17	9.67	28.7441	0.358	57284528	57284651	NC_000014.8
cg04550052	SALL1;SALL1;SALL1	5.42e-08	2.31e-10	6.83	13.2811	0.339	51184355	51184478	NC_000016.9
cg04557544	SHISA9;SHISA9	0.000526	1.27e-05	4.52	2.85544	0.356	12996046	12996169	NC_000016.9
cg04559779	MIR124-2	3.21e-14	1.98e-18	10.1	31.2069	0.303	65291730	65291853	NC_000008.10
cg04569082		2.59e-09	5.52e-12	7.52	16.8785	0.379	127940323	127940446	NC_000012.11
cg04603730	CLDN10;CLDN10;CLDN10	0.000749	1.94e-05	4.42	2.45591	0.306	96204870	96204993	NC_000013.10
cg04612444	PENK;PENK	3.06e-07	1.93e-09	6.42	11.2396	0.311	57358713	57358836	NC_000008.10
cg04638468	TMEM155;LOC100192379	3.03e-08	1.13e-10	6.96	13.9691	0.411	122686453	122686576	NC_000004.11
cg04640250	LOC283392;TRHDE;LOC283392	0.000546	1.33e-05	4.51	2.81354	0.349	72667526	72667649	NC_000012.11
cg04645150		7.36e-12	3.32e-15	8.84	24.038	0.325	28584172	28584295	NC_000006.11
cg04697148	NPY	1.32e-08	4.17e-11	7.15	14.9303	0.303	24325079	24325202	NC_000007.13
cg04698114	SALL1;SALL1;SALL1	1.26e-07	6.59e-10	6.63	12.2729	0.363	51184379	51184502	NC_000016.9
cg04701034	NID2	6.88e-13	1.5e-16	9.37	27.0278	0.348	52536175	52536298	NC_000014.8
cg04710402	RUNDC3B;RUNDC3B;ABCB1;RUNDC3B	0.00479	0.000188	3.84	0.329545	0.34	87257074	87257197	NC_000007.13
cg04711162	VSTM2B	3.73e-09	8.65e-12	7.44	16.4454	0.308	30017511	30017634	NC_000019.9
cg04723401		1.02e-06	8.06e-09	6.13	9.86865	0.305	29229249	29229372	NC_000014.8
cg04738965	ZIC1;ZIC1	5.57e-12	2.21e-15	8.91	24.4298	0.32	147127662	147127785	NC_000003.11
cg04745673		5.79e-05	9.34e-07	5.13	5.32708	0.306	103359368	103359491	NC_000012.11
cg04747226	GRIA4;GRIA4;GRIA4;GRIA4	1.79e-06	1.56e-08	6	9.23375	0.341	105481319	105481442	NC_000011.9
cg04751631		1.19e-10	1.15e-13	8.22	20.6152	0.363	149917170	149917293	NC_000007.13
cg04763554		0.000192	3.82e-06	4.81	3.99032	0.322	98511258	98511381	NC_000001.10
cg04781584	PPFIA3	0.000658	1.66e-05	4.46	2.60418	0.316	49646146	49646269	NC_000019.9
cg04784475	ZNF781;ZNF781	6.46e-09	1.71e-11	7.31	15.786	0.323	38183130	38183253	NC_000019.9
cg04784672	LRFN5;LRFN5	3.95e-12	1.44e-15	8.98	24.8458	0.317	42077674	42077797	NC_000014.8
cg04828133		2.93e-05	4.16e-07	5.31	6.09615	0.344	155259845	155259968	NC_000007.13
cg04842146	RALYL;RALYL;RALYL;RALYL	6.42e-09	1.7e-11	7.32	15.7951	0.41	85097056	85097179	NC_000008.10
cg04879281	C1orf103;C1orf103	0.001	2.75e-05	4.33	2.12618	0.301	111506980	111507103	NC_000001.10
cg04902729	CACNA1E	7.17e-07	5.28e-09	6.22	10.2736	0.324	181452707	181452830	NC_000001.10
cg04927931	SIM1	1.29e-10	1.25e-13	8.2	20.5309	0.397	100911701	100911824	NC_000006.11
cg04945331	SOX14	1.07e-07	5.37e-10	6.66	12.4693	0.33	137483992	137484115	NC_000003.11
cg04954559	SLC17A6	2.4e-07	1.45e-09	6.47	11.5159	0.325	22365428	22365551	NC_000011.9
cg04981611	KCNK12	1.11e-05	1.33e-07	5.55	7.18696	0.367	47798477	47798600	NC_000002.11
cg04996219	CTNND2	2.16e-08	7.49e-11	7.04	14.3658	0.393	11904110	11904233	NC_000005.9
cg04996277	KCNN2	3.97e-09	9.34e-12	7.43	16.3715	0.318	113699342	113699465	NC_000005.9
cg05020604	ZNF529;ZNF382;ZNF529;ZNF529	5.59e-06	5.96e-08	5.72	7.95267	0.309	37096329	37096452	NC_000019.9
cg05033333		0.0059	0.000243	3.76	0.089021	0.329	3222180	3222303	NC_000016.9
cg05050657		2.54e-10	3e-13	8.05	19.6886	0.309	46957105	46957228	NC_000001.10
cg05057720	CLEC14A	3.53e-14	2.86e-18	10	30.8536	0.341	38724675	38724798	NC_000014.8
cg05089090	CCNA1;CCNA1;CCNA1;CCNA1	0.000401	9.19e-06	4.6	3.1597	0.331	37005570	37005693	NC_000013.10
cg05091238		3.89e-07	2.57e-09	6.36	10.9659	0.322	157813609	157813732	NC_000003.11
cg05094808		1.25e-07	6.49e-10	6.63	12.287	0.355	28602619	28602742	NC_000006.11
cg05095591	ZIC1	1.96e-05	2.6e-07	5.41	6.54542	0.303	147129184	147129307	NC_000003.11
cg05131623	PEX5L	1.06e-09	1.79e-12	7.73	17.9651	0.329	179755285	179755408	NC_000003.11
cg05133179		0.000465	1.1e-05	4.56	2.99288	0.302	116451176	116451299	NC_000011.9
cg05137358	CCNA1;CCNA1;CCNA1;CCNA1;CCNA1;CCNA1	0.00283	9.77e-05	4.01	0.937772	0.314	37006127	37006250	NC_000013.10
cg05158615	NPY	9.39e-07	7.28e-09	6.15	9.96558	0.317	24323559	24323682	NC_000007.13
cg05173737	FLJ43390	0.000194	3.88e-06	4.8	3.97415	0.307	62584005	62584128	NC_000014.8
cg05206884	SYN3;SYN3	0.000789	2.07e-05	4.4	2.39436	0.304	33454324	33454447	NC_000022.10
cg05210266		3.66e-12	1.3e-15	9	24.9435	0.34	65282507	65282630	NC_000008.10
cg05211057	COL9A1;COL9A1	4.33e-05	6.61e-07	5.21	5.65614	0.308	70992454	70992577	NC_000006.11
cg05221057		2e-08	6.85e-11	7.06	14.4517	0.362	112711587	112711710	NC_000013.10
cg05229355	ADCY8;ADCY8	7.96e-07	5.96e-09	6.19	10.1571	0.301	132052702	132052825	NC_000008.10
cg05238517	PDGFD;PDGFD	8.32e-07	6.3e-09	6.18	10.1043	0.346	104034227	104034350	NC_000011.9
cg05241461	ZNF492	7.88e-08	3.68e-10	6.74	12.8345	0.311	22816980	22817103	NC_000019.9
cg05249988	ZNF132	1.21e-05	1.47e-07	5.53	7.09092	0.349	58951684	58951807	NC_000019.9
cg05302386	PTGDR;PTGDR	2.25e-07	1.34e-09	6.49	11.593	0.444	52734525	52734648	NC_000014.8
cg05310764		1.17e-10	1.12e-13	8.22	20.6404	0.448	27513479	27513602	NC_000006.11
cg05327864	CHRM2;CHRM2;CHRM2;CHRM2;CHRM2;CHRM2;CHRM2;CHRM2	7.05e-08	3.2e-10	6.76	12.9684	0.336	136554352	136554475	NC_000007.13
cg05347927	TMEM90B	8.96e-06	1.03e-07	5.61	7.42885	0.331	24449668	24449791	NC_000020.10
cg05355225	CA3	2.3e-10	2.64e-13	8.07	19.8113	0.324	86350568	86350691	NC_000008.10
cg05376374	MIR129-2	6.51e-12	2.75e-15	8.87	24.2197	0.387	43602920	43603043	NC_000011.9
cg05384102	SNAP91;SNAP91	0.000579	1.42e-05	4.5	2.74606	0.333	84419329	84419452	NC_000006.11
cg05391318	NR5A2;NR5A2	0.000192	3.83e-06	4.81	3.98742	0.306	200011684	200011807	NC_000001.10
cg05395302	VSTM2B	1.06e-07	5.28e-10	6.67	12.4863	0.315	30016511	30016634	NC_000019.9
cg05404698		8.24e-06	9.32e-08	5.63	7.52414	0.403	28956247	28956370	NC_000006.11
cg05413872		2.95e-10	3.64e-13	8.01	19.5011	0.333	57261256	57261379	NC_000014.8
cg05422029		1.65e-09	3.16e-12	7.62	17.4173	0.354	27235843	27235966	NC_000006.11
cg05442408		1.91e-07	1.1e-09	6.53	11.7839	0.317	2706173	2706296	NC_000001.10
cg05452406	GCM2	5.53e-07	3.88e-09	6.28	10.5705	0.314	10881891	10882014	NC_000006.11
cg05460318	KIAA1383	2.82e-05	3.98e-07	5.32	6.13885	0.315	232941530	232941653	NC_000001.10
cg05472468		7.41e-07	5.48e-09	6.21	10.2382	0.314	72917350	72917473	NC_000008.10
cg05474726	MIR124-2	7.85e-09	2.18e-11	7.27	15.5537	0.31	65291523	65291646	NC_000008.10
cg05478631	T	0.000107	1.91e-06	4.97	4.64818	0.305	166581538	166581661	NC_000006.11
cg05486035		9.85e-07	7.71e-09	6.14	9.91056	0.333	56697088	56697211	NC_000016.9
cg05494604		0.00622	0.00026	3.75	0.02622	0.309	23733862	23733985	NC_000013.10
cg05593641		2.91e-06	2.77e-08	5.88	8.6861	0.319	106398816	106398939	NC_000010.10
cg05643464		1.19e-07	6.13e-10	6.64	12.3419	0.309	25905134	25905257	NC_000008.10
cg05647859	LIN7A	0.00179	5.57e-05	4.16	1.46386	0.301	81331718	81331841	NC_000012.11
cg05655837	T	4.01e-08	1.6e-10	6.9	13.6355	0.354	166582188	166582311	NC_000006.11
cg05658491	FMN2	1.51e-10	1.56e-13	8.16	20.3213	0.33	240256014	240256137	NC_000001.10
cg05661282	ZNF154;ZNF154	3.53e-14	2.73e-18	10	30.8989	0.391	58220370	58220493	NC_000019.9
cg05663573	SLC7A14	2.96e-06	2.83e-08	5.88	8.6662	0.303	170302890	170303013	NC_000003.11
cg05667348	VAX1	3.03e-08	1.13e-10	6.96	13.9689	0.389	118892581	118892704	NC_000010.10
cg05674784	TBX18	0.00249	8.33e-05	4.05	1.08762	0.312	85474595	85474718	NC_000006.11
cg05716166	RALYL;RALYL;RALYL;RALYL;RALYL	1.98e-09	3.96e-12	7.58	17.1997	0.325	85095498	85095621	NC_000008.10
cg05719164	LHX4	0.000894	2.41e-05	4.37	2.25208	0.342	180204221	180204344	NC_000001.10
cg05736768	DPYS;DPYS	1.29e-06	1.06e-08	6.08	9.60256	0.3	105479248	105479371	NC_000008.10
cg05743346	CALN1;CALN1	2.95e-05	4.2e-07	5.31	6.08837	0.324	71800987	71801110	NC_000007.13
cg05766802		4.05e-05	6.11e-07	5.22	5.73026	0.303	118982056	118982179	NC_000002.11
cg05783139	BOLL;BOLL	4.72e-11	3.6e-14	8.42	21.7363	0.327	198650985	198651108	NC_000002.11
cg05809668		1.79e-13	2.44e-17	9.68	28.7849	0.46	35301188	35301311	NC_000007.13
cg05822100	CDH6	1.11e-05	1.32e-07	5.56	7.19557	0.312	31194410	31194533	NC_000005.9
cg05825244	EBF4	3.69e-06	3.65e-08	5.82	8.42097	0.303	2730488	2730611	NC_000020.10
cg05855917	ZIC4;ZIC4;ZIC4	1.05e-07	5.26e-10	6.67	12.4891	0.308	147113700	147113823	NC_000003.11
cg05870739	PCDHGA4;PCDHGA9;PCDHGA1;PCDHGB1;PCDHGB6;PCDHGA11;PCDHGA11;PCDHGA11;PCDHGB3;PCDHGA11;PCDHGB7;PCDHGA6;PCDHGA8;PCDHGA11;PCDHGA10;PCDHGA5;PCDHGB4;PCDHGA3;PCDHGA11;PCDHGA2;PCDHGA7;PCDHGB2;PCDHGB5	2.97e-09	6.54e-12	7.49	16.7146	0.317	140800586	140800709	NC_000005.9
cg05878337	CTNND2	1.29e-07	6.72e-10	6.62	12.2548	0.345	11903651	11903774	NC_000005.9
cg05928342	ZNF177	1.84e-07	1.05e-09	6.53	11.8241	0.314	9473598	9473721	NC_000019.9
cg05950877	ZNF833	1.26e-06	1.03e-08	6.08	9.63568	0.319	11784647	11784770	NC_000019.9
cg05991454		4.91e-09	1.22e-11	7.38	16.1153	0.315	147558435	147558558	NC_000004.11
cg06007966	MIR663	3.08e-06	2.96e-08	5.87	8.62275	0.355	26188971	26189094	NC_000020.10
cg06008926		9.71e-05	1.71e-06	4.99	4.75301	0.32	170740673	170740796	NC_000005.9
cg06039355	GFRA1;GFRA1;GFRA1	0.000378	8.55e-06	4.62	3.22768	0.312	118032033	118032156	NC_000010.10
cg06048524	CXCL12;CXCL12;CXCL12	0.0042	0.000159	3.88	0.48567	0.345	44880542	44880665	NC_000010.10
cg06062984		2.87e-10	3.5e-13	8.02	19.54	0.307	22413960	22414083	NC_000003.11
cg06067372	ONECUT2	8.27e-07	6.25e-09	6.18	10.1117	0.315	55106337	55106460	NC_000018.9
cg06073449	T	2.45e-07	1.48e-09	6.47	11.4922	0.463	166582310	166582433	NC_000006.11
cg06081518		5.3e-09	1.35e-11	7.36	16.0192	0.375	3220915	3221038	NC_000016.9
cg06087185		4.42e-11	3.34e-14	8.43	21.8094	0.322	29521499	29521622	NC_000006.11
cg06094615	C10orf53;C10orf53	1.3e-07	6.87e-10	6.62	12.2333	0.322	50887578	50887701	NC_000010.10
cg06122148	CNTN5;CNTN5	0.000549	1.34e-05	4.51	2.80595	0.336	98891553	98891676	NC_000011.9
cg06122635		1.83e-05	2.39e-07	5.43	6.62348	0.343	105461368	105461491	NC_000002.11
cg06143522	SLITRK5	0.000275	5.89e-06	4.71	3.58024	0.352	88330200	88330323	NC_000013.10
cg06146698		1.84e-05	2.4e-07	5.43	6.62011	0.357	241587099	241587222	NC_000001.10
cg06151165	VSX1;VSX1	1.53e-05	1.93e-07	5.47	6.82742	0.321	25062254	25062377	NC_000020.10
cg06165395	GRIK3	6.66e-09	1.79e-11	7.31	15.7466	0.311	37500790	37500913	NC_000001.10
cg06179060	EDNRB;EDNRB;EDNRB	0.0003	6.5e-06	4.68	3.48661	0.323	78493012	78493135	NC_000013.10
cg06198398	KATNAL2	3.11e-09	6.98e-12	7.48	16.6524	0.388	44526707	44526830	NC_000018.9
cg06201642	ST6GALNAC5;ST6GALNAC5	4.54e-07	3.08e-09	6.32	10.792	0.307	77333198	77333321	NC_000001.10
cg06204922	KCNA1	0.00036	8.09e-06	4.63	3.28022	0.3	5019933	5020056	NC_000012.11
cg06211837	ST6GALNAC3;ST6GALNAC3;ST6GALNAC3;ST6GALNAC3	0.00115	3.27e-05	4.29	1.96334	0.308	76540438	76540561	NC_000001.10
cg06215569	ALX3	1.95e-08	6.66e-11	7.06	14.4785	0.368	110611465	110611588	NC_000001.10
cg06226567	C20orf56	0.000161	3.11e-06	4.86	4.18586	0.32	22559676	22559799	NC_000020.10
cg06269753	MSC	4.42e-06	4.5e-08	5.78	8.22049	0.302	72755871	72755994	NC_000008.10
cg06304401	NLGN1	1.82e-05	2.38e-07	5.43	6.62964	0.34	173303193	173303316	NC_000003.11
cg06321998		2.87e-06	2.72e-08	5.88	8.70261	0.316	27173991	27174114	NC_000006.11
cg06360427	GALR1	4.11e-12	1.51e-15	8.97	24.802	0.319	74962672	74962795	NC_000018.9
cg06368184		2.1e-09	4.24e-12	7.57	17.1332	0.346	38069416	38069539	NC_000021.8
cg06374079		5.67e-06	6.05e-08	5.72	7.93781	0.31	27182908	27183031	NC_000006.11
cg06374165	FGF12	0.000143	2.7e-06	4.89	4.31792	0.32	192445533	192445656	NC_000003.11
cg06384763	ZNF788	6.86e-08	3.09e-10	6.77	13.0018	0.32	12203198	12203321	NC_000019.9
cg06400704	FMN2	6.85e-07	4.99e-09	6.23	10.3285	0.357	240256644	240256767	NC_000001.10
cg06410057		8.24e-08	3.88e-10	6.73	12.7824	0.303	25907218	25907341	NC_000008.10
cg06419750	GLT1D1	1.08e-05	1.28e-07	5.56	7.22382	0.311	129337910	129338033	NC_000012.11
cg06428163	CLDN10;CLDN10;CLDN10	0.000191	3.81e-06	4.81	3.99345	0.319	96204856	96204979	NC_000013.10
cg06428620	PCDHGA4;PCDHGC3;PCDHGA12;PCDHGC4;PCDHGA11;PCDHGA11;PCDHGA9;PCDHGA1;PCDHGB1;PCDHGB6;PCDHGC4;PCDHGB3;PCDHGB7;PCDHGA6;PCDHGA8;PCDHGA10;PCDHGA5;PCDHGB4;PCDHGA3;PCDHGA2;PCDHGA7;PCDHGB2;PCDHGB5;PCDHGC3	1.55e-09	2.91e-12	7.64	17.4956	0.322	140864276	140864399	NC_000005.9
cg06445348	ILDR2	0.000264	5.6e-06	4.72	3.62797	0.31	166917009	166917132	NC_000001.10
cg06454760	ZNF135;ZNF135;ZNF135;ZNF135;ZNF135	2.83e-10	3.43e-13	8.02	19.5592	0.301	58570427	58570550	NC_000019.9
cg06463958	T	1.04e-08	3.07e-11	7.21	15.2239	0.423	166582393	166582516	NC_000006.11
cg06466508		0.00103	2.84e-05	4.33	2.09583	0.34	28641622	28641745	NC_000006.11
cg06481168	C4orf39;TRIM61	1.05e-05	1.24e-07	5.57	7.24867	0.386	165878055	165878178	NC_000004.11
cg06495961	DPP6;DPP6	4.09e-08	1.64e-10	6.89	13.613	0.302	153584582	153584705	NC_000007.13
cg06515144	NPHS2	1.77e-06	1.54e-08	6	9.25017	0.34	179545091	179545214	NC_000001.10
cg06523030	CSMD3;CSMD3;CSMD3;CSMD3	6.1e-07	4.35e-09	6.26	10.4601	0.307	114449163	114449286	NC_000008.10
cg06540146	GREM1	8.45e-07	6.41e-09	6.18	10.0874	0.346	33011185	33011308	NC_000015.9
cg06554120	CTNND2	1.44e-07	7.76e-10	6.59	12.1161	0.339	11385067	11385190	NC_000005.9
cg06564232	TFAP2B	5.98e-08	2.62e-10	6.8	13.1619	0.319	50810993	50811116	NC_000006.11
cg06598836		4.42e-07	2.98e-09	6.33	10.8224	0.33	2140699	2140822	NC_000003.11
cg06610484	MCHR2;MCHR2;MCHR2	6.27e-05	1.03e-06	5.11	5.23835	0.321	100442105	100442228	NC_000006.11
cg06610849		7.74e-05	1.31e-06	5.05	5.00693	0.313	58520847	58520970	NC_000019.9
cg06611358		0.000142	2.68e-06	4.89	4.32432	0.304	37464417	37464540	NC_000019.9
cg06616729		2.09e-10	2.34e-13	8.09	19.9284	0.377	55379248	55379371	NC_000008.10
cg06623935		0.000104	1.84e-06	4.98	4.68282	0.32	214159131	214159254	NC_000001.10
cg06639332	C13orf36;C13orf36	1.55e-07	8.54e-10	6.58	12.0234	0.301	37248305	37248428	NC_000013.10
cg06651311	KIAA1239	1.03e-06	8.11e-09	6.13	9.86215	0.31	37246230	37246353	NC_000004.11
cg06705526	SV2C;SV2C	0.00202	6.47e-05	4.12	1.32347	0.304	75379336	75379459	NC_000005.9
cg06721255		3.63e-07	2.36e-09	6.38	11.0475	0.307	114878877	114879000	NC_000012.11
cg06759058		1.19e-06	9.7e-09	6.09	9.69088	0.39	28602864	28602987	NC_000006.11
cg06765217		3.57e-08	1.38e-10	6.92	13.7781	0.316	38091644	38091767	NC_000014.8
cg06769296	LOC100128239	9.33e-07	7.22e-09	6.15	9.97359	0.306	133906761	133906884	NC_000011.9
cg06778639		2.7e-05	3.78e-07	5.33	6.18918	0.301	71460225	71460348	NC_000016.9
cg06782035		5.24e-11	4.19e-14	8.39	21.5894	0.303	16179135	16179258	NC_000005.9
cg06783737		3.53e-14	2.9e-18	10	30.8409	0.312	26752689	26752812	NC_000006.11
cg06785999	SIX6;SIX6	2.38e-09	4.96e-12	7.54	16.9828	0.374	60975964	60976087	NC_000014.8
cg06798106		2.4e-10	2.8e-13	8.06	19.7546	0.348	55380185	55380308	NC_000008.10
cg06818532	BBX;BBX	1.03e-10	9.67e-14	8.25	20.7813	0.384	107318032	107318155	NC_000003.11
cg06821993	CSMD3;CSMD3	1.15e-06	9.22e-09	6.11	9.73927	0.327	114449011	114449134	NC_000008.10
cg06873316	NELL1;NELL1	1.3e-08	4.08e-11	7.15	14.9516	0.308	20690682	20690805	NC_000011.9
cg06940614	ZNF781	8.45e-08	4e-10	6.72	12.7535	0.308	38182773	38182896	NC_000019.9
cg06955749	RALYL;RALYL;RALYL	9.19e-09	2.66e-11	7.23	15.3614	0.318	85094923	85095046	NC_000008.10
cg06962177		2.05e-15	7.19e-20	10.7	34.4099	0.375	63785946	63786069	NC_000001.10
cg06970370	LOC647121	7.19e-06	7.99e-08	5.66	7.67177	0.304	121261077	121261200	NC_000001.10
cg06971129	EDNRB;EDNRB;EDNRB	9.63e-09	2.82e-11	7.22	15.3077	0.378	78493066	78493189	NC_000013.10
cg07009376		1.25e-08	3.9e-11	7.16	14.994	0.357	28793219	28793342	NC_000006.11
cg07017374	FLT3	0.00149	4.45e-05	4.21	1.67447	0.334	28674451	28674574	NC_000013.10
cg07028533	CNTNAP2	2.1e-07	1.23e-09	6.5	11.6747	0.342	145813439	145813562	NC_000007.13
cg07029873	ESRRG;ESRRG	1.1e-09	1.89e-12	7.72	17.9132	0.355	217311014	217311137	NC_000001.10
cg07054095	ZNF549;ZNF549	4.96e-06	5.16e-08	5.75	8.08914	0.333	58038856	58038979	NC_000019.9
cg07078225		5.8e-12	2.38e-15	8.89	24.3602	0.356	52652377	52652500	NC_000012.11
cg07099331		2.87e-10	3.52e-13	8.02	19.5337	0.316	102419617	102419740	NC_000010.10
cg07104706	SLITRK1;SLITRK1	1.52e-09	2.83e-12	7.64	17.5222	0.332	84456127	84456250	NC_000013.10
cg07124687		9.68e-07	7.57e-09	6.14	9.92873	0.331	28956332	28956455	NC_000006.11
cg07126525		9.47e-05	1.66e-06	5	4.78197	0.309	166218519	166218642	NC_000006.11
cg07135042	ZNF582	2.37e-07	1.43e-09	6.48	11.53	0.323	56905152	56905275	NC_000019.9
cg07143418		1.69e-07	9.5e-10	6.55	11.9218	0.334	23567548	23567671	NC_000008.10
cg07152216		5.82e-12	2.4e-15	8.89	24.3525	0.344	147141219	147141342	NC_000003.11
cg07160932	SEZ6L2;SEZ6L2;SEZ6L2;SEZ6L2	3.66e-12	1.3e-15	9	24.9411	0.334	29888733	29888856	NC_000016.9
cg07166654		1.38e-11	7.42e-15	8.7	23.2616	0.31	52652220	52652343	NC_000012.11
cg07176264	SCTR;SCTR	1.03e-07	5.13e-10	6.67	12.5137	0.328	120281999	120282122	NC_000002.11
cg07195011	CTNND2	3.86e-09	9.03e-12	7.43	16.4038	0.422	11904114	11904237	NC_000005.9
cg07197785		1.32e-11	6.9e-15	8.71	23.3313	0.323	111813690	111813813	NC_000001.10
cg07246273		5.32e-09	1.35e-11	7.36	16.0148	0.313	119212313	119212436	NC_000012.11
cg07265743	TBX4	2.54e-06	2.36e-08	5.91	8.83895	0.314	59535253	59535376	NC_000017.10
cg07316846		1.29e-07	6.74e-10	6.62	12.2511	0.302	105484694	105484817	NC_000002.11
cg07345734	NKX2-1;NKX2-1	4.95e-07	3.4e-09	6.3	10.6953	0.309	36986363	36986486	NC_000014.8
cg07352438	EPB41L3	0.00331	0.000118	3.96	0.759835	0.368	5543548	5543671	NC_000018.9
cg07393736		2.41e-05	3.3e-07	5.36	6.31899	0.366	172167810	172167933	NC_000003.11
cg07401230		6.55e-05	1.08e-06	5.1	5.18902	0.317	9763877	9764000	NC_000008.10
cg07434402	DLG2;DLG2	4.51e-06	4.62e-08	5.78	8.19512	0.4	84431535	84431658	NC_000011.9
cg07462540	NXPH1	4.62e-10	6.41e-13	7.91	18.9556	0.369	8473279	8473402	NC_000007.13
cg07471209	FLJ43390	3.39e-10	4.36e-13	7.98	19.328	0.337	62584278	62584401	NC_000014.8
cg07474494	ZNF418;ZNF418	1.5e-09	2.78e-12	7.65	17.542	0.304	58446600	58446723	NC_000019.9
cg07475885	C2orf89	8.61e-05	1.49e-06	5.02	4.88567	0.347	85107320	85107443	NC_000002.11
cg07489502	PCDHGA4;PCDHGA11;PCDHGA11;PCDHGA9;PCDHGA1;PCDHGB1;PCDHGB6;PCDHGA12;PCDHGB3;PCDHGB7;PCDHGA6;PCDHGA8;PCDHGA10;PCDHGA12;PCDHGA5;PCDHGB4;PCDHGA3;PCDHGA2;PCDHGA7;PCDHGB2;PCDHGB5	1.27e-09	2.23e-12	7.69	17.7526	0.315	140811642	140811765	NC_000005.9
cg07495363	BOLL;BOLL	2.97e-11	2.01e-14	8.52	22.2975	0.364	198651076	198651199	NC_000002.11
cg07533148	TRIM58	3.47e-05	5.09e-07	5.26	5.90527	0.34	248020812	248020935	NC_000001.10
cg07543626	NOVA1;NOVA1;NOVA1	6.12e-09	1.6e-11	7.33	15.8514	0.366	27067895	27068018	NC_000014.8
cg07547000	GALNT13	3.29e-08	1.25e-10	6.94	13.876	0.312	154728210	154728333	NC_000002.11
cg07559273	NOVA1;NOVA1;NOVA1	4.23e-09	1.01e-11	7.41	16.2952	0.406	27066404	27066527	NC_000014.8
cg07560510	CA3	1.45e-09	2.65e-12	7.66	17.5853	0.337	86350592	86350715	NC_000008.10
cg07592963	KCNQ1DN	7.28e-06	8.11e-08	5.66	7.65801	0.322	2890649	2890772	NC_000011.9
cg07612562	CNTNAP2;CNTNAP2	1.81e-09	3.5e-12	7.61	17.319	0.345	145813915	145814038	NC_000007.13
cg07629454	CASR	4.78e-08	1.98e-10	6.86	13.431	0.371	121903520	121903643	NC_000003.11
cg07647825	SLC46A3;SLC46A3	2.31e-07	1.38e-09	6.48	11.562	0.3	29293450	29293573	NC_000013.10
cg07655636		3.02e-07	1.9e-09	6.42	11.2575	0.314	22034418	22034541	NC_000019.9
cg07657064	ZSCAN18;ZSCAN18;ZSCAN18;ZSCAN18	5.79e-07	4.1e-09	6.27	10.5167	0.338	58609764	58609887	NC_000019.9
cg07681935	NBLA00301;HAND2	3.04e-07	1.91e-09	6.42	11.2504	0.353	174452461	174452584	NC_000004.11
cg07697981	ZNF134	0.002	6.4e-05	4.12	1.3343	0.327	58125678	58125801	NC_000019.9
cg07700514	DKFZP434H168;GNAO1;GNAO1	0.00894	0.000413	3.62	-0.402471	0.352	56228467	56228590	NC_000016.9
cg07710481	SLITRK5	4.07e-08	1.62e-10	6.89	13.621	0.365	88325384	88325507	NC_000013.10
cg07739205	SNTG1	5.12e-10	7.23e-13	7.89	18.8395	0.403	50823541	50823664	NC_000008.10
cg07748540	PDGFD;PDGFD	0.000607	1.5e-05	4.48	2.69398	0.345	104034619	104034742	NC_000011.9
cg07790615	RYR2	2.09e-10	2.36e-13	8.09	19.921	0.398	237205174	237205297	NC_000001.10
cg07800665		8.39e-14	9.16e-18	9.84	29.7299	0.305	21657926	21658049	NC_000019.9
cg07808348	GREM2	0.00216	7.01e-05	4.1	1.24844	0.33	240775075	240775198	NC_000001.10
cg07813249	GABRA2;GABRA2	4.78e-07	3.28e-09	6.31	10.7323	0.317	46392253	46392376	NC_000004.11
cg07821427	VAT1L	0.000821	2.17e-05	4.39	2.3495	0.366	77822419	77822542	NC_000016.9
cg07833420	HTR1E;HTR1E	1.81e-06	1.58e-08	6	9.22295	0.336	87647147	87647270	NC_000006.11
cg07835051	RAX	1.16e-07	5.92e-10	6.65	12.376	0.351	56935446	56935569	NC_000018.9
cg07837260		8.59e-09	2.45e-11	7.25	15.4437	0.322	19788564	19788687	NC_000009.11
cg07849944	A2BP1;A2BP1	1.28e-06	1.06e-08	6.08	9.61001	0.31	6623738	6623861	NC_000016.9
cg07850418	ZIC4;ZIC4;ZIC4;ZIC4;ZIC4	1.28e-09	2.26e-12	7.68	17.7394	0.302	147110378	147110501	NC_000003.11
cg07860213	PRDM14	1.92e-11	1.12e-14	8.63	22.8651	0.351	70982039	70982162	NC_000008.10
cg07878486	ZNF132	6.32e-08	2.8e-10	6.79	13.0948	0.301	58951885	58952008	NC_000019.9
cg07891531		0.000127	2.34e-06	4.92	4.45354	0.303	3221328	3221451	NC_000016.9
cg07897248	DCC	2.63e-09	5.65e-12	7.52	16.8558	0.41	49866531	49866654	NC_000018.9
cg07897451		0.000598	1.48e-05	4.49	2.70992	0.307	44778083	44778206	NC_000018.9
cg07907386	PHOX2B	1.36e-07	7.26e-10	6.61	12.1801	0.313	41749443	41749566	NC_000004.11
cg07914084	RYR2	1.81e-07	1.03e-09	6.54	11.8414	0.36	237205999	237206122	NC_000001.10
cg07920503	FAM123A;FAM123A	0.00946	0.000444	3.6	-0.468151	0.315	25745406	25745529	NC_000013.10
cg07921384	SPEG	1.09e-06	8.68e-09	6.12	9.7972	0.343	220299740	220299863	NC_000002.11
cg07923233		0.000304	6.61e-06	4.68	3.47052	0.372	76080727	76080850	NC_000001.10
cg07931411	PGLYRP2	5.22e-05	8.26e-07	5.16	5.44384	0.306	15580721	15580844	NC_000019.9
cg07951347		1.05e-05	1.24e-07	5.57	7.24902	0.332	27463250	27463373	NC_000006.11
cg07959771		3.06e-07	1.93e-09	6.42	11.2395	0.349	121956740	121956863	NC_000007.13
cg07962143		1.6e-06	1.36e-08	6.03	9.36415	0.304	57149436	57149559	NC_000019.9
cg07972135	GRIA4;GRIA4;GRIA4;GRIA4	1.3e-08	4.1e-11	7.15	14.9468	0.34	105481322	105481445	NC_000011.9
cg07975778	NID2	5.59e-08	2.4e-10	6.82	13.245	0.339	52535425	52535548	NC_000014.8
cg07978472	TMEM155;LOC100192379	2.52e-08	9.04e-11	7	14.184	0.347	122686493	122686616	NC_000004.11
cg07991288	C20orf56	3.6e-08	1.39e-10	6.92	13.7669	0.312	22559339	22559462	NC_000020.10
cg07995570		1.88e-06	1.66e-08	5.99	9.17617	0.32	91192025	91192148	NC_000001.10
cg08004425	GRIK3	0.00035	7.81e-06	4.64	3.31287	0.322	37499547	37499670	NC_000001.10
cg08018585	SIAH3	1.41e-08	4.51e-11	7.13	14.8542	0.305	46425866	46425989	NC_000013.10
cg08026818	VAT1L	5.32e-05	8.45e-07	5.15	5.4219	0.302	77823221	77823344	NC_000016.9
cg08032924	CMTM2	1.11e-11	5.55e-15	8.75	23.5407	0.328	66613096	66613219	NC_000016.9
cg08036309		2.31e-09	4.77e-12	7.55	17.0192	0.301	13536991	13537114	NC_000004.11
cg08047907	C1orf114	8.94e-11	8.12e-14	8.28	20.9503	0.392	169396858	169396981	NC_000001.10
cg08065231	ZNF177	2.45e-11	1.55e-14	8.57	22.5514	0.348	9473684	9473807	NC_000019.9
cg08067566		4.28e-08	1.74e-10	6.88	13.5535	0.437	13529282	13529405	NC_000004.11
cg08084616		3.92e-07	2.59e-09	6.36	10.9574	0.327	132110831	132110954	NC_000002.11
cg08095852	WDR17;WDR17;WDR17;WDR17	4.86e-11	3.73e-14	8.42	21.7006	0.349	176987020	176987143	NC_000004.11
cg08100687		4.13e-08	1.66e-10	6.89	13.6002	0.304	28502630	28502753	NC_000013.10
cg08104202	C1orf114	2.23e-09	4.57e-12	7.56	17.0611	0.393	169396712	169396835	NC_000001.10
cg08111446	NKAIN4;FLJ16779	2.03e-07	1.18e-09	6.51	11.7117	0.329	61886079	61886202	NC_000020.10
cg08125821	CSMD3;CSMD3	7.45e-10	1.16e-12	7.81	18.3844	0.329	114445779	114445902	NC_000008.10
cg08146483	LHX8	1.81e-10	1.94e-13	8.12	20.1089	0.366	75602412	75602535	NC_000001.10
cg08173515		3.17e-07	2.01e-09	6.41	11.2012	0.311	21657529	21657652	NC_000019.9
cg08189989		2.2e-07	1.3e-09	6.49	11.6211	0.351	105459164	105459287	NC_000002.11
cg08194313	GFRA1;GFRA1;GFRA1;GFRA1	0.00091	2.46e-05	4.36	2.23198	0.302	118032892	118033015	NC_000010.10
cg08194879	CLVS2	1.22e-06	9.96e-09	6.09	9.66568	0.31	123317569	123317692	NC_000006.11
cg08217024	MDGA2	1.17e-10	1.11e-13	8.22	20.6443	0.377	48145108	48145231	NC_000014.8
cg08234308	LEPR;LEPR;LEPR	3.53e-14	2.91e-18	10	30.8388	0.362	65991176	65991299	NC_000001.10
cg08235161		6.54e-10	9.89e-13	7.83	18.5371	0.332	57262049	57262172	NC_000014.8
cg08249988	NCAN;NCAN	0.000157	3.01e-06	4.86	4.21518	0.338	19322818	19322941	NC_000019.9
cg08272731	LHX8	4.89e-11	3.76e-14	8.41	21.6925	0.329	75602167	75602290	NC_000001.10
cg08283882	EBF2	0.000149	2.82e-06	4.88	4.27593	0.338	25901017	25901140	NC_000008.10
cg08301572		3.26e-07	2.08e-09	6.4	11.168	0.329	23300243	23300366	NC_000019.9
cg08304190	MIR663	1.43e-09	2.59e-12	7.66	17.6078	0.323	26188997	26189120	NC_000020.10
cg08315202	NPTX2	1.48e-07	8.1e-10	6.59	12.0751	0.369	98246006	98246129	NC_000007.13
cg08322102	ZFHX4;LOC100192378	1.73e-05	2.23e-07	5.44	6.69177	0.36	77595321	77595444	NC_000008.10
cg08325191	C10orf93	0.000107	1.91e-06	4.97	4.64929	0.328	134756610	134756733	NC_000010.10
cg08327106	RALYL;RALYL;RALYL	1.4e-09	2.53e-12	7.66	17.6295	0.347	85094842	85094965	NC_000008.10
cg08334310	SCAND3	0.000214	4.35e-06	4.78	3.8657	0.313	28555337	28555460	NC_000006.11
cg08334984	FREM3	1.52e-06	1.29e-08	6.04	9.41521	0.368	144621938	144622061	NC_000004.11
cg08346159	NPY5R	3.21e-05	4.64e-07	5.28	5.99326	0.328	164265012	164265135	NC_000004.11
cg08350776		7.18e-08	3.27e-10	6.76	12.9473	0.316	54516538	54516661	NC_000005.9
cg08351203	ZNF83;ZNF83;ZNF83;ZNF83;ZNF83;ZNF83;ZNF83;ZNF83	0.000686	1.74e-05	4.45	2.55665	0.318	53141793	53141916	NC_000019.9
cg08364561		5.17e-11	4.1e-14	8.4	21.611	0.327	31846844	31846967	NC_000011.9
cg08377819		4.24e-06	4.29e-08	5.79	8.26567	0.377	28956268	28956391	NC_000006.11
cg08393041	ZIC4;ZIC4;ZIC4;ZIC4;ZIC4	2.81e-13	4.57e-17	9.57	28.1781	0.336	147109426	147109549	NC_000003.11
cg08393317	CACNG7	1.84e-10	2e-13	8.12	20.0809	0.333	54445463	54445586	NC_000019.9
cg08416194		2.76e-08	1.01e-10	6.98	14.0754	0.324	145236139	145236262	NC_000005.9
cg08431563	ST6GALNAC5	2.81e-10	3.39e-13	8.02	19.5697	0.363	77334207	77334330	NC_000001.10
cg08439930	SALL1;SALL1	0.000253	5.32e-06	4.73	3.677	0.328	51185060	51185183	NC_000016.9
cg08445409	RAB3C	0.000771	2.01e-05	4.41	2.4215	0.318	57878919	57879042	NC_000005.9
cg08448589		5.42e-06	5.73e-08	5.73	7.99027	0.311	69242921	69243044	NC_000008.10
cg08448701	PAX1	1.22e-07	6.32e-10	6.63	12.3139	0.313	21686282	21686405	NC_000020.10
cg08453021	ELMO1	6.29e-08	2.79e-10	6.79	13.1013	0.308	37488575	37488698	NC_000007.13
cg08461949		5.22e-12	2.05e-15	8.92	24.5013	0.302	52104632	52104755	NC_000019.9
cg08480826	LOC645323	2.34e-07	1.4e-09	6.48	11.5453	0.315	87981253	87981376	NC_000005.9
cg08492090	RSPO2	7.51e-10	1.17e-12	7.8	18.3755	0.338	109094581	109094704	NC_000008.10
cg08492619	SLITRK5	7.12e-09	1.94e-11	7.29	15.6693	0.369	88324193	88324316	NC_000013.10
cg08495115	GREM1	2.44e-05	3.34e-07	5.36	6.30657	0.309	33010399	33010522	NC_000015.9
cg08495770	SORCS3	1.21e-06	9.82e-09	6.09	9.67916	0.302	106400824	106400947	NC_000010.10
cg08516516	CDO1	1.32e-05	1.63e-07	5.51	6.99327	0.3	115152492	115152615	NC_000005.9
cg08526074	SALL1;SALL1	1.76e-05	2.28e-07	5.44	6.66997	0.353	51184562	51184685	NC_000016.9
cg08530237		1.92e-07	1.1e-09	6.53	11.777	0.316	22094563	22094686	NC_000012.11
cg08548396		0.000486	1.15e-05	4.55	2.94363	0.346	30095549	30095672	NC_000006.11
cg08553437	TMEM155;LOC100192379	7.82e-08	3.64e-10	6.74	12.843	0.402	122686456	122686579	NC_000004.11
cg08567279	LECT1;LECT1	6.96e-06	7.68e-08	5.67	7.70956	0.348	53313529	53313652	NC_000013.10
cg08576864	GPM6A;GPM6A	8.69e-06	9.94e-08	5.61	7.4634	0.347	176922779	176922902	NC_000004.11
cg08582485	C20orf56	1.28e-09	2.25e-12	7.69	17.7432	0.303	22557518	22557641	NC_000020.10
cg08597761	HYDIN;HYDIN;HYDIN;HYDIN	7.86e-07	5.87e-09	6.2	10.1716	0.354	71264545	71264668	NC_000016.9
cg08604097	NXPH1	6.49e-08	2.89e-10	6.78	13.0643	0.338	8480865	8480988	NC_000007.13
cg08608193	EPDR1	8.59e-07	6.54e-09	6.17	10.069	0.357	37960902	37961025	NC_000007.13
cg08624180	MMP16;MMP16	8.5e-05	1.46e-06	5.03	4.90061	0.344	89339080	89339203	NC_000008.10
cg08663159	DDIT4L	0.000477	1.13e-05	4.55	2.96573	0.333	101111872	101111995	NC_000004.11
cg08668790	ZNF154	2.07e-10	2.31e-13	8.09	19.9422	0.342	58220662	58220785	NC_000019.9
cg08675193	DGKG;DGKG;DGKG	7.92e-05	1.34e-06	5.05	4.98186	0.321	186080245	186080368	NC_000003.11
cg08676975	CCNA1;CCNA1;CCNA1;CCNA1	8e-05	1.36e-06	5.04	4.97026	0.353	37005582	37005705	NC_000013.10
cg08684639	WDR17;WDR17	3.4e-09	7.74e-12	7.46	16.5532	0.434	176987313	176987436	NC_000004.11
cg08696165	SIX3	7.05e-07	5.17e-09	6.22	10.2934	0.313	45172169	45172292	NC_000002.11
cg08697092	ZNF542;ZNF542;ZNF542;ZNF542	6.23e-05	1.02e-06	5.11	5.2462	0.329	56879933	56880056	NC_000019.9
cg08708684	UTF1	8.07e-05	1.37e-06	5.04	4.95972	0.346	135043506	135043629	NC_000010.10
cg08737296	MIR124-3	0.000425	9.85e-06	4.58	3.09418	0.321	61808691	61808814	NC_000020.10
cg08748100		0.000624	1.56e-05	4.47	2.66306	0.357	173100097	173100220	NC_000002.11
cg08768569	SORCS3	0.00039	8.89e-06	4.61	3.1912	0.328	106400565	106400688	NC_000010.10
cg08769300	TRPC3	0.000224	4.6e-06	4.77	3.81434	0.325	122871735	122871858	NC_000004.11
cg08795964		1.36e-11	7.22e-15	8.7	23.2873	0.301	72468987	72469110	NC_000008.10
cg08812189	ZIC4;ZIC4;ZIC4;ZIC4;ZIC4	7.61e-12	3.53e-15	8.83	23.9794	0.323	147110367	147110490	NC_000003.11
cg08826251		4.41e-06	4.49e-08	5.78	8.22377	0.311	58332909	58333032	NC_000014.8
cg08850461		1.09e-07	5.51e-10	6.66	12.4457	0.342	87990082	87990205	NC_000005.9
cg08857729	TCTEX1D1	5.1e-09	1.28e-11	7.37	16.0682	0.339	67217826	67217949	NC_000001.10
cg08866608		2.84e-07	1.76e-09	6.43	11.3283	0.339	58203798	58203921	NC_000013.10
cg08870743	OLIG2	4.77e-05	7.42e-07	5.18	5.54615	0.347	34398199	34398322	NC_000021.8
cg08875948	GRM1;GRM1	1.11e-09	1.91e-12	7.71	17.9016	0.313	146755900	146756023	NC_000006.11
cg08876441	FAM5C	7.21e-08	3.29e-10	6.76	12.9402	0.383	190447421	190447544	NC_000001.10
cg08883223	LHX9;LHX9	5.62e-07	3.95e-09	6.27	10.5529	0.372	197888880	197889003	NC_000001.10
cg08889797	ZIC4;ZIC4;ZIC4;ZIC4;ZIC4	1.47e-08	4.72e-11	7.13	14.8098	0.32	147106489	147106612	NC_000003.11
cg08917299		0.000126	2.34e-06	4.92	4.45535	0.303	231714962	231715085	NC_000002.11
cg08928882	LOC100192378;ZFHX4	0.000242	5.04e-06	4.74	3.72754	0.302	77593362	77593485	NC_000008.10
cg08929188	CALCA;CALCA;CALCA	7.6e-10	1.19e-12	7.8	18.3594	0.322	14995322	14995445	NC_000011.9
cg08958294	GRM1;GRM1	1.05e-06	8.33e-09	6.13	9.8365	0.329	146350131	146350254	NC_000006.11
cg08976810	FGF10	2.78e-06	2.62e-08	5.89	8.7392	0.337	44389406	44389529	NC_000005.9
cg08985029	TBX5;TBX5;TBX5	7.9e-06	8.89e-08	5.64	7.56998	0.357	114843296	114843419	NC_000012.11
cg08992305	TRIM61;C4orf39	5.38e-08	2.28e-10	6.83	13.2919	0.369	165878219	165878342	NC_000004.11
cg08999807	GPC5	0.0412	0.00304	3.01	-2.22871	0.311	92050776	92050899	NC_000013.10
cg09064304		0.000194	3.88e-06	4.8	3.9754	0.362	141419169	141419292	NC_000004.11
cg09068492	CALCA;CALCA;CALCA	1.88e-08	6.35e-11	7.07	14.5247	0.305	14993658	14993781	NC_000011.9
cg09071889	STMN2;STMN2	2.61e-09	5.58e-12	7.52	16.8681	0.323	80523413	80523536	NC_000008.10
cg09082903	NPY1R	0.000409	9.41e-06	4.6	3.13696	0.304	164253207	164253330	NC_000004.11
cg09083627	SLITRK5	5.01e-07	3.46e-09	6.3	10.6783	0.309	88324597	88324720	NC_000013.10
cg09086201	TFAP2D	3.04e-10	3.8e-13	8	19.4596	0.35	50692495	50692618	NC_000006.11
cg09107912	FNDC1	1.57e-06	1.34e-08	6.03	9.38246	0.302	159590059	159590182	NC_000006.11
cg09134794	EN2	6.83e-07	4.97e-09	6.23	10.3316	0.375	155252701	155252824	NC_000007.13
cg09159022	CSMD1	1.68e-12	4.98e-16	9.16	25.8709	0.33	4849522	4849645	NC_000008.10
cg09165441		6.13e-07	4.38e-09	6.25	10.4528	0.32	103044194	103044317	NC_000010.10
cg09178190	PCDHB6	7.02e-05	1.17e-06	5.08	5.11438	0.352	140529580	140529703	NC_000005.9
cg09205920		1.34e-10	1.32e-13	8.19	20.4782	0.315	29521506	29521629	NC_000006.11
cg09221867	PCDH10;PCDH10	8.73e-09	2.5e-11	7.24	15.4245	0.302	134071663	134071786	NC_000004.11
cg09241022	C14orf23	6.48e-06	7.07e-08	5.69	7.78906	0.339	29254530	29254653	NC_000014.8
cg09252495		6.1e-06	6.61e-08	5.7	7.85361	0.33	21503898	21504021	NC_000020.10
cg09257824	WT1;WT1;WT1;WT1	1.12e-08	3.41e-11	7.19	15.1241	0.304	32455642	32455765	NC_000011.9
cg09260640	ZNF419;ZNF419;ZNF419;ZNF419;ZNF419;ZNF419;ZNF419;ZNF419;ZNF419;ZNF419;ZNF419;ZNF419;ZNF419;ZNF419	0.0172	0.000962	3.37	-1.18046	0.325	57999177	57999300	NC_000019.9
cg09275869	ST8SIA5	6.88e-09	1.86e-11	7.3	15.7096	0.377	44337099	44337222	NC_000018.9
cg09360501	ZNF43;ZNF43	4.56e-06	4.69e-08	5.77	8.18179	0.355	22018958	22019081	NC_000019.9
cg09364020		0.000171	3.34e-06	4.84	4.11732	0.306	78176085	78176208	NC_000006.11
cg09385093		1.68e-08	5.56e-11	7.1	14.6518	0.316	119607885	119608008	NC_000002.11
cg09398550	FAM19A1	1.11e-06	8.86e-09	6.11	9.77728	0.315	68056976	68057099	NC_000003.11
cg09403666		1.85e-11	1.06e-14	8.63	22.9148	0.327	23461493	23461616	NC_000010.10
cg09408917		6.63e-09	1.78e-11	7.31	15.7526	0.321	38069321	38069444	NC_000021.8
cg09411719		1.54e-08	5e-11	7.12	14.7551	0.309	27513009	27513132	NC_000006.11
cg09435929	CA3	1.84e-06	1.62e-08	5.99	9.20048	0.353	86350913	86351036	NC_000008.10
cg09437327	LOC100128811;GPR158	1.39e-08	4.43e-11	7.14	14.8717	0.316	25464425	25464548	NC_000010.10
cg09465698	PCDHGA4;PCDHGA6;PCDHGB6;PCDHGA9;PCDHGA1;PCDHGA8;PCDHGA5;PCDHGB1;PCDHGB4;PCDHGA3;PCDHGA2;PCDHGA7;PCDHGB2;PCDHGB5;PCDHGB6;PCDHGB3	1.14e-10	1.08e-13	8.23	20.6748	0.339	140787623	140787746	NC_000005.9
cg09469554	CLDN10;CLDN10;CLDN10	2.83e-07	1.75e-09	6.43	11.3317	0.333	96204917	96205040	NC_000013.10
cg09474331	TTYH1;TTYH1	6.66e-12	2.92e-15	8.86	24.1615	0.376	54926805	54926928	NC_000019.9
cg09478205	SORCS3	0.000588	1.45e-05	4.49	2.72955	0.317	106402382	106402505	NC_000010.10
cg09481404		1.07e-07	5.4e-10	6.66	12.4653	0.3	53087316	53087439	NC_000015.9
cg09493063		0.0135	0.000699	3.47	-0.887494	0.3	142494985	142495108	NC_000007.13
cg09510559	NPHS1	2.97e-07	1.86e-09	6.42	11.274	0.302	36335144	36335267	NC_000019.9
cg09511846	ST6GALNAC5	2.07e-08	7.15e-11	7.05	14.4099	0.387	77332991	77333114	NC_000001.10
cg09513990		7.7e-10	1.21e-12	7.8	18.3418	0.315	27235822	27235945	NC_000006.11
cg09516476	GCM2	4.03e-07	2.68e-09	6.35	10.9252	0.302	10881925	10882048	NC_000006.11
cg09516965	PTGDR;PTGDR	7.2e-08	3.28e-10	6.76	12.9432	0.352	52734529	52734652	NC_000014.8
cg09527126		1.26e-05	1.54e-07	5.52	7.04401	0.308	128675283	128675406	NC_000012.11
cg09537620	PAX6;PAX6;PAX6	2.99e-09	6.65e-12	7.49	16.6997	0.379	31826574	31826697	NC_000011.9
cg09542210	SHOX2;SHOX2;SHOX2	6.83e-07	4.98e-09	6.23	10.3311	0.302	157821536	157821659	NC_000003.11
cg09555914	ZNF773;ZNF773	3.57e-07	2.31e-09	6.38	11.0676	0.371	58011309	58011432	NC_000019.9
cg09556043	FREM3	1.25e-07	6.5e-10	6.63	12.2855	0.374	144621952	144622075	NC_000004.11
cg09556826		5.37e-06	5.67e-08	5.73	8.00038	0.319	28956259	28956382	NC_000006.11
cg09557313	LECT1;LECT1	6.06e-08	2.66e-10	6.8	13.1455	0.346	53313174	53313297	NC_000013.10
cg09558195	GRM1;GRM1	3.9e-09	9.15e-12	7.43	16.3909	0.304	146350585	146350708	NC_000006.11
cg09558547		3.94e-06	3.94e-08	5.81	8.34841	0.317	27526256	27526379	NC_000006.11
cg09571420	CNTNAP2	0.0001	1.77e-06	4.98	4.71859	0.37	145813008	145813131	NC_000007.13
cg09624466	OTX2OS1	2.6e-16	4.83e-21	11.1	37.0158	0.359	57278710	57278833	NC_000014.8
cg09652086		1.94e-05	2.57e-07	5.41	6.55698	0.31	170740682	170740805	NC_000005.9
cg09671258	LHX4	4.97e-09	1.24e-11	7.37	16.0995	0.403	180202530	180202653	NC_000001.10
cg09683350		8.11e-06	9.17e-08	5.63	7.53983	0.321	89914466	89914589	NC_000015.9
cg09699039	SLC35F1	3.19e-06	3.09e-08	5.86	8.58157	0.307	118241568	118241691	NC_000006.11
cg09734791	MSC	2.16e-06	1.95e-08	5.95	9.01973	0.372	72756155	72756278	NC_000008.10
cg09735465		7.48e-09	2.05e-11	7.28	15.6133	0.312	120507228	120507351	NC_000009.11
cg09735723	SORCS3	1.81e-07	1.03e-09	6.54	11.8432	0.355	106402042	106402165	NC_000010.10
cg09757712	RALYL;RALYL;RALYL	3.44e-06	3.36e-08	5.84	8.49966	0.324	85094742	85094865	NC_000008.10
cg09765089		2.09e-10	2.36e-13	8.09	19.9211	0.302	27291346	27291469	NC_000007.13
cg09780241		1.77e-07	1e-09	6.54	11.8691	0.388	111535597	111535720	NC_000004.11
cg09794131	HYDIN;HYDIN	1.53e-07	8.39e-10	6.58	12.0405	0.304	71264658	71264781	NC_000016.9
cg09797577		4.56e-09	1.11e-11	7.39	16.2074	0.328	28778226	28778349	NC_000006.11
cg09809932	ESPN	0.00253	8.51e-05	4.05	1.06671	0.301	6515597	6515720	NC_000001.10
cg09821185		1.57e-08	5.12e-11	7.11	14.7327	0.341	101923366	101923489	NC_000014.8
cg09849405	CMTM1;CMTM1;CMTM2;CMTM1;CMTM1;CMTM1;CMTM1;CMTM1;CMTM1	4.01e-09	9.45e-12	7.42	16.3603	0.368	66612955	66613078	NC_000016.9
cg09861917	FOXA2	3.53e-10	4.57e-13	7.97	19.282	0.324	22566877	22567000	NC_000020.10
cg09871471	LOC647121	2.64e-05	3.66e-07	5.34	6.21774	0.327	121260900	121261023	NC_000001.10
cg09884341	LOC645323;LOC645323	7.11e-09	1.93e-11	7.29	15.673	0.333	87974464	87974587	NC_000005.9
cg09892426		0.000808	2.13e-05	4.4	2.36731	0.303	241587493	241587616	NC_000001.10
cg09907936	ZNF135;ZNF135;ZNF135;ZNF135;ZNF135	3.4e-12	1.18e-15	9.01	25.0353	0.356	58570466	58570589	NC_000019.9
cg09918510	HYDIN;HYDIN	2.59e-06	2.41e-08	5.91	8.81856	0.346	71264579	71264702	NC_000016.9
cg09965733	LRFN5	6.82e-07	4.96e-09	6.23	10.334	0.318	42079131	42079254	NC_000014.8
cg09971314		1.01e-11	4.97e-15	8.77	23.6489	0.316	28415023	28415146	NC_000006.11
cg10013343		0.000316	6.91e-06	4.67	3.42882	0.323	29106503	29106626	NC_000013.10
cg10016380	EDNRB;EDNRB;EDNRB	6.91e-08	3.12e-10	6.77	12.9931	0.335	78493313	78493436	NC_000013.10
cg10019132		4.63e-07	3.16e-09	6.32	10.768	0.371	28602626	28602749	NC_000006.11
cg10029213		9.89e-10	1.64e-12	7.74	18.0469	0.332	117716312	117716435	NC_000003.11
cg10029842	LHX8	6e-07	4.27e-09	6.26	10.4775	0.3	75595919	75596042	NC_000001.10
cg10034364		1.96e-09	3.9e-12	7.59	17.2148	0.425	28491590	28491713	NC_000013.10
cg10040329	RFX4	1.32e-08	4.17e-11	7.15	14.9295	0.316	106979482	106979605	NC_000012.11
cg10042106	OTX2	3.91e-07	2.58e-09	6.36	10.9599	0.3	57274739	57274862	NC_000014.8
cg10056356	FREM3	8.05e-05	1.37e-06	5.04	4.96329	0.33	144621898	144622021	NC_000004.11
cg10065823	C9orf129;C9orf129	3.84e-08	1.51e-10	6.91	13.6898	0.327	96108467	96108590	NC_000009.11
cg10088985	CXCL5;CXCL5	5.03e-10	7.07e-13	7.89	18.8615	0.335	74864313	74864436	NC_000004.11
cg10126205	TWIST1	1.45e-06	1.22e-08	6.05	9.46729	0.34	19158664	19158787	NC_000007.13
cg10135483	HTR1E;HTR1E	3.16e-06	3.05e-08	5.86	8.59401	0.331	87647527	87647650	NC_000006.11
cg10143067	VAX1	9.61e-06	1.12e-07	5.59	7.35217	0.354	118892423	118892546	NC_000010.10
cg10143811	LMO3;LMO3	0.000233	4.82e-06	4.75	3.77034	0.316	16757985	16758108	NC_000012.11
cg10148473	KCNC2;KCNC2;KCNC2	4.79e-09	1.18e-11	7.38	16.1442	0.374	75601824	75601947	NC_000012.11
cg10156366		1.4e-09	2.54e-12	7.66	17.6262	0.331	79220381	79220504	NC_000002.11
cg10166283	ZNF229	4.42e-08	1.81e-10	6.87	13.5161	0.305	44952766	44952889	NC_000019.9
cg10172669	BEND4;BEND4;BEND4;BEND4	1.45e-06	1.22e-08	6.05	9.47121	0.307	42154840	42154963	NC_000004.11
cg10184889	CA3	4.86e-05	7.59e-07	5.18	5.52428	0.31	86350919	86351042	NC_000008.10
cg10196720	PCDH10;PCDH10	8.34e-06	9.46e-08	5.63	7.51008	0.348	134069593	134069716	NC_000004.11
cg10227327	FLJ43390	2.87e-10	3.49e-13	8.02	19.5418	0.326	62584037	62584160	NC_000014.8
cg10243196	RPSAP58	8.2e-10	1.32e-12	7.78	18.2599	0.311	23945996	23946119	NC_000019.9
cg10249375		8.95e-05	1.55e-06	5.01	4.8445	0.364	63795934	63796057	NC_000001.10
cg10277927	TRAM1L1	7.98e-05	1.35e-06	5.05	4.97353	0.338	118006825	118006948	NC_000004.11
cg10300684	FOXG1;FOXG1	8.18e-11	7.25e-14	8.3	21.06	0.373	29236323	29236446	NC_000014.8
cg10303487	DPYS	1e-06	7.87e-09	6.14	9.8911	0.337	105479058	105479181	NC_000008.10
cg10304637	NRN1	4.75e-05	7.38e-07	5.18	5.55061	0.313	6003220	6003343	NC_000006.11
cg10305311	CLDN10;CLDN10;CLDN10	0.00306	0.000107	3.99	0.852198	0.334	96204873	96204996	NC_000013.10
cg10320410		0.000149	2.83e-06	4.88	4.27555	0.317	64343315	64343438	NC_000007.13
cg10332700	ZNF415;ZNF415;ZNF415;ZNF415;ZNF415;ZNF415	4.54e-06	4.66e-08	5.77	8.18676	0.301	53636077	53636200	NC_000019.9
cg10341154	NPY5R	1.17e-06	9.4e-09	6.1	9.72075	0.341	164265442	164265565	NC_000004.11
cg10364513	RXRG;RXRG;RXRG;RXRG	1.88e-05	2.47e-07	5.42	6.59433	0.303	165414379	165414502	NC_000001.10
cg10384245	ADCYAP1;ADCYAP1	6.28e-12	2.64e-15	8.88	24.2595	0.356	909086	909209	NC_000018.9
cg10390058	GALR1	1e-11	4.92e-15	8.77	23.6576	0.331	74962794	74962917	NC_000018.9
cg10395685	CCDC81;CCDC81	9.89e-10	1.64e-12	7.74	18.0481	0.315	86085715	86085838	NC_000011.9
cg10410142	GRIA2;GRIA2;GRIA2	9.7e-11	9.01e-14	8.26	20.8498	0.304	158141542	158141665	NC_000004.11
cg10443049	NXPH1	2.77e-10	3.32e-13	8.03	19.5895	0.367	8481537	8481660	NC_000007.13
cg10445315		5.5e-09	1.41e-11	7.35	15.9744	0.377	38066047	38066170	NC_000021.8
cg10456990	SIM2;SIM2	1.1e-07	5.54e-10	6.66	12.4405	0.339	38077597	38077720	NC_000021.8
cg10491628		2.66e-10	3.17e-13	8.04	19.6343	0.332	29521220	29521343	NC_000006.11
cg10507508		0.000715	1.83e-05	4.43	2.50991	0.307	30719828	30719951	NC_000019.9
cg10541517	TMEM132C	1.1e-08	3.33e-11	7.19	15.145	0.344	128753103	128753226	NC_000012.11
cg10543574		1.51e-05	1.9e-07	5.48	6.84546	0.305	9763159	9763282	NC_000008.10
cg10601616	SORCS3	4.67e-05	7.24e-07	5.19	5.56902	0.355	106400702	106400825	NC_000010.10
cg10603004	NKX2-6	1.64e-08	5.39e-11	7.1	14.6825	0.3	23564294	23564417	NC_000008.10
cg10614021	GRIN2B	6.18e-10	9.18e-13	7.85	18.609	0.374	14134486	14134609	NC_000012.11
cg10617784	VAX2	7.37e-07	5.45e-09	6.21	10.2439	0.308	71134586	71134709	NC_000002.11
cg10617909		1.07e-07	5.39e-10	6.66	12.4665	0.341	180527697	180527820	NC_000005.9
cg10643691		1.9e-05	2.51e-07	5.42	6.57714	0.306	95246514	95246637	NC_000008.10
cg10671668	KCNA6	2.23e-08	7.8e-11	7.03	14.3267	0.355	4919230	4919353	NC_000012.11
cg10698928	MIR124-2	1.05e-09	1.77e-12	7.73	17.9766	0.397	65290320	65290443	NC_000008.10
cg10715092	MIR663	6.88e-10	1.06e-12	7.82	18.4737	0.316	26190354	26190477	NC_000020.10
cg10741422		1.69e-05	2.17e-07	5.45	6.71639	0.339	21769315	21769438	NC_000019.9
cg10755235		7.31e-10	1.13e-12	7.81	18.4055	0.311	60974039	60974162	NC_000014.8
cg10778841	SORCS3	6.83e-10	1.05e-12	7.82	18.4834	0.338	106401319	106401442	NC_000010.10
cg10782668	PDX1	6.82e-07	4.96e-09	6.23	10.3335	0.311	28496082	28496205	NC_000013.10
cg10785263		1.53e-11	8.5e-15	8.67	23.1299	0.321	63785867	63785990	NC_000001.10
cg10806140	SFRP4	5.63e-07	3.96e-09	6.27	10.5502	0.301	37956554	37956677	NC_000007.13
cg10811045		2.91e-11	1.94e-14	8.53	22.3315	0.347	91635283	91635406	NC_000002.11
cg10812708		4.92e-06	5.11e-08	5.75	8.09903	0.3	27647713	27647836	NC_000006.11
cg10824063	NELL1;NELL1	6.08e-08	2.67e-10	6.8	13.1413	0.31	20690934	20691057	NC_000011.9
cg10835584	ONECUT2	2.43e-07	1.47e-09	6.47	11.5036	0.367	55108852	55108975	NC_000018.9
cg10863741	TMEM155;TMEM155;LOC100192379	5.63e-07	3.96e-09	6.27	10.5496	0.304	122686038	122686161	NC_000004.11
cg10876076	EPDR1	1.93e-10	2.12e-13	8.11	20.0244	0.369	37960873	37960996	NC_000007.13
cg10903903		5.17e-11	4.08e-14	8.4	21.6148	0.426	27647843	27647966	NC_000006.11
cg10907237		4.68e-05	7.27e-07	5.18	5.56546	0.307	95355869	95355992	NC_000013.10
cg10918328		0.000241	5.02e-06	4.74	3.73137	0.336	95355508	95355631	NC_000013.10
cg10932018		4.47e-09	1.08e-11	7.4	16.2298	0.415	54516487	54516610	NC_000005.9
cg10972973		9.19e-08	4.45e-10	6.7	12.6496	0.334	28602745	28602868	NC_000006.11
cg10983199		2.89e-06	2.75e-08	5.88	8.69328	0.336	241587234	241587357	NC_000001.10
cg10989138	PDE1C	1.59e-05	2.03e-07	5.46	6.78302	0.329	32111001	32111124	NC_000007.13
cg11014373		2.25e-09	4.61e-12	7.55	17.0523	0.458	105479054	105479177	NC_000002.11
cg11021995	ELMO1	5.37e-09	1.37e-11	7.36	16.005	0.306	37488577	37488700	NC_000007.13
cg11023392	CCNA1;CCNA1	0.00201	6.43e-05	4.12	1.32872	0.305	37004715	37004838	NC_000013.10
cg11036833	CDO1	4.2e-06	4.25e-08	5.79	8.27607	0.314	115152494	115152617	NC_000005.9
cg11052780	TRPA1	9.41e-05	1.65e-06	5	4.78861	0.315	72987499	72987622	NC_000008.10
cg11071231		4.64e-07	3.16e-09	6.32	10.7663	0.34	57069907	57070030	NC_000008.10
cg11089595	RALYL;RALYL;RALYL	8.76e-12	4.22e-15	8.8	23.8069	0.303	85094437	85094560	NC_000008.10
cg11092616	RIMS1	0.0017	5.24e-05	4.17	1.52152	0.348	72596493	72596616	NC_000006.11
cg11128216	PAX6;PAX6;PAX6	1.03e-11	5.09e-15	8.76	23.6251	0.323	31825833	31825956	NC_000011.9
cg11146691	SLC38A4;SLC38A4;SLC38A4;SLC38A4	9.78e-07	7.66e-09	6.14	9.91758	0.333	47219737	47219860	NC_000012.11
cg11153872	CALCA;CALCA;CALCA	1.18e-05	1.42e-07	5.54	7.11928	0.351	14995142	14995265	NC_000011.9
cg11163975	TRAM1L1	7.87e-05	1.33e-06	5.05	4.9877	0.314	118006812	118006935	NC_000004.11
cg11171221		1.23e-06	1e-08	6.09	9.65943	0.328	124902844	124902967	NC_000010.10
cg11174855	NKX6-2	5.89e-09	1.53e-11	7.33	15.8933	0.314	134598352	134598475	NC_000010.10
cg11213520	LHX5	2.01e-05	2.67e-07	5.4	6.51939	0.349	113901529	113901652	NC_000012.11
cg11229513	PRDM14	8.25e-10	1.33e-12	7.78	18.2529	0.332	70984559	70984682	NC_000008.10
cg11231249	CTNNA2;LRRTM1;CTNNA2	3.48e-06	3.42e-08	5.84	8.48314	0.332	80531599	80531722	NC_000002.11
cg11241436	NMNAT2	0.000172	3.37e-06	4.84	4.10741	0.329	183386728	183386851	NC_000001.10
cg11241498		3.56e-11	2.47e-14	8.49	22.0993	0.313	14134816	14134939	NC_000012.11
cg11265561	ZNF665;ZNF665	0.000689	1.75e-05	4.45	2.55096	0.327	53696569	53696692	NC_000019.9
cg11268739		1.46e-09	2.67e-12	7.65	17.5783	0.328	48145588	48145711	NC_000014.8
cg11268983	PCDHA7;PCDHA13;PCDHA12;PCDHA6;PCDHA10;PCDHA4;PCDHA11;PCDHA8;PCDHA1;PCDHA2;PCDHA6;PCDHA1;PCDHA9;PCDHA13;PCDHA5;PCDHA3;PCDHA10	2.38e-06	2.19e-08	5.93	8.9101	0.325	140262304	140262427	NC_000005.9
cg11286063	PCDHB18	3.5e-09	8.04e-12	7.45	16.5164	0.353	140613859	140613982	NC_000005.9
cg11312896	ZSCAN1	2.54e-07	1.55e-09	6.46	11.4531	0.316	58545122	58545245	NC_000019.9
cg11338643	T	2.08e-07	1.21e-09	6.51	11.6854	0.324	166580983	166581106	NC_000006.11
cg11347582		8.04e-09	2.25e-11	7.26	15.5231	0.391	168502341	168502464	NC_000006.11
cg11372090	ELMO1	1.12e-07	5.7e-10	6.65	12.4126	0.309	37488660	37488783	NC_000007.13
cg11414709	SCAND3;SCAND3	4.85e-06	5.03e-08	5.76	8.11485	0.324	28555055	28555178	NC_000006.11
cg11416076	ZNF85	3.38e-07	2.17e-09	6.39	11.1263	0.331	21106370	21106493	NC_000019.9
cg11416384	KIAA1239	7.99e-09	2.23e-11	7.26	15.5308	0.367	37246827	37246950	NC_000004.11
cg11433319	CHODL	0.000583	1.44e-05	4.49	2.73863	0.342	19617873	19617996	NC_000021.8
cg11437784		9.18e-05	1.6e-06	5.01	4.81609	0.334	112710823	112710946	NC_000013.10
cg11438011	HTR4;HTR4;HTR4;HTR4;HTR4;HTR4;HTR4	1.24e-08	3.85e-11	7.16	15.0066	0.339	148033882	148034005	NC_000005.9
cg11440030		9.41e-07	7.3e-09	6.15	9.96292	0.322	147137031	147137154	NC_000003.11
cg11453719		0.000157	3.02e-06	4.86	4.21211	0.301	28552052	28552175	NC_000013.10
cg11469061	PAX6;PAX6;PAX6	2.87e-06	2.72e-08	5.88	8.70198	0.305	31826421	31826544	NC_000011.9
cg11471772	SIM1	1.26e-07	6.55e-10	6.63	12.279	0.318	100911687	100911810	NC_000006.11
cg11475550	NPY	6.46e-06	7.03e-08	5.69	7.7938	0.31	24324570	24324693	NC_000007.13
cg11497372		4.11e-08	1.64e-10	6.89	13.6085	0.377	27513092	27513215	NC_000006.11
cg11513637	CCNA1;CCNA1;CCNA1;CCNA1	0.000539	1.31e-05	4.52	2.82655	0.305	37005501	37005624	NC_000013.10
cg11528328	CLIC6	1.54e-06	1.3e-08	6.03	9.40668	0.346	36041683	36041806	NC_000021.8
cg11528849	NEUROD1	4.14e-05	6.27e-07	5.22	5.70599	0.303	182542901	182543024	NC_000002.11
cg11557382		4.74e-11	3.62e-14	8.42	21.7297	0.362	153446256	153446379	NC_000007.13
cg11593123	PCDH11X	4.49e-10	6.18e-13	7.92	18.9908	0.338	91036888	91037011	NC_000023.10
cg11595545	KCNA3;KCNA3	5.86e-05	9.46e-07	5.13	5.31482	0.344	111217497	111217620	NC_000001.10
cg11599539		0.00139	4.08e-05	4.24	1.75689	0.324	72459614	72459737	NC_000008.10
cg11601252	LBXCOR1	4.27e-07	2.86e-09	6.34	10.8609	0.324	68122139	68122262	NC_000015.9
cg11630404		3.22e-06	3.13e-08	5.86	8.56923	0.308	113442346	113442469	NC_000004.11
cg11630554	TRIM61;C4orf39;C4orf39	4.47e-06	4.57e-08	5.78	8.20553	0.409	165878136	165878259	NC_000004.11
cg11638181	MIR129-2	0.000113	2.05e-06	4.95	4.58186	0.337	43602420	43602543	NC_000011.9
cg11657808	RYR2	6.02e-11	4.89e-14	8.37	21.4405	0.331	237205950	237206073	NC_000001.10
cg11679177	RGS7	8.45e-05	1.45e-06	5.03	4.90843	0.35	241519652	241519775	NC_000001.10
cg11697588	CALCA;CALCA;CALCA	9.25e-10	1.51e-12	7.76	18.1275	0.365	14995231	14995354	NC_000011.9
cg11730195		4.23e-09	1.01e-11	7.41	16.2933	0.354	117716446	117716569	NC_000003.11
cg11751806	ADAMTS20	3.77e-09	8.79e-12	7.44	16.4303	0.325	43945680	43945803	NC_000012.11
cg11764900		5.56e-08	2.38e-10	6.82	13.2511	0.3	38683035	38683158	NC_000006.11
cg11767984	ZNF788	2.17e-05	2.92e-07	5.38	6.43454	0.367	12203349	12203472	NC_000019.9
cg11787346		5.77e-10	8.42e-13	7.86	18.693	0.366	55367611	55367734	NC_000008.10
cg11811513	ZNF804A	3.46e-08	1.33e-10	6.93	13.8134	0.31	185462408	185462531	NC_000002.11
cg11842610	GFRA1;GFRA1	8.07e-08	3.78e-10	6.73	12.8066	0.354	118033762	118033885	NC_000010.10
cg11850773	ADCYAP1;ADCYAP1;ADCYAP1	2.03e-11	1.2e-14	8.61	22.7958	0.311	904963	905086	NC_000018.9
cg11854491	C13orf18	1.5e-05	1.89e-07	5.48	6.84991	0.333	46961115	46961238	NC_000013.10
cg11859607	ADCYAP1;ADCYAP1	8.24e-14	8.48e-18	9.86	29.8042	0.301	909154	909277	NC_000018.9
cg11873482	TAC1;TAC1;TAC1;TAC1	6.61e-12	2.86e-15	8.86	24.1823	0.342	97361244	97361367	NC_000007.13
cg11877129	TMEM132C	4.61e-10	6.39e-13	7.91	18.9582	0.357	128752356	128752479	NC_000012.11
cg11878069	SFRP4;SFRP4	1.51e-05	1.89e-07	5.48	6.84871	0.302	37956425	37956548	NC_000007.13
cg11878331		2.39e-10	2.78e-13	8.06	19.7605	0.33	72469507	72469630	NC_000008.10
cg11891579	EBF1	2.9e-07	1.81e-09	6.43	11.3037	0.307	158478533	158478656	NC_000005.9
cg11899535	WBSCR17	6.98e-07	5.1e-09	6.22	10.3065	0.308	70598282	70598405	NC_000007.13
cg11905007	CADPS;CADPS;CADPS	1.21e-06	9.84e-09	6.09	9.6771	0.303	62861071	62861194	NC_000003.11
cg11931731	KATNAL2	2.03e-11	1.2e-14	8.61	22.7952	0.353	44527026	44527149	NC_000018.9
cg11940285	TRH;TRH	1.46e-10	1.49e-13	8.17	20.3634	0.305	129693385	129693508	NC_000003.11
cg11947981	ITGA4	0.000666	1.68e-05	4.46	2.59036	0.309	182322749	182322872	NC_000002.11
cg12001304	SPHKAP;SPHKAP	6.73e-14	6.15e-18	9.91	30.1152	0.344	229045020	229045143	NC_000002.11
cg12002589	LHX2	2.31e-10	2.66e-13	8.07	19.803	0.355	126785097	126785220	NC_000009.11
cg12040201	CSMD3;CSMD3	0.000474	1.12e-05	4.55	2.97151	0.305	114450647	114450770	NC_000008.10
cg12040486		1.23e-05	1.49e-07	5.53	7.07687	0.337	11959760	11959883	NC_000019.9
cg12042659	ZNF132	0.000887	2.38e-05	4.37	2.26065	0.338	58951599	58951722	NC_000019.9
cg12052265	PDGFD;PDGFD	0.000124	2.28e-06	4.93	4.47962	0.321	104034058	104034181	NC_000011.9
cg12060744	ZIK1	3.95e-12	1.44e-15	8.98	24.8444	0.42	58095581	58095704	NC_000019.9
cg12062220		3.52e-09	8.09e-12	7.45	16.5096	0.304	53087232	53087355	NC_000015.9
cg12065840	COL14A1	0.000104	1.84e-06	4.98	4.68049	0.302	121138133	121138256	NC_000008.10
cg12071328	NELL1;NELL1	1.71e-08	5.65e-11	7.09	14.6365	0.354	20690930	20691053	NC_000011.9
cg12074025	ZNF671	7.93e-14	7.68e-18	9.87	29.9001	0.466	58238850	58238973	NC_000019.9
cg12079322	GALNT13;GALNT13	2.46e-09	5.18e-12	7.53	16.9403	0.365	154728468	154728591	NC_000002.11
cg12083476		8.47e-06	9.64e-08	5.62	7.4923	0.306	27559924	27560047	NC_000006.11
cg12083965	CALCA;CALCA;CALCA	5.63e-06	6e-08	5.72	7.94527	0.356	14995138	14995261	NC_000011.9
cg12091642		1.68e-06	1.44e-08	6.01	9.3096	0.325	61104566	61104689	NC_000014.8
cg12109291		3.01e-10	3.75e-13	8.01	19.4729	0.305	45232117	45232240	NC_000002.11
cg12118269	TLX1	0.00128	3.71e-05	4.26	1.84624	0.303	102893980	102894103	NC_000010.10
cg12118843		1.58e-05	2e-07	5.47	6.79584	0.303	28641917	28642040	NC_000006.11
cg12122146	TMEM132D	1.4e-11	7.55e-15	8.69	23.2445	0.309	130388216	130388339	NC_000012.11
cg12122597	KCNA4	2.6e-05	3.61e-07	5.34	6.23265	0.35	30039004	30039127	NC_000011.9
cg12124386	FAM5C	3.73e-08	1.46e-10	6.91	13.7235	0.307	190444776	190444899	NC_000001.10
cg12152002	OTX2OS1	3.52e-06	3.46e-08	5.84	8.47205	0.302	57279496	57279619	NC_000014.8
cg12161228	NOX4;NOX4;NOX4;NOX4;NOX4;NOX4	9.62e-06	1.12e-07	5.59	7.35005	0.307	89224506	89224629	NC_000011.9
cg12165546		2.57e-06	2.39e-08	5.91	8.82574	0.307	23566799	23566922	NC_000008.10
cg12169233		4.01e-11	2.92e-14	8.46	21.9395	0.344	11959578	11959701	NC_000019.9
cg12170314	INSC;INSC;INSC	4.86e-07	3.33e-09	6.31	10.7155	0.35	15136505	15136628	NC_000011.9
cg12171183	KATNAL2	8.48e-10	1.37e-12	7.77	18.2233	0.366	44526700	44526823	NC_000018.9
cg12212311		5.71e-06	6.1e-08	5.72	7.92937	0.308	77558916	77559039	NC_000018.9
cg12225220	MAPK10;MAPK10;MAPK10	6.52e-06	7.12e-08	5.68	7.78138	0.311	87281434	87281557	NC_000004.11
cg12238343	RXFP3	3.84e-10	5.12e-13	7.95	19.172	0.348	33936402	33936525	NC_000005.9
cg12243597	FAM19A2;FAM19A2	8.51e-07	6.46e-09	6.18	10.0799	0.363	62585877	62586000	NC_000012.11
cg12254845		1.79e-08	5.96e-11	7.08	14.5853	0.341	89952272	89952395	NC_000015.9
cg12270822	ABCB1	8.04e-08	3.76e-10	6.73	12.8125	0.313	87229722	87229845	NC_000007.13
cg12276768		0.00118	3.37e-05	4.28	1.93585	0.304	39323510	39323633	NC_000022.10
cg12294121	GABRB1;GABRB1	4.34e-06	4.41e-08	5.78	8.23936	0.303	47033575	47033698	NC_000004.11
cg12323723		4.44e-09	1.07e-11	7.4	16.24	0.377	136656581	136656704	NC_000023.10
cg12350762	ONECUT2	5.35e-08	2.27e-10	6.83	13.2977	0.336	55106285	55106408	NC_000018.9
cg12417071	CCNA1;CCNA1;CCNA1;CCNA1	5.43e-05	8.66e-07	5.15	5.39846	0.355	37005489	37005612	NC_000013.10
cg12418535	EN1	2.88e-05	4.08e-07	5.31	6.11554	0.334	119607192	119607315	NC_000002.11
cg12421755	ONECUT1	2.17e-07	1.28e-09	6.5	11.6366	0.342	53080933	53081056	NC_000015.9
cg12430007		7.99e-07	5.99e-09	6.19	10.1532	0.318	28602667	28602790	NC_000006.11
cg12436377		1.35e-05	1.66e-07	5.51	6.97117	0.341	87440296	87440419	NC_000005.9
cg12456714		3.01e-09	6.69e-12	7.49	16.6931	0.322	16180393	16180516	NC_000005.9
cg12473406	GREB1L	1.4e-05	1.74e-07	5.5	6.92781	0.363	18822927	18823050	NC_000018.9
cg12493075		3.66e-07	2.39e-09	6.37	11.0352	0.328	113913998	113914121	NC_000012.11
cg12500879		2.94e-05	4.18e-07	5.31	6.09144	0.398	31848649	31848772	NC_000011.9
cg12506930	ZNF154	4.3e-09	1.03e-11	7.41	16.2754	0.317	58220718	58220841	NC_000019.9
cg12516059	AVPR1A;AVPR1A	1.64e-10	1.71e-13	8.15	20.2288	0.373	63545288	63545411	NC_000012.11
cg12566756		2.38e-09	4.96e-12	7.54	16.9814	0.339	106975149	106975272	NC_000012.11
cg12602112	EDNRB;EDNRB;EDNRB	1.69e-07	9.47e-10	6.56	11.9242	0.309	78493294	78493417	NC_000013.10
cg12606396	PCDH17	9.61e-11	8.89e-14	8.26	20.863	0.333	58204379	58204502	NC_000013.10
cg12606911	CD8A	8.56e-11	7.7e-14	8.29	21.0011	0.306	87036626	87036749	NC_000002.11
cg12648074	PCDHGA4;PCDHGC3;PCDHGA12;PCDHGC4;PCDHGA11;PCDHGA11;PCDHGA9;PCDHGA1;PCDHGB1;PCDHGB6;PCDHGC4;PCDHGB3;PCDHGB7;PCDHGA6;PCDHGA8;PCDHGA10;PCDHGA5;PCDHGB4;PCDHGA3;PCDHGA2;PCDHGA7;PCDHGB2;PCDHGB5;PCDHGC3	1.27e-11	6.57e-15	8.72	23.3784	0.301	140864474	140864597	NC_000005.9
cg12648520		6.45e-07	4.65e-09	6.24	10.396	0.303	28778195	28778318	NC_000006.11
cg12658947	OPCML	1.45e-07	7.83e-10	6.59	12.1075	0.34	132952915	132953038	NC_000011.9
cg12666279	DPP10;DPP10	6.36e-10	9.51e-13	7.84	18.5753	0.342	115918745	115918868	NC_000002.11
cg12744820	OLIG3	3.06e-07	1.92e-09	6.42	11.2432	0.325	137814960	137815083	NC_000006.11
cg12746059	PCDH10;PCDH10	0.000305	6.63e-06	4.68	3.46802	0.34	134070389	134070512	NC_000004.11
cg12748607	SLC8A1	0.00025	5.26e-06	4.73	3.68769	0.303	40678691	40678814	NC_000002.11
cg12799689	DOK6	4.64e-09	1.13e-11	7.39	16.189	0.401	67067893	67068016	NC_000018.9
cg12800698		1.42e-05	1.77e-07	5.49	6.9128	0.316	28491809	28491932	NC_000013.10
cg12812583		1.21e-07	6.26e-10	6.64	12.3228	0.34	23567310	23567433	NC_000008.10
cg12821278	DBC1	6e-06	6.48e-08	5.7	7.87227	0.345	122131895	122132018	NC_000009.11
cg12824796		0.000888	2.39e-05	4.37	2.25857	0.357	131768928	131769051	NC_000010.10
cg12840719	CDKN2A;CDKN2A;CDKN2A	1.91e-10	2.09e-13	8.11	20.0367	0.354	21968233	21968356	NC_000009.11
cg12861034	RAPGEFL1	0.000942	2.56e-05	4.35	2.19418	0.32	38347816	38347939	NC_000017.10
cg12861945	C4orf39;TRIM61	6.46e-06	7.04e-08	5.69	7.79252	0.425	165878085	165878208	NC_000004.11
cg12868067	TMEM132C	2.75e-13	4.36e-17	9.58	28.222	0.419	128752246	128752369	NC_000012.11
cg12877251	LOC157627	6.11e-05	9.94e-07	5.12	5.26784	0.357	9760880	9761003	NC_000008.10
cg12880658	CDO1;CDO1	4.68e-07	3.2e-09	6.32	10.7548	0.326	115152386	115152509	NC_000005.9
cg12892506	ZIC4;ZIC4;ZIC4	6.61e-08	2.95e-10	6.78	13.0457	0.311	147113918	147114041	NC_000003.11
cg12903638	UNC80;UNC80	0.000491	1.17e-05	4.54	2.93322	0.366	210636350	210636473	NC_000002.11
cg12911732		0.000347	7.74e-06	4.64	3.32173	0.337	50744322	50744445	NC_000001.10
cg12919006	CNTNAP5	5.77e-12	2.35e-15	8.9	24.3719	0.302	124782713	124782836	NC_000002.11
cg12926938		3.46e-06	3.39e-08	5.84	8.4917	0.332	93114150	93114273	NC_000008.10
cg12961842	ZNF418	8.02e-09	2.24e-11	7.26	15.5268	0.385	58446758	58446881	NC_000019.9
cg12973591	TFPI2	4.31e-05	6.58e-07	5.21	5.66045	0.339	93519473	93519596	NC_000007.13
cg13012916	SFTA3	5.17e-11	4.11e-14	8.4	21.6085	0.355	36973691	36973814	NC_000014.8
cg13019491	SIX6	1.81e-12	5.44e-16	9.15	25.7844	0.344	60977856	60977979	NC_000014.8
cg13021333	NRN1	1.26e-07	6.57e-10	6.63	12.2753	0.33	6004207	6004330	NC_000006.11
cg13021619	NKX2-6	1.39e-07	7.41e-10	6.6	12.1597	0.364	23563859	23563982	NC_000008.10
cg13032463	T	6.55e-08	2.92e-10	6.78	13.0555	0.309	166582585	166582708	NC_000006.11
cg13046832	C14orf23	2.4e-10	2.81e-13	8.06	19.7529	0.37	29254680	29254803	NC_000014.8
cg13052034	SGIP1	0.00346	0.000125	3.94	0.708427	0.349	66999238	66999361	NC_000001.10
cg13060997	CCNA1;CCNA1;CCNA1;CCNA1;CCNA1;CCNA1	0.00312	0.00011	3.98	0.828761	0.31	37006611	37006734	NC_000013.10
cg13062406	PTPN5;PTPN5;PTPN5	0.00179	5.55e-05	4.16	1.46661	0.305	18813544	18813667	NC_000011.9
cg13096208	ST8SIA3;ST8SIA3	2.93e-13	4.83e-17	9.56	28.1242	0.356	55019843	55019966	NC_000018.9
cg13101087	GALNT13	2.66e-08	9.67e-11	6.99	14.12	0.314	154729059	154729182	NC_000002.11
cg13122377		8.18e-07	6.18e-09	6.19	10.1237	0.322	57683687	57683810	NC_000019.9
cg13163930		1.75e-10	1.87e-13	8.13	20.1467	0.315	27647896	27648019	NC_000006.11
cg13181164	MEIS2;MEIS2;MEIS2;MEIS2;MEIS2;MEIS2;MEIS2	2.04e-11	1.22e-14	8.61	22.7798	0.317	37388828	37388951	NC_000015.9
cg13181974	MEIS2;MEIS2;MEIS2;MEIS2;MEIS2;MEIS2;MEIS2	1.88e-06	1.67e-08	5.99	9.17244	0.354	37389489	37389612	NC_000015.9
cg13186327	DBX2	0.00619	0.000259	3.75	0.030981	0.346	45444895	45445018	NC_000012.11
cg13186884		1.77e-07	9.98e-10	6.54	11.8739	0.32	65285831	65285954	NC_000008.10
cg13187764		4.21e-08	1.7e-10	6.88	13.5747	0.305	28677521	28677644	NC_000006.11
cg13201808		3.65e-05	5.4e-07	5.25	5.8476	0.351	43569269	43569392	NC_000011.9
cg13205384	ANO5;ANO5	0.015	0.000804	3.42	-1.01585	0.31	22214565	22214688	NC_000011.9
cg13211683	GDF6	9.61e-07	7.5e-09	6.15	9.93674	0.367	97171827	97171950	NC_000008.10
cg13217260	HOXD10	3.22e-08	1.21e-10	6.95	13.9013	0.332	176981469	176981592	NC_000002.11
cg13231700	EPHA4	0.000535	1.29e-05	4.52	2.83612	0.319	222435709	222435832	NC_000002.11
cg13248778		1.57e-05	2e-07	5.47	6.7977	0.396	128337725	128337848	NC_000007.13
cg13267264	PRDM14	1.31e-06	1.09e-08	6.07	9.5805	0.4	70983600	70983723	NC_000008.10
cg13273396	ACSS3;ACSS3	1.89e-10	2.07e-13	8.11	20.049	0.35	81471867	81471990	NC_000012.11
cg13314145	NPTX2	1.97e-06	1.75e-08	5.98	9.12439	0.322	98246001	98246124	NC_000007.13
cg13320291	GFRA1;GFRA1;GFRA1	2.55e-08	9.2e-11	7	14.1677	0.385	118030970	118031093	NC_000010.10
cg13337047		7.38e-07	5.45e-09	6.21	10.2434	0.303	57683843	57683966	NC_000019.9
cg13338798		3.17e-10	4.02e-13	7.99	19.4057	0.3	28557846	28557969	NC_000006.11
cg13368756	CTNND2	3.53e-08	1.36e-10	6.93	13.7924	0.336	11904127	11904250	NC_000005.9
cg13406145		5.03e-06	5.25e-08	5.75	8.07357	0.321	89952052	89952175	NC_000015.9
cg13421062		2.3e-08	8.12e-11	7.02	14.2879	0.313	35301069	35301192	NC_000007.13
cg13434989	EDNRB;EDNRB;EDNRB	6.08e-10	9.02e-13	7.85	18.6266	0.396	78493305	78493428	NC_000013.10
cg13437581		7.3e-09	1.99e-11	7.29	15.641	0.338	44777799	44777922	NC_000018.9
cg13438893		1.58e-10	1.64e-13	8.15	20.2702	0.349	79170303	79170426	NC_000013.10
cg13445796	DBX1	1.08e-06	8.54e-09	6.12	9.81282	0.315	20181725	20181848	NC_000011.9
cg13448814	CSMD3;CSMD3	1.61e-06	1.37e-08	6.02	9.35671	0.338	114447055	114447178	NC_000008.10
cg13453904		5.64e-07	3.97e-09	6.27	10.5469	0.35	133484610	133484733	NC_000010.10
cg13461241	ZNF578	8.89e-09	2.54e-11	7.24	15.4055	0.328	52956771	52956894	NC_000019.9
cg13463054	ST6GALNAC5	4.28e-07	2.88e-09	6.34	10.856	0.38	77333159	77333282	NC_000001.10
cg13479358		6.85e-07	4.99e-09	6.23	10.3291	0.316	28603052	28603175	NC_000006.11
cg13480357	CCDC108;CCDC108	1.55e-09	2.91e-12	7.64	17.497	0.309	219906406	219906529	NC_000002.11
cg13482308	PAX5	1.48e-10	1.52e-13	8.17	20.3435	0.34	37002685	37002808	NC_000009.11
cg13482432	FOXB2	0.00034	7.53e-06	4.65	3.34733	0.331	79633350	79633473	NC_000009.11
cg13484549	PPFIA3	8.28e-05	1.42e-06	5.04	4.92915	0.382	49646179	49646302	NC_000019.9
cg13491481	CADPS;CADPS;CADPS	4.31e-06	4.38e-08	5.79	8.2471	0.351	62861142	62861265	NC_000003.11
cg13495205	AJAP1;AJAP1	6.86e-06	7.55e-08	5.67	7.72644	0.374	4714033	4714156	NC_000001.10
cg13502741		7.3e-05	1.22e-06	5.07	5.07173	0.3	31848488	31848611	NC_000011.9
cg13526007	LRFN5	1.79e-06	1.56e-08	6	9.23625	0.303	42076710	42076833	NC_000014.8
cg13534450	CRISPLD1	9.69e-05	1.7e-06	4.99	4.75593	0.354	75897297	75897420	NC_000008.10
cg13537915		6.38e-05	1.05e-06	5.1	5.21929	0.311	43603214	43603337	NC_000011.9
cg13539545		8.5e-14	9.8e-18	9.83	29.6643	0.332	60973823	60973946	NC_000014.8
cg13564533		7.5e-08	3.45e-10	6.75	12.8951	0.303	55379081	55379204	NC_000008.10
cg13592399	NID2;NID2	7.67e-08	3.55e-10	6.74	12.8668	0.319	52535758	52535881	NC_000014.8
cg13601435		8.1e-13	1.9e-16	9.33	26.8026	0.414	120507431	120507554	NC_000009.11
cg13604337		3.09e-05	4.43e-07	5.29	6.03751	0.308	54321653	54321776	NC_000012.11
cg13611347	NOL4	1.86e-07	1.07e-09	6.53	11.8094	0.33	31739207	31739330	NC_000018.9
cg13611822	NXPH1	4.17e-11	3.09e-14	8.45	21.8824	0.302	8483710	8483833	NC_000007.13
cg13620034	MSC	8.08e-09	2.27e-11	7.26	15.5159	0.416	72755052	72755175	NC_000008.10
cg13641185		1.49e-08	4.81e-11	7.12	14.7923	0.347	29521143	29521266	NC_000006.11
cg13668618	ZNF418	5.45e-09	1.39e-11	7.35	15.9868	0.441	58446745	58446868	NC_000019.9
cg13677144		0.000264	5.61e-06	4.72	3.62618	0.309	57683885	57684008	NC_000019.9
cg13678973	ELAVL4	2.24e-18	2.62e-23	12	42.0447	0.388	50513870	50513993	NC_000001.10
cg13685314	DBC1	6.52e-05	1.07e-06	5.1	5.19563	0.379	122132178	122132301	NC_000009.11
cg13692446		6.57e-08	2.93e-10	6.78	13.0524	0.339	112759719	112759842	NC_000013.10
cg13699355		1.74e-10	1.86e-13	8.13	20.1511	0.375	468179	468302	NC_000002.11
cg13702005	C12orf42;C12orf42	0.00632	0.000266	3.74	0.0047	0.315	103889789	103889912	NC_000012.11
cg13703871	ZNF177	2.57e-11	1.64e-14	8.56	22.4949	0.372	9473674	9473797	NC_000019.9
cg13721404	NOL4	1.2e-09	2.09e-12	7.7	17.8162	0.32	31739202	31739325	NC_000018.9
cg13737332	HPSE2;HPSE2;HPSE2;HPSE2	1.23e-07	6.37e-10	6.63	12.3057	0.316	100993583	100993706	NC_000010.10
cg13777681	DPP10;DPP10	1.42e-10	1.43e-13	8.18	20.4035	0.484	115920221	115920344	NC_000002.11
cg13823136	ST6GALNAC5	7.28e-08	3.33e-10	6.76	12.9285	0.425	77333138	77333261	NC_000001.10
cg13832669		1.39e-07	7.42e-10	6.6	12.1584	0.33	119609429	119609552	NC_000002.11
cg13850355	GABRB1	9.96e-07	7.81e-09	6.14	9.89815	0.3	47034939	47035062	NC_000004.11
cg13861122		8.19e-05	1.4e-06	5.04	4.94258	0.334	91849710	91849833	NC_000009.11
cg13866527		8.61e-12	4.11e-15	8.8	23.8305	0.35	55367627	55367750	NC_000008.10
cg13877670	ONECUT1	0.000627	1.56e-05	4.47	2.65795	0.302	53083532	53083655	NC_000015.9
cg13884903	C20orf56	4.81e-08	1.99e-10	6.85	13.4231	0.319	22559346	22559469	NC_000020.10
cg13899017	CADM3;CADM3	9.61e-06	1.12e-07	5.59	7.35064	0.317	159158444	159158567	NC_000001.10
cg13906377		0.000714	1.83e-05	4.43	2.51102	0.325	63792695	63792818	NC_000001.10
cg13912117		3.09e-12	1.02e-15	9.04	25.1742	0.42	132054555	132054678	NC_000008.10
cg13913015	KCNK12	8.9e-06	1.02e-07	5.61	7.43584	0.425	47797963	47798086	NC_000002.11
cg13916740	ZNF582	7.47e-11	6.41e-14	8.32	21.1782	0.408	56904997	56905120	NC_000019.9
cg13958426	C1orf114;C1orf114	7.73e-08	3.59e-10	6.74	12.8574	0.386	169396637	169396760	NC_000001.10
cg13974773		6.86e-06	7.54e-08	5.67	7.72774	0.314	27463217	27463340	NC_000006.11
cg13982529	LOC645323;LOC645323	4.26e-08	1.73e-10	6.88	13.5609	0.332	87974398	87974521	NC_000005.9
cg13988851	SLITRK1	6.29e-05	1.03e-06	5.11	5.23433	0.301	84456722	84456845	NC_000013.10
cg14034197	GREB1L	5.75e-05	9.27e-07	5.13	5.33413	0.315	18823107	18823230	NC_000018.9
cg14055896	CACNG8	6.47e-07	4.67e-09	6.24	10.3918	0.334	54481859	54481982	NC_000019.9
cg14056357	ZNF229	3.02e-11	2.05e-14	8.52	22.2778	0.319	44952665	44952788	NC_000019.9
cg14073722	CA10;CA10;CA10;CA10	1.18e-06	9.54e-09	6.1	9.70698	0.329	50235737	50235860	NC_000017.10
cg14093715	LHX2	4.91e-10	6.87e-13	7.9	18.8887	0.325	126776180	126776303	NC_000009.11
cg14094983	NXPH1	4.17e-11	3.09e-14	8.45	21.8833	0.341	8482099	8482222	NC_000007.13
cg14098847		3.01e-10	3.75e-13	8.01	19.4736	0.302	101923218	101923341	NC_000014.8
cg14103680		6.28e-08	2.78e-10	6.79	13.1045	0.43	28603059	28603182	NC_000006.11
cg14119999	FAM155A	9.98e-13	2.46e-16	9.28	26.5517	0.364	108518445	108518568	NC_000013.10
cg14123942	GRIN3A;GRIN3A	5.52e-09	1.42e-11	7.35	15.9705	0.334	104500322	104500445	NC_000009.11
cg14135814	SRRM4	2.03e-05	2.71e-07	5.4	6.50496	0.308	119419329	119419452	NC_000012.11
cg14159672	PM20D1	0.000225	4.61e-06	4.76	3.81209	0.32	205819179	205819302	NC_000001.10
cg14164044		2.6e-08	9.41e-11	7	14.1454	0.368	89952135	89952258	NC_000015.9
cg14168530		0.000256	5.4e-06	4.73	3.66229	0.32	45155991	45156114	NC_000002.11
cg14179581		9.49e-07	7.39e-09	6.15	9.95144	0.302	50881502	50881625	NC_000001.10
cg14200170	ADCYAP1;ADCYAP1	9.6e-09	2.8e-11	7.22	15.3129	0.357	905252	905375	NC_000018.9
cg14225678	VSTM2A	4.45e-07	3.01e-09	6.33	10.8146	0.348	54612325	54612448	NC_000007.13
cg14234426		2.19e-10	2.49e-13	8.08	19.8674	0.324	28677112	28677235	NC_000006.11
cg14248715	OTX2OS1	3.01e-08	1.12e-10	6.96	13.9791	0.354	57284096	57284219	NC_000014.8
cg14262681		0.00329	0.000117	3.96	0.76672	0.319	21084420	21084543	NC_000020.10
cg14278808	LOC157627;MIR124-1	1.36e-05	1.68e-07	5.5	6.96346	0.306	9761141	9761264	NC_000008.10
cg14278853		3.3e-08	1.25e-10	6.94	13.8718	0.382	29521756	29521879	NC_000006.11
cg14285533		4.72e-05	7.34e-07	5.18	5.55679	0.31	63386328	63386451	NC_000007.13
cg14314029		3.85e-11	2.74e-14	8.47	21.9987	0.335	121956643	121956766	NC_000007.13
cg14356608		2.5e-09	5.3e-12	7.53	16.9184	0.31	19184257	19184380	NC_000007.13
cg14390758	LOC100128811;GPR158	1.93e-09	3.82e-12	7.59	17.2335	0.336	25464418	25464541	NC_000010.10
cg14391419	TWIST1	2.65e-06	2.48e-08	5.9	8.79223	0.333	19158647	19158770	NC_000007.13
cg14394692		4.85e-08	2.02e-10	6.85	13.4122	0.315	30517589	30517712	NC_000015.9
cg14396421		0.000182	3.58e-06	4.82	4.05025	0.304	21769190	21769313	NC_000019.9
cg14400886	PCDH10;PCDH10	1.29e-06	1.06e-08	6.08	9.60346	0.323	134070441	134070564	NC_000004.11
cg14409023	OTX2OS1	7.34e-07	5.42e-09	6.21	10.2492	0.391	57283436	57283559	NC_000014.8
cg14409559	MSC	1.35e-06	1.13e-08	6.06	9.54672	0.384	72756341	72756464	NC_000008.10
cg14416371	MIR129-2	6.44e-15	2.52e-19	10.4	33.1999	0.433	43602847	43602970	NC_000011.9
cg14419975		1.11e-05	1.32e-07	5.55	7.18963	0.311	91196332	91196455	NC_000001.10
cg14428146	NKX2-6	5.01e-08	2.1e-10	6.84	13.3732	0.352	23563925	23564048	NC_000008.10
cg14441976	SLC27A6;SLC27A6	1.9e-06	1.68e-08	5.98	9.1623	0.319	128301083	128301206	NC_000005.9
cg14442421	SLC24A2	5.72e-09	1.48e-11	7.34	15.9304	0.319	19788257	19788380	NC_000009.11
cg14445814	DBC1	1.11e-06	8.83e-09	6.11	9.78046	0.302	122132052	122132175	NC_000009.11
cg14481454		3.79e-08	1.49e-10	6.91	13.7063	0.317	86886638	86886761	NC_000009.11
cg14487131	FOXB2	5.49e-06	5.82e-08	5.73	7.9749	0.433	79633737	79633860	NC_000009.11
cg14502484	SLC6A3	0.000118	2.14e-06	4.94	4.53833	0.316	1446208	1446331	NC_000005.9
cg14507337	SIX6	4.42e-10	6.07e-13	7.92	19.0085	0.392	60978161	60978284	NC_000014.8
cg14523847	DPP6;DPP6	5.39e-09	1.37e-11	7.35	15.9991	0.321	153584597	153584720	NC_000007.13
cg14537713		7.64e-06	8.55e-08	5.65	7.6075	0.322	27258466	27258589	NC_000006.11
cg14556896		3.03e-07	1.91e-09	6.42	11.2523	0.342	22094963	22095086	NC_000012.11
cg14558529		7.61e-12	3.5e-15	8.83	23.9872	0.316	27648341	27648464	NC_000006.11
cg14564076	DPP6	1.36e-09	2.43e-12	7.67	17.6711	0.316	153584873	153584996	NC_000007.13
cg14587524	ZNF781	2.4e-11	1.5e-14	8.58	22.5832	0.349	38183262	38183385	NC_000019.9
cg14595003	TRH	4.51e-07	3.06e-09	6.33	10.7975	0.337	129694156	129694279	NC_000003.11
cg14603098	ACCN1	4.01e-07	2.67e-09	6.35	10.9301	0.324	32484259	32484382	NC_000017.10
cg14604568	PDE1C	1.73e-07	9.75e-10	6.55	11.8965	0.307	32110523	32110646	NC_000007.13
cg14608384		2.22e-07	1.31e-09	6.49	11.6103	0.305	54516879	54517002	NC_000005.9
cg14610403	SGIP1	5.77e-10	8.4e-13	7.86	18.6953	0.363	66998812	66998935	NC_000001.10
cg14627172		0.000523	1.26e-05	4.53	2.86195	0.303	28510339	28510462	NC_000006.11
cg14630357	GALNT13	2.24e-07	1.33e-09	6.49	11.5957	0.314	154729917	154730040	NC_000002.11
cg14635767	GALNT13	4.95e-08	2.07e-10	6.85	13.387	0.317	154728062	154728185	NC_000002.11
cg14665813		0.000365	8.23e-06	4.63	3.26356	0.311	59333490	59333613	NC_000011.9
cg14689623	NELL1;NELL1;NELL1;NELL1	0.000322	7.09e-06	4.66	3.40487	0.336	20691161	20691284	NC_000011.9
cg14730445	SLC5A8	1.88e-09	3.69e-12	7.6	17.267	0.31	101603581	101603704	NC_000012.11
cg14732324		0.00182	5.7e-05	4.15	1.4429	0.364	528621	528744	NC_000005.9
cg14733048	RSPO2;RSPO2	1.18e-06	9.55e-09	6.1	9.70516	0.343	109095782	109095905	NC_000008.10
cg14749465	NELL1;NELL1	5.39e-06	5.68e-08	5.73	7.99721	0.326	20690720	20690843	NC_000011.9
cg14750277		9.93e-08	4.9e-10	6.68	12.5583	0.307	73164024	73164147	NC_000008.10
cg14763548	VSX1;VSX1	2.14e-06	1.94e-08	5.95	9.02849	0.368	25062447	25062570	NC_000020.10
cg14768785	GHSR;GHSR	3.03e-05	4.33e-07	5.3	6.05923	0.343	172166517	172166640	NC_000003.11
cg14776201	SOX11;SOX11	0.000228	4.7e-06	4.76	3.79387	0.319	5836256	5836379	NC_000002.11
cg14778074	GABRA2;GABRA2	4.26e-08	1.73e-10	6.88	13.5614	0.319	46391448	46391571	NC_000004.11
cg14780632	GAL3ST3;GAL3ST3	5.99e-07	4.26e-09	6.26	10.4804	0.31	65816521	65816644	NC_000011.9
cg14794428	ASCL1	0.000815	2.15e-05	4.39	2.35704	0.301	103351436	103351559	NC_000012.11
cg14795750	PCDH10;PCDH10;PCDH10;PCDH10	9.86e-05	1.74e-06	4.99	4.73512	0.302	134070819	134070942	NC_000004.11
cg14860120	MYEF2	0.00121	3.48e-05	4.27	1.90498	0.361	48470606	48470729	NC_000015.9
cg14861089	TLX1	0.00111	3.12e-05	4.3	2.00655	0.312	102895043	102895166	NC_000010.10
cg14897833	NID2	1.85e-09	3.61e-12	7.6	17.2873	0.424	52535178	52535301	NC_000014.8
cg14904305	DLC1;DLC1	0.0107	0.000518	3.55	-0.610566	0.301	12990898	12991021	NC_000008.10
cg14926717	FLJ43390	5.38e-08	2.29e-10	6.83	13.2903	0.334	62583919	62584042	NC_000014.8
cg14944647	MIR129-2	2.36e-11	1.47e-14	8.58	22.6031	0.377	43602857	43602980	NC_000011.9
cg14968543		2.36e-11	1.46e-14	8.58	22.6089	0.327	99986964	99987087	NC_000008.10
cg14979301		3.1e-06	2.98e-08	5.87	8.61625	0.374	42994123	42994246	NC_000005.9
cg14991984	LPPR5;LPPR5	5.23e-05	8.28e-07	5.16	5.44118	0.315	99470129	99470252	NC_000001.10
cg15031661	FMN2	1.18e-10	1.14e-13	8.22	20.6258	0.316	240256603	240256726	NC_000001.10
cg15034135	ADAMTS19	0.000335	7.41e-06	4.65	3.36265	0.318	128796168	128796291	NC_000005.9
cg15042811	FREM3	1.88e-07	1.08e-09	6.53	11.7967	0.318	144621971	144622094	NC_000004.11
cg15049968	ST8SIA5	7.71e-08	3.58e-10	6.74	12.8611	0.384	44337910	44338033	NC_000018.9
cg15051226	SCAND3	1.7e-06	1.47e-08	6.01	9.29224	0.342	28555118	28555241	NC_000006.11
cg15055817	DGKG;DGKG;DGKG	3.93e-06	3.93e-08	5.81	8.35117	0.325	186079142	186079265	NC_000003.11
cg15058464	C20orf56	9.25e-10	1.51e-12	7.76	18.1268	0.39	22559802	22559925	NC_000020.10
cg15067806		1.03e-07	5.12e-10	6.67	12.5152	0.307	149146748	149146871	NC_000001.10
cg15085086	OPRM1;OPRM1;OPRM1;OPRM1;OPRM1;OPRM1;OPRM1;OPRM1;OPRM1;OPRM1;OPRM1;OPRM1	2.34e-07	1.41e-09	6.48	11.5444	0.312	154360894	154361017	NC_000006.11
cg15092168	HTR1A	2.47e-07	1.5e-09	6.47	11.4835	0.317	63257873	63257996	NC_000005.9
cg15100100	ST6GALNAC5	9.19e-09	2.66e-11	7.23	15.361	0.346	77332993	77333116	NC_000001.10
cg15126544	GAD1;GAD1	2.12e-07	1.24e-09	6.5	11.6654	0.35	171678954	171679077	NC_000002.11
cg15131808		0.0081	0.000365	3.65	-0.288186	0.314	528580	528703	NC_000005.9
cg15146859	GALR1	0.000134	2.5e-06	4.91	4.39092	0.354	74961737	74961860	NC_000018.9
cg15186181	SOX17	2.1e-09	4.22e-12	7.57	17.1378	0.335	55370434	55370557	NC_000008.10
cg15202738	ZNF415;ZNF415;ZNF415;ZNF415;ZNF415;ZNF415;ZNF415	6.63e-06	7.26e-08	5.68	7.76379	0.342	53636108	53636231	NC_000019.9
cg15221604	ROBO3	6.93e-05	1.15e-06	5.08	5.12767	0.302	124738735	124738858	NC_000011.9
cg15222899		8.43e-14	9.44e-18	9.84	29.7008	0.344	55095249	55095372	NC_000018.9
cg15235798		1.18e-09	2.05e-12	7.7	17.8361	0.316	112720244	112720367	NC_000013.10
cg15241920	TTYH1;TTYH1	3.93e-09	9.23e-12	7.43	16.3829	0.403	54926514	54926637	NC_000019.9
cg15245095	SYT1;SYT1	0.000632	1.58e-05	4.47	2.64873	0.315	79258438	79258561	NC_000012.11
cg15248835	LOC157627;MIR124-1	0.000148	2.82e-06	4.88	4.27639	0.372	9761171	9761294	NC_000008.10
cg15250797	SCTR	2.73e-09	5.9e-12	7.51	16.8139	0.34	120281526	120281649	NC_000002.11
cg15264806		5.5e-06	5.84e-08	5.73	7.97133	0.322	59000800	59000923	NC_000018.9
cg15272362	VSX1;VSX1	6.89e-06	7.6e-08	5.67	7.72009	0.336	25062823	25062946	NC_000020.10
cg15282819	SHISA9;SHISA9	1.99e-06	1.77e-08	5.97	9.11231	0.3	12997592	12997715	NC_000016.9
cg15285250	NXPH1	1.53e-11	8.44e-15	8.67	23.1361	0.35	8482107	8482230	NC_000007.13
cg15292275		2.13e-08	7.37e-11	7.04	14.3815	0.341	109149011	109149134	NC_000013.10
cg15316843		1.1e-13	1.36e-17	9.78	29.3475	0.424	65282946	65283069	NC_000008.10
cg15356923	FAM19A4;FAM19A4	0.000356	7.97e-06	4.64	3.29406	0.312	68981011	68981134	NC_000003.11
cg15391359		4.61e-11	3.51e-14	8.43	21.7613	0.365	14995536	14995659	NC_000011.9
cg15412759	TFAP2D	3.92e-08	1.55e-10	6.9	13.6667	0.305	50683213	50683336	NC_000006.11
cg15415452		1.11e-08	3.39e-11	7.19	15.1278	0.322	112759355	112759478	NC_000013.10
cg15454726		7.5e-08	3.45e-10	6.75	12.8967	0.373	241587609	241587732	NC_000001.10
cg15467646	LDLRAD2	1.3e-07	6.82e-10	6.62	12.2397	0.327	22141014	22141137	NC_000001.10
cg15509235		5.81e-05	9.38e-07	5.13	5.32322	0.334	117715573	117715696	NC_000003.11
cg15556502	MIR129-2	6.71e-13	1.44e-16	9.38	27.0708	0.414	43602845	43602968	NC_000011.9
cg15574705	DAB1	3.43e-05	5.02e-07	5.27	5.91735	0.317	58715744	58715867	NC_000001.10
cg15577595	ZNF804A	7.77e-08	3.61e-10	6.74	12.8515	0.346	185462655	185462778	NC_000002.11
cg15602241	NOVA1;NOVA1;NOVA1;NOVA1;NOVA1;NOVA1	1.9e-08	6.42e-11	7.07	14.5137	0.333	27066771	27066894	NC_000014.8
cg15603568	GRIA4;GRIA4;GRIA4;GRIA4	3.72e-10	4.88e-13	7.96	19.2197	0.385	105481283	105481406	NC_000011.9
cg15617814	NTM;NTM;NTM;NTM	1.44e-07	7.76e-10	6.59	12.1153	0.303	131780492	131780615	NC_000011.9
cg15659132		2e-05	2.66e-07	5.4	6.5225	0.373	26577336	26577459	NC_000006.11
cg15666214		4.12e-08	1.65e-10	6.89	13.603	0.303	108438316	108438439	NC_000006.11
cg15678844	MYO3A	1.12e-05	1.34e-07	5.55	7.17886	0.331	26500780	26500903	NC_000010.10
cg15680620	ANKRD45	8.09e-06	9.15e-08	5.63	7.54231	0.328	173639130	173639253	NC_000001.10
cg15708153	ZNF542;ZNF542;ZNF542;ZNF542	1.87e-08	6.28e-11	7.07	14.5356	0.376	56879554	56879677	NC_000019.9
cg15728861	C13orf18	4e-06	4e-08	5.81	8.33281	0.406	46961008	46961131	NC_000013.10
cg15736169		1.06e-05	1.25e-07	5.57	7.24599	0.303	112761025	112761148	NC_000013.10
cg15746696	ZNF814	2.46e-09	5.16e-12	7.53	16.9433	0.355	58400494	58400617	NC_000019.9
cg15748490	FMN2	3.9e-06	3.89e-08	5.81	8.36088	0.329	240254960	240255083	NC_000001.10
cg15759937	ZNF814;ZNF814	1.27e-08	3.99e-11	7.16	14.9723	0.364	58400325	58400448	NC_000019.9
cg15760474	FOXP4;FOXP4;FOXP4	0.00109	3.04e-05	4.31	2.03227	0.367	41554529	41554652	NC_000006.11
cg15778745	SLITRK5	3.7e-07	2.42e-09	6.37	11.0237	0.391	88324570	88324693	NC_000013.10
cg15790037	ARL5C	4.53e-10	6.24e-13	7.92	18.9815	0.38	37321490	37321613	NC_000017.10
cg15818307		3.62e-09	8.37e-12	7.45	16.4774	0.307	29521430	29521553	NC_000006.11
cg15822765		1.69e-07	9.45e-10	6.56	11.9264	0.349	28956387	28956510	NC_000006.11
cg15836635	MOS	2.74e-07	1.69e-09	6.44	11.3653	0.408	57025662	57025785	NC_000008.10
cg15854847	NKX2-6	3.31e-08	1.26e-10	6.94	13.8681	0.346	23563970	23564093	NC_000008.10
cg15883716	ANKRD45	1.14e-09	1.98e-12	7.71	17.8675	0.329	173638701	173638824	NC_000001.10
cg15908006	CSMD1	1.72e-05	2.22e-07	5.44	6.69687	0.326	4850180	4850303	NC_000008.10
cg15910662		5.24e-09	1.33e-11	7.36	16.0327	0.328	105460108	105460231	NC_000002.11
cg15921100	ONECUT2	4.33e-05	6.6e-07	5.21	5.65663	0.307	55108340	55108463	NC_000018.9
cg15947096	ELMO1	7.99e-05	1.36e-06	5.05	4.97117	0.308	37488835	37488958	NC_000007.13
cg15949044	PCDHGA4;PCDHGC3;PCDHGA12;PCDHGA11;PCDHGA11;PCDHGA9;PCDHGA1;PCDHGB1;PCDHGC4;PCDHGB6;PCDHGB3;PCDHGC4;PCDHGB7;PCDHGA6;PCDHGA8;PCDHGA10;PCDHGA5;PCDHGB4;PCDHGA3;PCDHGA2;PCDHGA7;PCDHGB2;PCDHGB5;PCDHGC3	7.72e-12	3.59e-15	8.82	23.9613	0.368	140864549	140864672	NC_000005.9
cg15957055	CADPS;CADPS;CADPS;CADPS;CADPS;CADPS	6.08e-08	2.67e-10	6.8	13.1418	0.328	62861055	62861178	NC_000003.11
cg15959715	GAD2;GAD2	9.16e-06	1.06e-07	5.6	7.40431	0.343	26506713	26506836	NC_000010.10
cg15975865	GYPC;GYPC;GYPC;GYPC	0.000203	4.09e-06	4.79	3.92447	0.317	127413831	127413954	NC_000002.11
cg15988350	PDE1C	1.48e-08	4.75e-11	7.12	14.8051	0.313	32110650	32110773	NC_000007.13
cg15992284		2.17e-05	2.93e-07	5.38	6.43202	0.301	91191254	91191377	NC_000001.10
cg15992563		6.04e-08	2.65e-10	6.8	13.1508	0.4	28491540	28491663	NC_000013.10
cg16003102		1.04e-08	3.07e-11	7.21	15.2253	0.35	241587783	241587906	NC_000001.10
cg16027761	PCDH8;PCDH8	4.3e-08	1.75e-10	6.88	13.5487	0.318	53422871	53422994	NC_000013.10
cg16055241		2.21e-08	7.72e-11	7.03	14.3362	0.309	44778236	44778359	NC_000018.9
cg16058493		0.000192	3.83e-06	4.81	3.98626	0.304	91189167	91189290	NC_000001.10
cg16135716	GRIN2B	1.34e-07	7.1e-10	6.61	12.2013	0.322	14133887	14134010	NC_000012.11
cg16137147		1.61e-08	5.29e-11	7.1	14.7009	0.308	221067896	221068019	NC_000001.10
cg16138161		7.01e-06	7.75e-08	5.67	7.70149	0.343	27635891	27636014	NC_000006.11
cg16150752		8.1e-09	2.28e-11	7.26	15.5101	0.358	16180072	16180195	NC_000005.9
cg16183361	NMNAT2	6.59e-05	1.09e-06	5.09	5.18163	0.354	183386739	183386862	NC_000001.10
cg16186938	SCAND3	0.000167	3.25e-06	4.85	4.14417	0.34	28555324	28555447	NC_000006.11
cg16192707		4.13e-05	6.26e-07	5.22	5.70804	0.325	99292347	99292470	NC_000006.11
cg16202331		9.61e-07	7.51e-09	6.15	9.93618	0.331	13532655	13532778	NC_000004.11
cg16232183	CLDN10;CLDN10;CLDN10	7.03e-07	5.15e-09	6.22	10.2981	0.37	96204854	96204977	NC_000013.10
cg16245265	CALCA;CALCA;CALCA	1.83e-09	3.56e-12	7.6	17.3013	0.39	14995233	14995356	NC_000011.9
cg16254309	CNTNAP2	2.81e-08	1.03e-10	6.98	14.0547	0.31	145814152	145814275	NC_000007.13
cg16266667	SGCZ;SGCZ	4.02e-05	6.05e-07	5.23	5.73947	0.305	15095163	15095286	NC_000008.10
cg16283362		2.11e-06	1.9e-08	5.96	9.04517	0.385	156795914	156796037	NC_000007.13
cg16297011		1.85e-06	1.62e-08	5.99	9.19755	0.325	13539023	13539146	NC_000004.11
cg16345647	DSCR6	1.36e-10	1.35e-13	8.19	20.458	0.303	38378406	38378529	NC_000021.8
cg16348470	C1orf94;C1orf94;C1orf94	5.7e-06	6.09e-08	5.72	7.93063	0.304	34642609	34642732	NC_000001.10
cg16355785	GABRA1;GABRA1;GABRA1;GABRA1;GABRA1;GABRA1	9.87e-08	4.86e-10	6.68	12.5651	0.31	161274751	161274874	NC_000005.9
cg16389285	ATP10A	2.41e-07	1.45e-09	6.47	11.515	0.305	26108399	26108522	NC_000015.9
cg16390060	NKX2-2	1.96e-08	6.68e-11	7.06	14.4755	0.312	21494084	21494207	NC_000020.10
cg16391955		2.11e-11	1.27e-14	8.6	22.7441	0.312	50881185	50881308	NC_000001.10
cg16400631		2.45e-11	1.55e-14	8.57	22.5512	0.344	91300215	91300338	NC_000001.10
cg16401529	PABPC5;PABPC5	3.97e-09	9.32e-12	7.43	16.3737	0.327	90689603	90689726	NC_000023.10
cg16404157	CLEC14A	5.78e-13	1.15e-16	9.41	27.2863	0.31	38724648	38724771	NC_000014.8
cg16407471	MIR129-2	5.07e-14	4.38e-18	9.97	30.4416	0.372	43602914	43603037	NC_000011.9
cg16422098	ITGA8	1.82e-10	1.97e-13	8.12	20.0961	0.336	15761881	15762004	NC_000010.10
cg16423505	GPC5	0.000416	9.59e-06	4.59	3.11877	0.338	92051400	92051523	NC_000013.10
cg16433922	SFRP4	2.14e-06	1.93e-08	5.96	9.03213	0.303	37956704	37956827	NC_000007.13
cg16434657		0.00278	9.53e-05	4.02	0.961732	0.303	137490228	137490351	NC_000003.11
cg16457786	ADCYAP1;ADCYAP1	4.81e-09	1.19e-11	7.38	16.1389	0.366	904851	904974	NC_000018.9
cg16462462	C8orf85	5.41e-05	8.64e-07	5.15	5.40107	0.334	117950825	117950948	NC_000008.10
cg16465502		0.000112	2.03e-06	4.95	4.5904	0.302	105461796	105461919	NC_000002.11
cg16476975		0.0132	0.000679	3.47	-0.859612	0.312	155164995	155165118	NC_000007.13
cg16483725		5.57e-07	3.91e-09	6.28	10.5625	0.345	122621240	122621363	NC_000005.9
cg16501308	KLHL14	0.00103	2.85e-05	4.32	2.09295	0.315	30350221	30350344	NC_000018.9
cg16504626		0.000144	2.72e-06	4.89	4.31284	0.325	57070013	57070136	NC_000008.10
cg16519587		8.37e-06	9.51e-08	5.62	7.50529	0.3	26614649	26614772	NC_000006.11
cg16535144		6.05e-05	9.83e-07	5.12	5.27791	0.305	155259524	155259647	NC_000007.13
cg16543094		6.77e-08	3.04e-10	6.77	13.0176	0.357	20229517	20229640	NC_000011.9
cg16562275		8.87e-06	1.02e-07	5.61	7.43955	0.315	133481390	133481513	NC_000012.11
cg16616521	PAX6;PAX6;PAX6	7.05e-08	3.2e-10	6.76	12.9673	0.42	31821388	31821511	NC_000011.9
cg16635314	CSDAP1	8.3e-06	9.41e-08	5.63	7.51526	0.319	31580299	31580422	NC_000016.9
cg16640855	NEUROD1	1.71e-09	3.3e-12	7.62	17.3747	0.317	182543233	182543356	NC_000002.11
cg16657397	DGKG;DGKG;DGKG	2.47e-07	1.5e-09	6.47	11.4846	0.32	186079367	186079490	NC_000003.11
cg16661209		2.14e-05	2.87e-07	5.39	6.45054	0.35	29107069	29107192	NC_000013.10
cg16670809	ADAMTS16	0.000131	2.44e-06	4.91	4.41628	0.317	5139797	5139920	NC_000005.9
cg16698521		7.8e-10	1.24e-12	7.79	18.3224	0.31	166511593	166511716	NC_000006.11
cg16707405	CDO1	0.000104	1.85e-06	4.98	4.67876	0.303	115152413	115152536	NC_000005.9
cg16727923	SLITRK1	9.11e-09	2.63e-11	7.23	15.3729	0.312	84453665	84453788	NC_000013.10
cg16729415	GJD2	4.4e-05	6.73e-07	5.2	5.63934	0.343	35047203	35047326	NC_000015.9
cg16732616	DMRTA2	2.98e-06	2.85e-08	5.88	8.65785	0.343	50886782	50886905	NC_000001.10
cg16749235	EBF2	0.00458	0.000177	3.85	0.382086	0.309	25901422	25901545	NC_000008.10
cg16755630	GABRB1	0.000258	5.45e-06	4.73	3.65355	0.316	47033274	47033397	NC_000004.11
cg16767801	PAX1	6.54e-10	9.9e-13	7.83	18.5361	0.34	21686548	21686671	NC_000020.10
cg16783279	GPR26	2.24e-08	7.85e-11	7.03	14.3203	0.331	125425625	125425748	NC_000010.10
cg16787600	SORCS3;SORCS3	5.88e-07	4.17e-09	6.26	10.5009	0.325	106400880	106401003	NC_000010.10
cg16791424	NOVA1;NOVA1;NOVA1	5.68e-12	2.28e-15	8.9	24.4004	0.375	27068093	27068216	NC_000014.8
cg16791619		1.47e-05	1.85e-07	5.48	6.87059	0.3	29228940	29229063	NC_000014.8
cg16793394	OTX2	1.36e-06	1.13e-08	6.06	9.54435	0.311	57278084	57278207	NC_000014.8
cg16793866	TMEM90B	1.78e-07	1.01e-09	6.54	11.8664	0.309	24451518	24451641	NC_000020.10
cg16804284	FOXG1	2.7e-09	5.83e-12	7.51	16.8265	0.322	29237480	29237603	NC_000014.8
cg16807089	FAM115A	8.01e-10	1.28e-12	7.79	18.2886	0.384	143582499	143582622	NC_000007.13
cg16827475		2.33e-05	3.17e-07	5.37	6.35464	0.336	131767526	131767649	NC_000010.10
cg16851417	SIM2;SIM2	5.4e-07	3.78e-09	6.28	10.5955	0.322	38077042	38077165	NC_000021.8
cg16865446	PAX6;PAX6;PAX6	7.04e-10	1.09e-12	7.82	18.4472	0.351	31822302	31822425	NC_000011.9
cg16887264	POU4F2	1.38e-08	4.39e-11	7.14	14.8801	0.364	147561775	147561898	NC_000004.11
cg16910830	CNTNAP2	8.33e-08	3.94e-10	6.72	12.7686	0.331	145813437	145813560	NC_000007.13
cg16934178	TFPI2	0.00406	0.000152	3.89	0.523349	0.327	93520074	93520197	NC_000007.13
cg16941302	ONECUT2	1.17e-06	9.43e-09	6.1	9.71732	0.331	55108947	55109070	NC_000018.9
cg16963144	FOXA2	7.81e-10	1.24e-12	7.79	18.3199	0.361	22566976	22567099	NC_000020.10
cg16964348	NPY	2.13e-06	1.92e-08	5.96	9.03447	0.386	24323799	24323922	NC_000007.13
cg16968596	ACAN;ACAN	0.0237	0.00146	3.25	-1.55935	0.303	89346629	89346752	NC_000015.9
cg16987305	LEPR;LEPR;LEPR	1.72e-09	3.31e-12	7.62	17.3716	0.345	65991596	65991719	NC_000001.10
cg16987900	PCDHA2;PCDHA1;PCDHA1;PCDHA6;PCDHA5;PCDHA6;PCDHA3;PCDHA4;PCDHA6	2.41e-09	5.03e-12	7.54	16.9689	0.315	140207609	140207732	NC_000005.9
cg16993043	NR5A2;NR5A2	3.93e-08	1.55e-10	6.9	13.6637	0.324	200008026	200008149	NC_000001.10
cg16998150	C1orf114	8.83e-10	1.43e-12	7.77	18.1804	0.315	169396834	169396957	NC_000001.10
cg17030055	CDH10	0.000957	2.61e-05	4.35	2.17626	0.313	24645065	24645188	NC_000005.9
cg17059658	ADCYAP1;ADCYAP1	3.21e-12	1.08e-15	9.03	25.1187	0.36	905101	905224	NC_000018.9
cg17087479		3.21e-08	1.21e-10	6.95	13.9029	0.351	214156255	214156378	NC_000001.10
cg17088073		6.31e-07	4.53e-09	6.25	10.4212	0.302	50882910	50883033	NC_000001.10
cg17101450		0.000504	1.21e-05	4.54	2.9019	0.318	102900365	102900488	NC_000010.10
cg17128349	SLC46A3;SLC46A3	2.63e-12	8.56e-16	9.07	25.3473	0.331	29293196	29293319	NC_000013.10
cg17178900	PM20D1	0.000174	3.41e-06	4.83	4.09865	0.326	205818956	205819079	NC_000001.10
cg17188046	T	8.33e-09	2.36e-11	7.25	15.4769	0.373	166582197	166582320	NC_000006.11
cg17191462	TFAP2D	7.43e-07	5.51e-09	6.21	10.2337	0.332	50690975	50691098	NC_000006.11
cg17200768		1.15e-05	1.38e-07	5.54	7.14618	0.324	28503373	28503496	NC_000013.10
cg17203063	KCNC2;KCNC2;KCNC2	9.72e-08	4.77e-10	6.69	12.5844	0.37	75601711	75601834	NC_000012.11
cg17213402		4.57e-05	7.06e-07	5.19	5.59345	0.373	5813650	5813773	NC_000002.11
cg17231999		6.12e-08	2.7e-10	6.8	13.1322	0.411	41882564	41882687	NC_000004.11
cg17241776	DLEU7	2.02e-07	1.17e-09	6.51	11.7174	0.324	51417469	51417592	NC_000013.10
cg17242351	ACTC1	4.32e-06	4.39e-08	5.79	8.24505	0.304	35086890	35087013	NC_000015.9
cg17267805	CXCL12;CXCL12;CXCL12	0.00132	3.86e-05	4.25	1.80758	0.343	44880545	44880668	NC_000010.10
cg17300051	KCNJ3	4.64e-08	1.91e-10	6.86	13.4642	0.302	155554130	155554253	NC_000002.11
cg17315500		1.35e-05	1.66e-07	5.51	6.9731	0.335	103359572	103359695	NC_000012.11
cg17326769	HCK	4.52e-05	6.95e-07	5.19	5.60853	0.343	30639705	30639828	NC_000020.10
cg17349389	CTNNA2;LRRTM1;CTNNA2	2.15e-10	2.44e-13	8.08	19.8885	0.314	80530770	80530893	NC_000002.11
cg17357285		1.7e-08	5.63e-11	7.09	14.64	0.375	28602938	28603061	NC_000006.11
cg17362052	DKK2	1.96e-07	1.13e-09	6.52	11.7512	0.316	107955762	107955885	NC_000004.11
cg17371081	NELL1;NELL1	1.4e-08	4.45e-11	7.14	14.867	0.405	20690957	20691080	NC_000011.9
cg17437939	TAC1;TAC1;TAC1;TAC1	1.56e-12	4.47e-16	9.18	25.975	0.327	97361252	97361375	NC_000007.13
cg17448335	CRHBP	1.47e-11	8.06e-15	8.68	23.181	0.307	76249776	76249899	NC_000005.9
cg17453780		3.31e-07	2.11e-09	6.4	11.1528	0.417	113013048	113013171	NC_000012.11
cg17482033	ZIC1	1.14e-06	9.2e-09	6.11	9.74144	0.31	147129778	147129901	NC_000003.11
cg17495719	FREM3	2.34e-07	1.4e-09	6.48	11.548	0.37	144621945	144622068	NC_000004.11
cg17495912	CCNA1;CCNA1;CCNA1;CCNA1	0.00228	7.49e-05	4.08	1.18694	0.319	37006340	37006463	NC_000013.10
cg17504737		4.98e-06	5.19e-08	5.75	8.08451	0.307	29805295	29805418	NC_000001.10
cg17508991	HCK	8.53e-06	9.72e-08	5.62	7.48432	0.306	30639305	30639428	NC_000020.10
cg17529435		0.00145	4.31e-05	4.22	1.70398	0.322	113816304	113816427	NC_000023.10
cg17529832		2.02e-08	6.95e-11	7.05	14.4375	0.342	105461096	105461219	NC_000002.11
cg17535595	PCDH8;PCDH8	4.86e-05	7.59e-07	5.18	5.52457	0.389	53422808	53422931	NC_000013.10
cg17538572	CYP26A1;CYP26A1	0.000275	5.87e-06	4.71	3.58279	0.333	94834763	94834886	NC_000010.10
cg17579667	LRRC4C;LRRC4C	8.62e-09	2.46e-11	7.25	15.4384	0.326	40315404	40315527	NC_000011.9
cg17650274	VSX1;VSX1	2.36e-11	1.47e-14	8.58	22.6025	0.304	25064127	25064250	NC_000020.10
cg17673237	FAM155A	1.73e-08	5.74e-11	7.09	14.621	0.318	108518419	108518542	NC_000013.10
cg17700915	ZNF610;ZNF610;ZNF610	1.76e-05	2.28e-07	5.44	6.67044	0.322	52840042	52840165	NC_000019.9
cg17712694		3.45e-08	1.32e-10	6.93	13.8211	0.341	16180068	16180191	NC_000005.9
cg17741501		4.73e-13	8.96e-17	9.46	27.5276	0.413	29077493	29077616	NC_000015.9
cg17757602		9e-07	6.93e-09	6.16	10.0136	0.37	42952113	42952236	NC_000005.9
cg17802600		5.18e-05	8.17e-07	5.16	5.45394	0.323	30717501	30717624	NC_000019.9
cg17822947	CR1L	0.000458	1.08e-05	4.56	3.00991	0.306	207842917	207843040	NC_000001.10
cg17855264		5.13e-09	1.29e-11	7.37	16.0601	0.3	37180636	37180759	NC_000015.9
cg17861455	TRPV3	2.14e-05	2.88e-07	5.39	6.44759	0.362	3438933	3439056	NC_000017.10
cg17863743	HPSE2;HPSE2;HPSE2;HPSE2	2.74e-07	1.69e-09	6.44	11.3693	0.328	100993587	100993710	NC_000010.10
cg17877704		8.9e-09	2.55e-11	7.24	15.4036	0.305	127940483	127940606	NC_000012.11
cg17904997	ZNF229;ZNF229	4.42e-05	6.77e-07	5.2	5.633	0.312	44952572	44952695	NC_000019.9
cg17911318	GALR1	1.31e-09	2.31e-12	7.68	17.718	0.334	74962000	74962123	NC_000018.9
cg17942121	SIM1	2.31e-06	2.11e-08	5.94	8.94535	0.306	100911964	100912087	NC_000006.11
cg17949440	LRRC4C;LRRC4C	2.89e-09	6.33e-12	7.5	16.7465	0.325	40315392	40315515	NC_000011.9
cg17966167	ELMO1	3.7e-08	1.44e-10	6.92	13.7329	0.321	37488564	37488687	NC_000007.13
cg17985646	TBX20;TBX20	2.17e-14	1.25e-18	10.2	31.6516	0.379	35293759	35293882	NC_000007.13
cg17994569	CHAT;CHAT;CHAT;CHAT;CHAT;CHAT;CHAT	0.000155	2.98e-06	4.87	4.22583	0.325	50821652	50821775	NC_000010.10
cg18011916	TBX20;TBX20	4.51e-13	8.26e-17	9.47	27.6053	0.32	35295120	35295243	NC_000007.13
cg18016181	FOXD4	2.95e-11	1.98e-14	8.53	22.3125	0.309	117608	117731	NC_000009.11
cg18016365	GABRB1;GABRB1	1.58e-05	2.01e-07	5.47	6.79273	0.305	47033634	47033757	NC_000004.11
cg18026227	LOC100192378;ZFHX4	0.00524	0.00021	3.8	0.225771	0.344	77593471	77593594	NC_000008.10
cg18032190	EDNRB;EDNRB;EDNRB	6.47e-08	2.88e-10	6.78	13.0693	0.367	78493229	78493352	NC_000013.10
cg18035229	PRDM14	2.53e-06	2.35e-08	5.92	8.84451	0.307	70984270	70984393	NC_000008.10
cg18044663	GFRA1;GFRA1;GFRA1	0.000143	2.7e-06	4.89	4.3203	0.322	118032081	118032204	NC_000010.10
cg18058689	GPC6;GPC6	3.4e-09	7.75e-12	7.46	16.5517	0.311	93879670	93879793	NC_000013.10
cg18063733		8.62e-08	4.11e-10	6.72	12.7263	0.371	50265443	50265566	NC_000005.9
cg18082337	ZIC4;ZIC4;ZIC4	3.73e-09	8.67e-12	7.44	16.4433	0.3	147113726	147113849	NC_000003.11
cg18082638	PAX6;PAX6;PAX6	8.4e-07	6.37e-09	6.18	10.0945	0.322	31827757	31827880	NC_000011.9
cg18096722		5.23e-09	1.32e-11	7.36	16.0356	0.338	70947218	70947341	NC_000008.10
cg18098400		0.000487	1.16e-05	4.55	2.94057	0.3	25621328	25621451	NC_000013.10
cg18103859		5.52e-13	1.07e-16	9.43	27.3568	0.356	61110002	61110125	NC_000014.8
cg18106668	NPY	6.24e-10	9.28e-13	7.85	18.5992	0.334	24323261	24323384	NC_000007.13
cg18111443		2.83e-11	1.86e-14	8.54	22.3741	0.304	20349275	20349398	NC_000019.9
cg18113107		0.000153	2.92e-06	4.87	4.24347	0.328	226288408	226288531	NC_000001.10
cg18118685	GALNT13	6.52e-10	9.83e-13	7.83	18.5431	0.372	154729622	154729745	NC_000002.11
cg18121003	CCDC81;CCDC81	5.99e-08	2.62e-10	6.8	13.1603	0.302	86085757	86085880	NC_000011.9
cg18147485	KCNV1;KCNV1	2.34e-11	1.44e-14	8.58	22.6188	0.414	110986685	110986808	NC_000008.10
cg18177414		9.21e-09	2.67e-11	7.23	15.3586	0.312	149389929	149390052	NC_000007.13
cg18194306	ATP10A	1.74e-06	1.51e-08	6.01	9.26772	0.306	26108817	26108940	NC_000015.9
cg18229521	SLC24A4;SLC24A4;SLC24A4	7.44e-08	3.41e-10	6.75	12.9053	0.395	92790285	92790408	NC_000014.8
cg18249580		7.45e-12	3.39e-15	8.83	24.0171	0.425	65281496	65281619	NC_000008.10
cg18250028	CARTPT	8.31e-08	3.92e-10	6.73	12.772	0.403	71015523	71015646	NC_000005.9
cg18252309	DPP6	4.73e-09	1.16e-11	7.39	16.1631	0.332	153583867	153583990	NC_000007.13
cg18273840	HCN1	4.47e-13	8.11e-17	9.47	27.6235	0.301	45695643	45695766	NC_000005.9
cg18282849	CCDC81;CCDC81	6.23e-08	2.75e-10	6.79	13.1142	0.321	86085694	86085817	NC_000011.9
cg18318649	LOC645323;LOC645323	4e-07	2.65e-09	6.35	10.9355	0.388	87974369	87974492	NC_000005.9
cg18322569	BARHL2;BARHL2	2.26e-13	3.28e-17	9.63	28.4971	0.332	91182777	91182900	NC_000001.10
cg18325622		3.5e-07	2.26e-09	6.39	11.0894	0.324	16180259	16180382	NC_000005.9
cg18326021	SORCS3	2.97e-08	1.1e-10	6.97	13.9942	0.313	106401479	106401602	NC_000010.10
cg18343437		1.79e-10	1.92e-13	8.13	20.1211	0.31	142528415	142528538	NC_000008.10
cg18348647	CCNA1;CCNA1;CCNA1;CCNA1;CCNA1;CCNA1	0.002	6.37e-05	4.12	1.33856	0.318	37006107	37006230	NC_000013.10
cg18349138	CHODL	8.96e-05	1.55e-06	5.01	4.84349	0.323	19617138	19617261	NC_000021.8
cg18372607	PAX6;PAX6;PAX6	4.59e-13	8.51e-17	9.46	27.5766	0.399	31827084	31827207	NC_000011.9
cg18375860	RYR2	1.73e-13	2.32e-17	9.69	28.8323	0.333	237205409	237205532	NC_000001.10
cg18380175	ST6GALNAC5	3.04e-10	3.81e-13	8	19.4573	0.306	77334070	77334193	NC_000001.10
cg18383538		4.12e-07	2.75e-09	6.35	10.9014	0.317	28557823	28557946	NC_000006.11
cg18384778		1.53e-15	4.4e-20	10.7	34.8839	0.331	57618136	57618259	NC_000019.9
cg18388552		1.19e-07	6.09e-10	6.64	12.3484	0.362	28677272	28677395	NC_000006.11
cg18393747	CLDN10;CLDN10;CLDN10	1.01e-05	1.18e-07	5.58	7.29768	0.303	96205295	96205418	NC_000013.10
cg18404308	CNGA3;CNGA3;CNGA3;CNGA3	1.58e-07	8.72e-10	6.57	12.0036	0.307	98962900	98963023	NC_000002.11
cg18409528	TLX2	0.000138	2.59e-06	4.9	4.35688	0.312	74741136	74741259	NC_000002.11
cg18422875	KCNN2	0.00588	0.000242	3.77	0.09174	0.334	113697897	113698020	NC_000005.9
cg18428688	ZSCAN18;ZSCAN18;ZSCAN18;ZSCAN18	2.74e-06	2.57e-08	5.9	8.75529	0.328	58609744	58609867	NC_000019.9
cg18430128	ZNF135;ZNF135;ZNF135;ZNF135;ZNF135	1.03e-08	3.03e-11	7.21	15.2385	0.314	58570491	58570614	NC_000019.9
cg18430555		5.04e-07	3.49e-09	6.3	10.6715	0.301	170740937	170741060	NC_000005.9
cg18440897	GABRA2;GABRA2	3.21e-06	3.11e-08	5.86	8.57301	0.333	46391414	46391537	NC_000004.11
cg18443378	WDR17;WDR17	5.74e-09	1.48e-11	7.34	15.9266	0.372	176986950	176987073	NC_000004.11
cg18447790		1.84e-07	1.05e-09	6.53	11.8239	0.308	44789949	44790072	NC_000018.9
cg18456523		3.13e-10	3.96e-13	8	19.4208	0.479	54516805	54516928	NC_000005.9
cg18470839		2.2e-05	2.97e-07	5.38	6.41734	0.309	114878173	114878296	NC_000012.11
cg18479593		8.66e-11	7.82e-14	8.29	20.9871	0.382	57265560	57265683	NC_000014.8
cg18488157		1.4e-11	7.59e-15	8.69	23.2391	0.334	29521598	29521721	NC_000006.11
cg18488855	NOVA1;NOVA1;NOVA1	5.11e-10	7.19e-13	7.89	18.8446	0.377	27066634	27066757	NC_000014.8
cg18507379	PCDHGA4;PCDHGA6;PCDHGA9;PCDHGA1;PCDHGA8;PCDHGA5;PCDHGB1;PCDHGB6;PCDHGB4;PCDHGA3;PCDHGA2;PCDHGA7;PCDHGB2;PCDHGB6;PCDHGB5;PCDHGB3	6.33e-07	4.55e-09	6.25	10.4162	0.306	140787507	140787630	NC_000005.9
cg18529845	SRD5A2	1.04e-06	8.22e-09	6.13	9.8498	0.377	31806042	31806165	NC_000002.11
cg18543270	EPB41L3	0.011	0.000539	3.54	-0.648231	0.311	5543271	5543394	NC_000018.9
cg18560328	SYT9	0.00184	5.75e-05	4.15	1.43394	0.363	7273148	7273271	NC_000011.9
cg18579862	ZIK1	8.54e-14	1e-17	9.83	29.6431	0.468	58095595	58095718	NC_000019.9
cg18582824	CNTNAP5	7.27e-10	1.13e-12	7.81	18.4124	0.305	124782586	124782709	NC_000002.11
cg18588768	FAM155A	2.91e-11	1.93e-14	8.53	22.3355	0.335	108520827	108520950	NC_000013.10
cg18617005	PCDHGA4;PCDHGA6;PCDHGA9;PCDHGA1;PCDHGA8;PCDHGA5;PCDHGB1;PCDHGB6;PCDHGB4;PCDHGA3;PCDHGA2;PCDHGA7;PCDHGB2;PCDHGB6;PCDHGB5;PCDHGB3	2.07e-06	1.86e-08	5.96	9.0691	0.322	140787504	140787627	NC_000005.9
cg18623672	LPPR5;LPPR5	7.29e-05	1.22e-06	5.07	5.07271	0.308	99470207	99470330	NC_000001.10
cg18630667	ZNF529;ZNF382;ZNF529;ZNF529	2.77e-05	3.89e-07	5.32	6.16067	0.313	37096323	37096446	NC_000019.9
cg18639233	SIX6	1.49e-07	8.12e-10	6.58	12.0723	0.413	60975846	60975969	NC_000014.8
cg18661205	PCDHB18	7.17e-13	1.61e-16	9.36	26.9604	0.355	140613884	140614007	NC_000005.9
cg18669186		8.11e-07	6.1e-09	6.19	10.1353	0.326	119614594	119614717	NC_000002.11
cg18669209		7.55e-11	6.5e-14	8.32	21.1655	0.396	44777736	44777859	NC_000018.9
cg18672939	GFRA1;GFRA1;GFRA1;GFRA1	0.000646	1.62e-05	4.46	2.62407	0.33	118032879	118033002	NC_000010.10
cg18674980	CA3	3.91e-10	5.25e-13	7.95	19.1491	0.331	86350581	86350704	NC_000008.10
cg18682423	SLC46A3;SLC46A3	6.26e-13	1.31e-16	9.39	27.162	0.393	29293279	29293402	NC_000013.10
cg18692149		1.1e-08	3.32e-11	7.19	15.1504	0.353	21646447	21646570	NC_000019.9
cg18693395	PTGDR	4.05e-07	2.7e-09	6.35	10.9175	0.33	52735421	52735544	NC_000014.8
cg18698788		1.59e-08	5.2e-11	7.11	14.7163	0.401	89952499	89952622	NC_000015.9
cg18705773		5.77e-12	2.35e-15	8.9	24.3699	0.398	170743564	170743687	NC_000005.9
cg18709545	VAX1;VAX1	0.000606	1.5e-05	4.48	2.69629	0.301	118892892	118893015	NC_000010.10
cg18710929	SLC35F1	0.00171	5.27e-05	4.17	1.51559	0.324	118228078	118228201	NC_000006.11
cg18716164	VSTM2B	1.86e-09	3.64e-12	7.6	17.281	0.374	30019647	30019770	NC_000019.9
cg18724430		6.33e-08	2.81e-10	6.79	13.0927	0.329	89951787	89951910	NC_000015.9
cg18742346	PENK;PENK	2.16e-07	1.27e-09	6.5	11.6447	0.362	57358625	57358748	NC_000008.10
cg18780257	FGF12;FGF12;FGF12	3.76e-11	2.67e-14	8.47	22.0246	0.306	192126023	192126146	NC_000003.11
cg18780412	PEX5L	4.47e-06	4.58e-08	5.78	8.20427	0.333	179755086	179755209	NC_000003.11
cg18786873	ALX3	2.95e-06	2.82e-08	5.88	8.66968	0.344	110610899	110611022	NC_000001.10
cg18787401	ZNF542;ZNF542;ZNF542;ZNF542	1.58e-07	8.74e-10	6.57	12.0012	0.317	56879559	56879682	NC_000019.9
cg18789958	HCN1	1.92e-08	6.52e-11	7.07	14.4994	0.342	45695241	45695364	NC_000005.9
cg18794577	GRIN3A	9.53e-09	2.78e-11	7.22	15.3213	0.401	104501030	104501153	NC_000009.11
cg18801691	DCC	3.8e-06	3.78e-08	5.82	8.38832	0.33	49866335	49866458	NC_000018.9
cg18802754	VSTM2B	1.73e-05	2.23e-07	5.44	6.6902	0.364	30016136	30016259	NC_000019.9
cg18840956	PCSK1	1.78e-06	1.55e-08	6	9.23914	0.374	95769005	95769128	NC_000005.9
cg18845189		5.2e-06	5.46e-08	5.74	8.03664	0.4	57683712	57683835	NC_000019.9
cg18856581	MDGA2	1.11e-12	2.9e-16	9.26	26.3926	0.394	48145000	48145123	NC_000014.8
cg18862481	TRH;TRH	7.69e-13	1.77e-16	9.34	26.8674	0.318	129693370	129693493	NC_000003.11
cg18866015	DCC	3.69e-12	1.32e-15	9	24.9268	0.349	49868552	49868675	NC_000018.9
cg18875716	ZNF43	0.000106	1.9e-06	4.97	4.65419	0.319	22019094	22019217	NC_000019.9
cg18884037	KHDRBS2	1.62e-09	3.08e-12	7.63	17.4428	0.356	62996214	62996337	NC_000006.11
cg18894648	LOC645323;LOC645323	5.72e-11	4.6e-14	8.38	21.4994	0.38	87974446	87974569	NC_000005.9
cg18897632	SOX11;SOX11	5.18e-06	5.44e-08	5.74	8.03989	0.343	5836231	5836354	NC_000002.11
cg18905461	NID2	4.18e-09	9.92e-12	7.41	16.3132	0.307	52534596	52534719	NC_000014.8
cg18921771	C14orf39	2.11e-06	1.9e-08	5.96	9.04714	0.323	60952196	60952319	NC_000014.8
cg18924324	PRDM13	4.1e-09	9.7e-12	7.42	16.3347	0.409	100057143	100057266	NC_000006.11
cg18952796	NPTX2;NPTX2	5.22e-07	3.64e-09	6.29	10.6317	0.369	98246633	98246756	NC_000007.13
cg18969232		2.63e-13	4.11e-17	9.59	28.28	0.313	45156937	45157060	NC_000002.11
cg18972849		0.00425	0.000161	3.88	0.471693	0.303	134067789	134067912	NC_000004.11
cg19042459	DCC	1.27e-06	1.04e-08	6.08	9.62117	0.318	49866371	49866494	NC_000018.9
cg19050990		9.83e-05	1.73e-06	4.99	4.73956	0.31	98511523	98511646	NC_000001.10
cg19053239	KIF5C	9.72e-05	1.71e-06	4.99	4.75183	0.337	149645394	149645517	NC_000002.11
cg19054524	PAX1	8.93e-08	4.29e-10	6.71	12.685	0.312	21686273	21686396	NC_000020.10
cg19064258	HS3ST2	2.55e-08	9.17e-11	7	14.1702	0.302	22826117	22826240	NC_000016.9
cg19079845	PAX1;PAX1	1.42e-07	7.65e-10	6.6	12.1294	0.308	21686308	21686431	NC_000020.10
cg19096825		1.14e-07	5.77e-10	6.65	12.3999	0.344	112711941	112712064	NC_000013.10
cg19098763	ELAVL4	1.19e-12	3.22e-16	9.24	26.2911	0.343	50513661	50513784	NC_000001.10
cg19118812	ELMO1;ELMO1	3.14e-06	3.03e-08	5.86	8.6	0.373	37488438	37488561	NC_000007.13
cg19119945		0.00375	0.000138	3.92	0.615462	0.31	112929835	112929958	NC_000003.11
cg19124509	MAPK10;MAPK10;MAPK10	1.15e-08	3.52e-11	7.18	15.0928	0.354	87281412	87281535	NC_000004.11
cg19156875	MAPT;MAPT;MAPT;MAPT;LOC100130148;MAPT;MAPT	0.0011	3.08e-05	4.31	2.02128	0.304	43974446	43974569	NC_000017.10
cg19199711	CALCB	2.8e-06	2.64e-08	5.89	8.7295	0.303	15095542	15095665	NC_000011.9
cg19200589	CLIC6	3.14e-05	4.52e-07	5.29	6.01843	0.345	36041605	36041728	NC_000021.8
cg19223299	PRDM13	5.47e-06	5.8e-08	5.73	7.97883	0.325	100057160	100057283	NC_000006.11
cg19246110	ZNF671;ZNF671	2.42e-13	3.59e-17	9.61	28.4101	0.443	58238928	58239051	NC_000019.9
cg19254119	ZNF560	8.83e-08	4.22e-10	6.71	12.7009	0.308	9609422	9609545	NC_000019.9
cg19326876	ATP10A	1.65e-09	3.13e-12	7.63	17.4245	0.308	26107658	26107781	NC_000015.9
cg19343464	GRIA4;GRIA4;GRIA4;GRIA4;GRIA4	1.71e-10	1.82e-13	8.14	20.1725	0.33	105481509	105481632	NC_000011.9
cg19355186		2.93e-07	1.83e-09	6.43	11.2892	0.346	12306303	12306426	NC_000019.9
cg19391276	PRDM13	0.000525	1.27e-05	4.52	2.8569	0.325	100055785	100055908	NC_000006.11
cg19403541		0.000802	2.11e-05	4.4	2.37493	0.303	174438312	174438435	NC_000004.11
cg19411474	LHX8	0.000274	5.86e-06	4.71	3.58482	0.307	75600224	75600347	NC_000001.10
cg19437183	LOC100192378	3.66e-07	2.39e-09	6.37	11.0343	0.338	77585222	77585345	NC_000008.10
cg19453991		5.42e-06	5.73e-08	5.73	7.98996	0.304	137480102	137480225	NC_000003.11
cg19456540	SIX6	1.55e-09	2.92e-12	7.64	17.4939	0.382	60976285	60976408	NC_000014.8
cg19456953	PCSK1	2.37e-07	1.42e-09	6.48	11.5326	0.315	95768418	95768541	NC_000005.9
cg19468504	EPDR1	3.65e-11	2.56e-14	8.48	22.0665	0.315	37960731	37960854	NC_000007.13
cg19485539	GFRA1;GFRA1;GFRA1	4.75e-05	7.4e-07	5.18	5.54882	0.339	118031870	118031993	NC_000010.10
cg19503977	HTR1B	2.1e-09	4.24e-12	7.57	17.1329	0.317	78173287	78173410	NC_000006.11
cg19512268	GRM1;GRM1;GRM1;GRM1	9.08e-09	2.62e-11	7.24	15.3767	0.342	146348901	146349024	NC_000006.11
cg19513834	POU3F3	7.09e-09	1.92e-11	7.29	15.6774	0.421	105470561	105470684	NC_000002.11
cg19555331	POU4F2	2.79e-11	1.81e-14	8.54	22.3994	0.3	147561900	147562023	NC_000004.11
cg19571106		6.09e-07	4.34e-09	6.26	10.4622	0.309	9762850	9762973	NC_000008.10
cg19577779	SLITRK5	4.9e-09	1.22e-11	7.38	16.1171	0.359	88326635	88326758	NC_000013.10
cg19591056	FMN2	5.01e-08	2.1e-10	6.84	13.3737	0.34	240254988	240255111	NC_000001.10
cg19598567		3.04e-06	2.91e-08	5.87	8.63742	0.322	141931207	141931330	NC_000005.9
cg19613722	DCC	4.22e-07	2.83e-09	6.34	10.8727	0.32	49866361	49866484	NC_000018.9
cg19623717	PROKR2	6.66e-07	4.82e-09	6.23	10.3608	0.333	5296442	5296565	NC_000020.10
cg19650157	EDNRB;EDNRB;EDNRB	8.95e-09	2.57e-11	7.24	15.3941	0.312	78493297	78493420	NC_000013.10
cg19675288	T	2.24e-08	7.87e-11	7.03	14.3173	0.384	166582206	166582329	NC_000006.11
cg19690984		1.64e-10	1.72e-13	8.15	20.2251	0.322	29521631	29521754	NC_000006.11
cg19696317	SLITRK1;SLITRK1	3.33e-06	3.24e-08	5.85	8.53449	0.336	84456171	84456294	NC_000013.10
cg19712603	PCDH8;PCDH8	2.13e-07	1.25e-09	6.5	11.6559	0.308	53422777	53422900	NC_000013.10
cg19714132	FOXG1	8.47e-08	4.02e-10	6.72	12.7491	0.31	29235984	29236107	NC_000014.8
cg19737787		1.82e-11	1.03e-14	8.64	22.9444	0.339	28492265	28492388	NC_000013.10
cg19738283		9.55e-08	4.66e-10	6.69	12.6061	0.323	176976802	176976925	NC_000002.11
cg19749660		1.8e-05	2.35e-07	5.43	6.64092	0.308	65284514	65284637	NC_000008.10
cg19806642	GRM6	1.54e-06	1.31e-08	6.03	9.4057	0.33	178422140	178422263	NC_000005.9
cg19824907	GPC6;GPC6	1.1e-06	8.78e-09	6.11	9.7863	0.315	93879303	93879426	NC_000013.10
cg19832521	NOVA1;NOVA1;NOVA1	1.82e-10	1.97e-13	8.12	20.0963	0.357	27065974	27066097	NC_000014.8
cg19839798	FAM155A;FAM155A	1.28e-07	6.68e-10	6.62	12.2599	0.332	108519318	108519441	NC_000013.10
cg19846314	GAD1;GAD1	1.07e-05	1.26e-07	5.56	7.23311	0.305	171680113	171680236	NC_000002.11
cg19849428	LRRC4C;LRRC4C	3.21e-09	7.25e-12	7.47	16.6158	0.354	40314978	40315101	NC_000011.9
cg19868631	VSTM2A	2.68e-08	9.74e-11	6.99	14.1123	0.411	54609776	54609899	NC_000007.13
cg19870512	KCNA6;KCNA6	1.03e-08	3.04e-11	7.21	15.2335	0.31	4919081	4919204	NC_000012.11
cg19870698		5.77e-08	2.51e-10	6.81	13.2033	0.368	95239570	95239693	NC_000014.8
cg19883384		9.81e-07	7.68e-09	6.14	9.9141	0.332	25905478	25905601	NC_000008.10
cg19901801	SYT6	6.53e-07	4.72e-09	6.24	10.3818	0.322	114697032	114697155	NC_000001.10
cg19936436	FAM133A;FAM133A;NAP1L3;FAM133A;FAM133A	9.75e-05	1.72e-06	4.99	4.74854	0.328	92928610	92928733	NC_000023.10
cg19944763	ITGA8	1.41e-07	7.54e-10	6.6	12.1435	0.329	15761854	15761977	NC_000010.10
cg19962990	ADCYAP1;ADCYAP1	6.96e-10	1.07e-12	7.82	18.4605	0.332	904523	904646	NC_000018.9
cg19978181		2.16e-06	1.95e-08	5.95	9.02163	0.3	76923988	76924111	NC_000005.9
cg19981568	SIX6	1.88e-06	1.67e-08	5.99	9.17263	0.316	60977300	60977423	NC_000014.8
cg20009101	psiTPTE22	3.08e-09	6.88e-12	7.48	16.6657	0.316	17091223	17091346	NC_000022.10
cg20014398	PAX6;PAX6;PAX6	6.61e-12	2.87e-15	8.86	24.1779	0.379	31825792	31825915	NC_000011.9
cg20034792		8.19e-11	7.27e-14	8.3	21.0566	0.392	29521781	29521904	NC_000006.11
cg20041366	FAM19A2;FAM19A2	1.03e-05	1.21e-07	5.57	7.27644	0.391	62586267	62586390	NC_000012.11
cg20061155	RSPO2	1.63e-06	1.39e-08	6.02	9.34362	0.31	109095388	109095511	NC_000008.10
cg20072171	FEZF2	3.84e-10	5.11e-13	7.95	19.1754	0.44	62356962	62357085	NC_000003.11
cg20072442	CTNNA2;LRRTM1;CTNNA2	2.07e-09	4.16e-12	7.57	17.152	0.337	80530255	80530378	NC_000002.11
cg20079899	MSC	0.000107	1.92e-06	4.97	4.64234	0.341	72755784	72755907	NC_000008.10
cg20092531		0.000413	9.52e-06	4.59	3.12652	0.331	54789058	54789181	NC_000018.9
cg20099104		2.11e-06	1.9e-08	5.96	9.04604	0.362	130339669	130339792	NC_000010.10
cg20103758	SLC27A6;SLC27A6	1.88e-06	1.66e-08	5.99	9.17382	0.302	128300696	128300819	NC_000005.9
cg20114732	T	9.01e-09	2.6e-11	7.24	15.3854	0.368	166579135	166579258	NC_000006.11
cg20122943	CACNG8	4.34e-05	6.63e-07	5.21	5.65288	0.314	54483532	54483655	NC_000019.9
cg20124450	ATP10A	1.55e-07	8.51e-10	6.58	12.0267	0.309	26108401	26108524	NC_000015.9
cg20174636	SPEG	3.89e-06	3.88e-08	5.81	8.36294	0.301	220299900	220300023	NC_000002.11
cg20185017	CACNB2;CACNB2;CACNB2;CACNB2;CACNB2;CACNB2;CACNB2;CACNB2;CACNB2	0.000174	3.42e-06	4.83	4.09402	0.304	18429661	18429784	NC_000010.10
cg20191310	C20orf103;C20orf103	0.000312	6.82e-06	4.67	3.44183	0.307	9495326	9495449	NC_000020.10
cg20230721	TFPI2	0.000812	2.14e-05	4.4	2.36148	0.337	93519855	93519978	NC_000007.13
cg20253468		3.52e-12	1.23e-15	9.01	24.9941	0.343	23254131	23254254	NC_000019.9
cg20300343		2.24e-18	2.77e-23	12	41.9907	0.334	149719461	149719584	NC_000001.10
cg20302133	KCNA3	3.32e-05	4.83e-07	5.27	5.9554	0.364	111217194	111217317	NC_000001.10
cg20311863	BARHL2	2.33e-08	8.24e-11	7.02	14.2731	0.315	91184126	91184249	NC_000001.10
cg20312026	NPY1R	9.98e-05	1.76e-06	4.99	4.72223	0.311	164253332	164253455	NC_000004.11
cg20312205	SLITRK1;SLITRK1	4.89e-09	1.21e-11	7.38	16.1207	0.324	84456308	84456431	NC_000013.10
cg20318608	FAM163A	0.00164	4.99e-05	4.18	1.56708	0.318	179712591	179712714	NC_000001.10
cg20334627		0.000136	2.54e-06	4.9	4.37689	0.344	130686697	130686820	NC_000006.11
cg20370678		1.33e-07	7.03e-10	6.61	12.2102	0.319	58216297	58216420	NC_000017.10
cg20386316		3.68e-07	2.41e-09	6.37	11.0287	0.323	72470982	72471105	NC_000008.10
cg20390045	RAB3C	1.24e-08	3.88e-11	7.16	14.9994	0.317	57878295	57878418	NC_000005.9
cg20395967	MIR663	9.3e-10	1.53e-12	7.76	18.1186	0.307	26190347	26190470	NC_000020.10
cg20429172	TRIM58	5.78e-05	9.32e-07	5.13	5.3285	0.306	248020436	248020559	NC_000001.10
cg20449590		2.96e-08	1.1e-10	6.97	13.9982	0.322	146551201	146551324	NC_000001.10
cg20457732		4.27e-07	2.87e-09	6.34	10.859	0.307	71172486	71172609	NC_000001.10
cg20463526		1.37e-05	1.7e-07	5.5	6.95316	0.314	91191001	91191124	NC_000001.10
cg20469799	KATNAL2	1.66e-07	9.24e-10	6.56	11.9479	0.322	44526743	44526866	NC_000018.9
cg20475322	MIR125B1;LOC399959	0.000197	3.96e-06	4.8	3.95632	0.303	121971232	121971355	NC_000011.9
cg20478129	NOVA1;NOVA1;NOVA1	1.33e-09	2.36e-12	7.68	17.6968	0.337	27067372	27067495	NC_000014.8
cg20505223	SCTR;SCTR	4.67e-07	3.18e-09	6.32	10.7596	0.317	120281813	120281936	NC_000002.11
cg20510207	EPHA10;EPHA10;EPHA10;EPHA10	0.00139	4.1e-05	4.23	1.7503	0.326	38230779	38230902	NC_000001.10
cg20536983	DLC1	0.00707	0.000307	3.7	-0.127042	0.305	13134166	13134289	NC_000008.10
cg20581321	CNGA3;CNGA3	7.24e-11	6.16e-14	8.33	21.2167	0.317	98963585	98963708	NC_000002.11
cg20585530	SIX6	3.25e-09	7.34e-12	7.47	16.6038	0.355	60975912	60976035	NC_000014.8
cg20607331	ZNF549	0.000128	2.37e-06	4.92	4.44139	0.316	58038621	58038744	NC_000019.9
cg20618622	NPY5R	3.33e-05	4.84e-07	5.27	5.95219	0.345	164265004	164265127	NC_000004.11
cg20634967		1.36e-11	7.13e-15	8.7	23.3	0.461	58204224	58204347	NC_000013.10
cg20647610	WDR69	0.00672	0.000288	3.72	-0.067356	0.332	228736258	228736381	NC_000002.11
cg20653012	C2orf89	2.9e-07	1.81e-09	6.43	11.3023	0.325	85107488	85107611	NC_000002.11
cg20657849		0.00084	2.23e-05	4.39	2.32299	0.321	28557400	28557523	NC_000006.11
cg20668644	RAPGEFL1	0.000342	7.59e-06	4.65	3.34023	0.323	38347603	38347726	NC_000017.10
cg20670075	LHX5;LHX5	1.35e-09	2.4e-12	7.67	17.683	0.326	113909388	113909511	NC_000012.11
cg20675505	MSC	8.56e-05	1.47e-06	5.03	4.89383	0.344	72756812	72756935	NC_000008.10
cg20697094	C4orf39;TRIM61	7.43e-05	1.25e-06	5.06	5.05175	0.303	165878037	165878160	NC_000004.11
cg20709008	NEUROD1	0.00176	5.47e-05	4.16	1.48016	0.302	182545934	182546057	NC_000002.11
cg20714110		1.77e-05	2.3e-07	5.44	6.6612	0.335	137489672	137489795	NC_000003.11
cg20718350	ASCL1	7.44e-11	6.36e-14	8.32	21.186	0.35	103352294	103352417	NC_000012.11
cg20723129		8.85e-11	8.02e-14	8.28	20.9625	0.323	29521501	29521624	NC_000006.11
cg20727434		6.89e-06	7.59e-08	5.67	7.72036	0.319	170740547	170740670	NC_000005.9
cg20750832		1.46e-11	7.96e-15	8.69	23.1933	0.343	170742345	170742468	NC_000005.9
cg20752818	SLC46A3;SLC46A3	5.26e-09	1.33e-11	7.36	16.0287	0.349	29293213	29293336	NC_000013.10
cg20754261		4.94e-09	1.23e-11	7.38	16.1067	0.319	468330	468453	NC_000002.11
cg20756891		3.99e-11	2.89e-14	8.46	21.9486	0.309	170743951	170744074	NC_000005.9
cg20764887	COL23A1	9.87e-07	7.74e-09	6.14	9.90731	0.307	178004012	178004135	NC_000005.9
cg20771240	LOC100128239	2.68e-06	2.52e-08	5.9	8.77719	0.353	133906693	133906816	NC_000011.9
cg20772332		6.52e-07	4.71e-09	6.24	10.3841	0.308	28602639	28602762	NC_000006.11
cg20792735	CTNNA2;LRRTM1;LRRTM1;CTNNA2	2e-06	1.79e-08	5.97	9.10564	0.312	80531483	80531606	NC_000002.11
cg20810478	TRIM58	0.000111	2e-06	4.96	4.60229	0.32	248020632	248020755	NC_000001.10
cg20872937	GALR1	6.18e-11	5.09e-14	8.36	21.4012	0.393	74961968	74962091	NC_000018.9
cg20885782		3.7e-10	4.83e-13	7.96	19.2282	0.304	41875606	41875729	NC_000004.11
cg20892260	NKX2-6	7.75e-08	3.6e-10	6.74	12.8556	0.308	23564025	23564148	NC_000008.10
cg20917891	DCC	8.94e-07	6.87e-09	6.16	10.0218	0.305	49868176	49868299	NC_000018.9
cg20927661	SOX11;SOX11	1.29e-05	1.58e-07	5.52	7.02184	0.365	5837002	5837125	NC_000002.11
cg20933109		4.62e-07	3.15e-09	6.32	10.7707	0.306	36991034	36991157	NC_000014.8
cg20956738	ONECUT2	2.57e-08	9.27e-11	7	14.1605	0.366	55108537	55108660	NC_000018.9
cg20981086		1.66e-14	8.23e-19	10.2	32.0574	0.339	101923256	101923379	NC_000014.8
cg20984085	ZNF582	8.98e-10	1.46e-12	7.76	18.1604	0.356	56905032	56905155	NC_000019.9
cg21012296		1.42e-08	4.53e-11	7.13	14.8504	0.311	21502728	21502851	NC_000020.10
cg21026830		7.21e-15	3.27e-19	10.4	32.9489	0.451	60973517	60973640	NC_000014.8
cg21039708	OTX2OS1	1.87e-18	1.54e-23	12.1	42.5557	0.407	57278729	57278852	NC_000014.8
cg21042456		1.94e-08	6.61e-11	7.06	14.4853	0.374	1270558	1270681	NC_000007.13
cg21063722	SIM1	1.34e-10	1.32e-13	8.19	20.4786	0.404	100911709	100911832	NC_000006.11
cg21093192		1.66e-07	9.28e-10	6.56	11.9435	0.32	54412993	54413116	NC_000019.9
cg21097036	C6orf174	8.89e-09	2.55e-11	7.24	15.4053	0.3	127840640	127840763	NC_000006.11
cg21097283	OTP;OTP	4.54e-07	3.08e-09	6.32	10.791	0.307	76934461	76934584	NC_000005.9
cg21097881	NPY	2.93e-06	2.79e-08	5.88	8.6768	0.313	24323939	24324062	NC_000007.13
cg21106407		3.53e-12	1.24e-15	9.01	24.9876	0.309	57262177	57262300	NC_000014.8
cg21106486	CR1L	3.01e-10	3.75e-13	8.01	19.4724	0.314	207843084	207843207	NC_000001.10
cg21126583	CNTNAP2	2.33e-09	4.82e-12	7.55	17.0098	0.301	145813421	145813544	NC_000007.13
cg21176048	PEX5L	3.03e-05	4.33e-07	5.3	6.05796	0.342	179755235	179755358	NC_000003.11
cg21195256	C14orf23;C14orf23	3.14e-11	2.15e-14	8.51	22.2326	0.325	29244278	29244401	NC_000014.8
cg21200539	POU4F2	2.75e-05	3.85e-07	5.32	6.17144	0.325	147562073	147562196	NC_000004.11
cg21217024	GRIA4;GRIA4;GRIA4;GRIA4	3.01e-06	2.88e-08	5.87	8.64671	0.349	105481406	105481529	NC_000011.9
cg21219692		0.000337	7.46e-06	4.65	3.35602	0.304	190939926	190940049	NC_000004.11
cg21230745	LOC645323;LOC645323	4.74e-09	1.16e-11	7.39	16.1589	0.315	87974414	87974537	NC_000005.9
cg21245277	ZNF804A;ZNF804A	4.14e-05	6.27e-07	5.22	5.7069	0.314	185463218	185463341	NC_000002.11
cg21266502		4.53e-12	1.7e-15	8.95	24.686	0.401	155663225	155663348	NC_000004.11
cg21306240	EPHA10;EPHA10	6.64e-09	1.78e-11	7.31	15.7517	0.374	38230845	38230968	NC_000001.10
cg21331821	ZSCAN1	2.92e-07	1.83e-09	6.43	11.2933	0.304	58545149	58545272	NC_000019.9
cg21438101	ADCYAP1;ADCYAP1	5.59e-06	5.96e-08	5.72	7.9524	0.358	904885	905008	NC_000018.9
cg21448033	ZNF85	9.02e-08	4.35e-10	6.71	12.6723	0.31	21106036	21106159	NC_000019.9
cg21479226		7.42e-05	1.24e-06	5.06	5.05399	0.426	69244510	69244633	NC_000008.10
cg21485303		5.55e-09	1.43e-11	7.35	15.964	0.302	22094699	22094822	NC_000012.11
cg21488538	CNGA3;CNGA3	7.39e-07	5.47e-09	6.21	10.2409	0.346	98964436	98964559	NC_000002.11
cg21502834	TFAP2B	2.04e-08	7.01e-11	7.05	14.4289	0.319	50784944	50785067	NC_000006.11
cg21523564		0.0001	1.78e-06	4.98	4.71525	0.417	75251491	75251614	NC_000015.9
cg21526205	ST6GALNAC3;ST6GALNAC3	0.000262	5.55e-06	4.72	3.63535	0.309	76540574	76540697	NC_000001.10
cg21535000	LOC157627	0.000361	8.1e-06	4.63	3.2785	0.308	9760877	9761000	NC_000008.10
cg21535106		0.000222	4.55e-06	4.77	3.8246	0.363	226288430	226288553	NC_000001.10
cg21540437	GABRA2;GABRA2	1.26e-05	1.54e-07	5.52	7.04328	0.332	46391737	46391860	NC_000004.11
cg21541833	LOC200726	6.75e-05	1.12e-06	5.09	5.15504	0.309	207507096	207507219	NC_000002.11
cg21546184		6.08e-11	4.95e-14	8.37	21.4291	0.322	65283649	65283772	NC_000008.10
cg21547690	LRFN5;LRFN5	1.84e-10	2e-13	8.12	20.081	0.311	42077327	42077450	NC_000014.8
cg21599230	TRAM1L1;TRAM1L1	1.36e-06	1.13e-08	6.06	9.5424	0.364	118006619	118006742	NC_000004.11
cg21607030	EYA4;EYA4;EYA4	0.00056	1.37e-05	4.51	2.78304	0.362	133563532	133563655	NC_000006.11
cg21624902		0.000528	1.27e-05	4.52	2.85049	0.32	138679358	138679481	NC_000003.11
cg21627409	PCDHGA4;PCDHGA11;PCDHGA11;PCDHGA9;PCDHGA1;PCDHGB1;PCDHGB6;PCDHGA12;PCDHGB3;PCDHGB7;PCDHGA6;PCDHGA8;PCDHGA10;PCDHGA5;PCDHGB4;PCDHGA3;PCDHGA2;PCDHGA12;PCDHGB2;PCDHGA7;PCDHGB5	1.68e-11	9.46e-15	8.66	23.0266	0.325	140810106	140810229	NC_000005.9
cg21651328		4.93e-09	1.22e-11	7.38	16.1102	0.315	21657756	21657879	NC_000019.9
cg21653184	ZSCAN18;ZSCAN18;ZSCAN18;ZSCAN18;ZSCAN18	6.39e-06	6.96e-08	5.69	7.8041	0.381	58609361	58609484	NC_000019.9
cg21669679	DCC;DCC	9.83e-10	1.63e-12	7.74	18.058	0.351	49866548	49866671	NC_000018.9
cg21678312	PTPRR	2.14e-05	2.87e-07	5.39	6.45103	0.349	71314587	71314710	NC_000012.11
cg21695024		0.000212	4.31e-06	4.78	3.87597	0.302	65498708	65498831	NC_000008.10
cg21697851	SIM2;SIM2	3.6e-05	5.31e-07	5.25	5.8649	0.301	38076869	38076992	NC_000021.8
cg21713473		1.38e-07	7.35e-10	6.6	12.1677	0.308	155663311	155663434	NC_000004.11
cg21762788		1.5e-09	2.77e-12	7.65	17.5423	0.343	9756501	9756624	NC_000008.10
cg21771200	ZNF833	6.3e-09	1.66e-11	7.32	15.8194	0.366	11784761	11784884	NC_000019.9
cg21773872	CRHR2	0.000176	3.46e-06	4.83	4.08319	0.378	30722320	30722443	NC_000007.13
cg21789898	SLC46A3;SLC46A3	1.55e-09	2.9e-12	7.64	17.5005	0.371	29293245	29293368	NC_000013.10
cg21790626	ZNF154;ZNF154	1.46e-08	4.7e-11	7.13	14.8143	0.328	58220494	58220617	NC_000019.9
cg21802055		2.51e-05	3.45e-07	5.35	6.27523	0.335	4868794	4868917	NC_000004.11
cg21806015	NXPH1	1.82e-11	1.04e-14	8.64	22.9385	0.325	8483249	8483372	NC_000007.13
cg21834061		1.23e-08	3.83e-11	7.16	15.0114	0.348	29521162	29521285	NC_000006.11
cg21851351	GSX1	3.11e-07	1.97e-09	6.41	11.2221	0.323	28368087	28368210	NC_000013.10
cg21893284	FAM133A;FAM133A;FAM133A;NAP1L3;FAM133A;NAP1L3	5.4e-10	7.77e-13	7.88	18.7707	0.432	92928508	92928631	NC_000023.10
cg21901718		2.76e-06	2.6e-08	5.89	8.74529	0.313	16180076	16180199	NC_000005.9
cg21902544	CBLN2;CBLN2	0.000813	2.14e-05	4.4	2.36012	0.311	70211515	70211638	NC_000018.9
cg21922574	NETO1	2.12e-10	2.4e-13	8.09	19.9028	0.338	70535925	70536048	NC_000018.9
cg21961487	RFX4	9.81e-09	2.87e-11	7.22	15.2882	0.325	106979430	106979553	NC_000012.11
cg21962423		1.3e-06	1.07e-08	6.08	9.5968	0.318	113913887	113914010	NC_000012.11
cg21998983	GALNT13	1.38e-09	2.49e-12	7.67	17.6478	0.301	154727925	154728048	NC_000002.11
cg22001496		6.28e-06	6.82e-08	5.69	7.82243	0.337	69243486	69243609	NC_000008.10
cg22007163		1.02e-06	8.03e-09	6.13	9.87228	0.357	28602927	28603050	NC_000006.11
cg22014661	KHDRBS2	4.74e-09	1.17e-11	7.38	16.1548	0.333	62996130	62996253	NC_000006.11
cg22031998	ZSCAN18;ZSCAN18;ZSCAN18;ZSCAN18	1.53e-05	1.93e-07	5.47	6.83017	0.332	58609730	58609853	NC_000019.9
cg22048474		2.89e-08	1.07e-10	6.97	14.0234	0.33	55366834	55366957	NC_000008.10
cg22052659	CSMD3;CSMD3	1.67e-12	4.9e-16	9.17	25.8867	0.413	114444989	114445112	NC_000008.10
cg22058708		2.09e-06	1.87e-08	5.96	9.05945	0.355	28602970	28603093	NC_000006.11
cg22060073	ADCY8	2.47e-06	2.29e-08	5.92	8.86915	0.307	132052942	132053065	NC_000008.10
cg22070406	ST8SIA3	1.81e-10	1.95e-13	8.12	20.1067	0.3	55019708	55019831	NC_000018.9
cg22070855	GHSR;GHSR	9.03e-08	4.36e-10	6.7	12.6706	0.302	172167527	172167650	NC_000003.11
cg22072795		1.87e-05	2.46e-07	5.42	6.59918	0.307	56932169	56932292	NC_000018.9
cg22113930	ATP10A	8.82e-08	4.22e-10	6.71	12.7015	0.305	26108410	26108533	NC_000015.9
cg22125805		1.12e-06	9.03e-09	6.11	9.75949	0.305	119212248	119212371	NC_000012.11
cg22131691	PDE1C;PDE1C	3.46e-08	1.33e-10	6.93	13.8122	0.316	32110988	32111111	NC_000007.13
cg22157239	PAX7;PAX7;PAX7	0.000447	1.05e-05	4.57	3.03763	0.312	18972096	18972219	NC_000001.10
cg22189618	FAM133A;FAM133A;NAP1L3;FAM133A;FAM133A	1.23e-05	1.5e-07	5.53	7.07245	0.316	92928608	92928731	NC_000023.10
cg22199216		7.94e-10	1.27e-12	7.79	18.2992	0.385	25678988	25679111	NC_000022.10
cg22235018	TFAP2D	6.74e-08	3.02e-10	6.77	13.0222	0.337	50692150	50692273	NC_000006.11
cg22243996		2.3e-07	1.37e-09	6.48	11.5686	0.307	26757644	26757767	NC_000006.11
cg22280038	MAGI2	4.58e-06	4.72e-08	5.77	8.17591	0.332	79083408	79083531	NC_000007.13
cg22282405	TFAP2B	2.65e-06	2.48e-08	5.9	8.79089	0.332	50810682	50810805	NC_000006.11
cg22295787	ADRA1A;ADRA1A;ADRA1A;ADRA1A	8.77e-05	1.52e-06	5.02	4.86615	0.37	26723584	26723707	NC_000008.10
cg22297146	MYEF2;MYEF2	1.12e-05	1.34e-07	5.55	7.17818	0.371	48470516	48470639	NC_000015.9
cg22302985	FAM155A	3.94e-06	3.93e-08	5.81	8.34944	0.327	108520945	108521068	NC_000013.10
cg22305167		8.19e-10	1.32e-12	7.78	18.2617	0.305	29521420	29521543	NC_000006.11
cg22333214	MIR137	2.6e-05	3.6e-07	5.34	6.23458	0.383	98511789	98511912	NC_000001.10
cg22336004	PDE4B;PDE4B	2.56e-09	5.45e-12	7.52	16.8918	0.314	66258035	66258158	NC_000001.10
cg22337128	C14orf23;C14orf23	1.1e-09	1.87e-12	7.72	17.9221	0.347	29243404	29243527	NC_000014.8
cg22370006	OPRM1;OPRM1;OPRM1;OPRM1;OPRM1;OPRM1;OPRM1;OPRM1;OPRM1;OPRM1;OPRM1;OPRM1	1.34e-08	4.25e-11	7.15	14.9109	0.31	154360344	154360467	NC_000006.11
cg22376706	PTPRR	3.64e-05	5.4e-07	5.25	5.8491	0.3	71314612	71314735	NC_000012.11
cg22383888	EOMES	3.41e-06	3.34e-08	5.84	8.50726	0.321	27764816	27764939	NC_000003.11
cg22387369	ALPK3	6.03e-08	2.64e-10	6.8	13.1519	0.348	85360691	85360814	NC_000015.9
cg22399133	CRYGD;CRYGD	2.59e-12	8.37e-16	9.07	25.3691	0.397	208989248	208989371	NC_000002.11
cg22410869		9.35e-08	4.55e-10	6.7	12.6297	0.311	28602742	28602865	NC_000006.11
cg22411784	ZNF773	6.82e-07	4.96e-09	6.23	10.3338	0.306	58011257	58011380	NC_000019.9
cg22474464	NKX2-2	0.000338	7.49e-06	4.65	3.35257	0.346	21492914	21493037	NC_000020.10
cg22478591	GPM6A;GPM6A;GPM6A;GPM6A	1.02e-05	1.19e-07	5.58	7.28879	0.303	176923544	176923667	NC_000004.11
cg22488256	PDE4B;PDE4B	2.89e-11	1.92e-14	8.53	22.3438	0.319	66258046	66258169	NC_000001.10
cg22491927	CACNA1A;CACNA1A;CACNA1A;CACNA1A	4.46e-09	1.08e-11	7.4	16.2341	0.363	13617091	13617214	NC_000019.9
cg22510337	ZNF814	1.31e-07	6.89e-10	6.62	12.2308	0.377	58399967	58400090	NC_000019.9
cg22510376		4.22e-05	6.41e-07	5.21	5.68457	0.395	178957930	178958053	NC_000005.9
cg22512438	TRH;TRH	1.18e-07	6.05e-10	6.64	12.3556	0.34	129693489	129693612	NC_000003.11
cg22531183	FLJ26850	6.28e-05	1.03e-06	5.11	5.23665	0.303	50554451	50554574	NC_000019.9
cg22541679	EDNRB;EDNRB;EDNRB	3.01e-05	4.3e-07	5.3	6.06627	0.307	78493666	78493789	NC_000013.10
cg22549870		3.09e-07	1.95e-09	6.41	11.2285	0.385	89949776	89949899	NC_000015.9
cg22557091	PAX6;PAX6;PAX6	9.65e-08	4.72e-10	6.69	12.5945	0.305	31827920	31828043	NC_000011.9
cg22580391		2.06e-05	2.75e-07	5.4	6.49265	0.326	28602584	28602707	NC_000006.11
cg22598028	ZNF660;ZNF660	3.71e-08	1.45e-10	6.91	13.7294	0.381	44626492	44626615	NC_000003.11
cg22614239	ZIC4;ZIC4;ZIC4;ZIC4;ZIC4	9.41e-07	7.31e-09	6.15	9.96191	0.313	147106208	147106331	NC_000003.11
cg22617773		1.31e-08	4.13e-11	7.15	14.9393	0.377	29521751	29521874	NC_000006.11
cg22643811	FAM19A5	5.11e-07	3.54e-09	6.3	10.6568	0.302	48885446	48885569	NC_000022.10
cg22647407	ZNF582	5.85e-13	1.18e-16	9.41	27.2603	0.336	56904965	56905088	NC_000019.9
cg22685966	ZNF781	9.01e-09	2.6e-11	7.24	15.3854	0.34	38183418	38183541	NC_000019.9
cg22686854		1.09e-06	8.73e-09	6.12	9.79205	0.39	79220029	79220152	NC_000002.11
cg22711676	ONECUT1	0.000425	9.84e-06	4.58	3.09439	0.303	53075421	53075544	NC_000015.9
cg22747746	NKX2-6	2.26e-08	7.95e-11	7.03	14.3077	0.356	23564193	23564316	NC_000008.10
cg22748799	ZNF135;ZNF135;ZNF135;ZNF135;ZNF135	1.25e-07	6.52e-10	6.63	12.2834	0.3	58570790	58570913	NC_000019.9
cg22749589		4.15e-08	1.67e-10	6.89	13.5942	0.309	21501710	21501833	NC_000020.10
cg22759823		3.36e-14	2.22e-18	10.1	31.1001	0.403	57610870	57610993	NC_000019.9
cg22769941	NELL1;NELL1	7e-06	7.74e-08	5.67	7.70239	0.307	20690628	20690751	NC_000011.9
cg22770135	TRPC7;TRPC7;TRPC7	3.7e-08	1.44e-10	6.92	13.7336	0.336	135701240	135701363	NC_000005.9
cg22782271	FUT9	1.95e-08	6.63e-11	7.06	14.4836	0.306	96463246	96463369	NC_000006.11
cg22784954	ADAMTS16	0.00465	0.000181	3.85	0.364356	0.306	5140646	5140769	NC_000005.9
cg22821324	GPM6A;GPM6A	9.34e-09	2.71e-11	7.23	15.3432	0.349	176923439	176923562	NC_000004.11
cg22830113		8.62e-08	4.12e-10	6.72	12.7257	0.43	127783168	127783291	NC_000002.11
cg22834653	FGF12	0.000185	3.65e-06	4.82	4.03303	0.325	192232077	192232200	NC_000003.11
cg22837767	PAX1	2.12e-09	4.31e-12	7.57	17.1179	0.331	21686251	21686374	NC_000020.10
cg22841810	EBF2	0.000346	7.69e-06	4.64	3.32763	0.32	25902284	25902407	NC_000008.10
cg22846914		4.67e-07	3.18e-09	6.32	10.7594	0.313	25041258	25041381	NC_000023.10
cg22851691		6.12e-09	1.6e-11	7.33	15.8503	0.336	46711446	46711569	NC_000017.10
cg22855255	CA10;CA10;CA10	9.54e-09	2.78e-11	7.22	15.3195	0.307	50237267	50237390	NC_000017.10
cg22857085		8.71e-11	7.87e-14	8.28	20.9804	0.305	85403223	85403346	NC_000004.11
cg22861116	PCDHGA4;PCDHGA7;PCDHGA6;PCDHGA1;PCDHGA5;PCDHGB1;PCDHGA3;PCDHGA2;PCDHGB2;PCDHGA7;PCDHGB3	1.84e-08	6.14e-11	7.08	14.5566	0.303	140762582	140762705	NC_000005.9
cg22863523	CALCA;CALCA;CALCA	1.09e-08	3.28e-11	7.19	15.1613	0.487	14995201	14995324	NC_000011.9
cg22869726	OLIG2;OLIG2	2.22e-07	1.32e-09	6.49	11.6083	0.306	34398265	34398388	NC_000021.8
cg22871668	EYA4;EYA4;EYA4	0.00382	0.000142	3.91	0.592312	0.311	133562492	133562615	NC_000006.11
cg22881914	NID2	1.95e-11	1.14e-14	8.62	22.8452	0.326	52536147	52536270	NC_000014.8
cg22899100		7.54e-05	1.27e-06	5.06	5.0349	0.317	23462237	23462360	NC_000010.10
cg22928016	NRG3;NRG3;NRG3	0.000166	3.22e-06	4.85	4.15135	0.306	83636249	83636372	NC_000010.10
cg22982368	PAX6;PAX6;PAX6	9.07e-07	7e-09	6.16	10.004	0.321	31825969	31826092	NC_000011.9
cg23004160		4.42e-11	3.32e-14	8.44	21.8126	0.307	21646329	21646452	NC_000019.9
cg23010538	FAM5C	5.13e-12	2.01e-15	8.92	24.5231	0.456	190447290	190447413	NC_000001.10
cg23034757	PCDHGA4;PCDHGA9;PCDHGA1;PCDHGB1;PCDHGB6;PCDHGB6;PCDHGB3;PCDHGA6;PCDHGA8;PCDHGA5;PCDHGB4;PCDHGA3;PCDHGA2;PCDHGB2;PCDHGA7;PCDHGB5	2.51e-12	7.92e-16	9.08	25.4226	0.31	140787864	140787987	NC_000005.9
cg23049458	L1TD1;L1TD1	1.12e-07	5.68e-10	6.65	12.4157	0.366	62660624	62660747	NC_000001.10
cg23052568		3.01e-06	2.88e-08	5.87	8.64782	0.305	42995527	42995650	NC_000005.9
cg23054189	TRIM58	3.2e-05	4.63e-07	5.28	5.99538	0.354	248020692	248020815	NC_000001.10
cg23065934		6.35e-07	4.57e-09	6.25	10.4134	0.333	16180266	16180389	NC_000005.9
cg23068913		5.59e-09	1.44e-11	7.35	15.9553	0.319	23463377	23463500	NC_000010.10
cg23075337	NXPH1	1.53e-15	4.74e-20	10.7	34.8121	0.31	8481460	8481583	NC_000007.13
cg23085912	AVPR1A;AVPR1A	7.96e-08	3.71e-10	6.74	12.8243	0.353	63545523	63545646	NC_000012.11
cg23123909	RAB3C;RAB3C	0.000197	3.94e-06	4.8	3.96083	0.326	57878953	57879076	NC_000005.9
cg23129478	ST8SIA5	9.57e-11	8.83e-14	8.26	20.8698	0.392	44337922	44338045	NC_000018.9
cg23141355		2.77e-07	1.71e-09	6.44	11.3563	0.338	44063593	44063716	NC_000003.11
cg23144681		1.26e-06	1.03e-08	6.08	9.63105	0.339	23488710	23488833	NC_000010.10
cg23161999		6.27e-07	4.5e-09	6.25	10.428	0.322	162283189	162283312	NC_000002.11
cg23180938	CDO1	2.58e-05	3.57e-07	5.34	6.24332	0.329	115152485	115152608	NC_000005.9
cg23183497	GRM3;GRM3	0.000122	2.24e-06	4.93	4.49627	0.315	86273718	86273841	NC_000007.13
cg23187653	PCSK1	5.44e-06	5.76e-08	5.73	7.98488	0.325	95769008	95769131	NC_000005.9
cg23200020	LOC643719	5.45e-07	3.81e-09	6.28	10.5864	0.336	35068555	35068678	NC_000019.9
cg23216292	ZNF85	2.01e-07	1.17e-09	6.51	11.725	0.384	21106053	21106176	NC_000019.9
cg23229395	ZSCAN18;ZSCAN18;ZSCAN18;ZSCAN18	5.45e-07	3.81e-09	6.28	10.5864	0.333	58609770	58609893	NC_000019.9
cg23241781	SLC8A3;SLC8A3;SLC8A3;SLC8A3	3.21e-06	3.11e-08	5.86	8.57407	0.375	70653964	70654087	NC_000014.8
cg23243867	ST6GALNAC5	7.17e-13	1.62e-16	9.35	26.9529	0.396	77334045	77334168	NC_000001.10
cg23244790	PCDHGA4;PCDHGA11;PCDHGA11;PCDHGA9;PCDHGA1;PCDHGB1;PCDHGB6;PCDHGA12;PCDHGB3;PCDHGB7;PCDHGA6;PCDHGA8;PCDHGA10;PCDHGA12;PCDHGA5;PCDHGB4;PCDHGA3;PCDHGA2;PCDHGA7;PCDHGB2;PCDHGB5	4.08e-10	5.53e-13	7.94	19.0992	0.338	140811102	140811225	NC_000005.9
cg23248887	SSTR1	5.23e-10	7.47e-13	7.88	18.8083	0.301	38679643	38679766	NC_000014.8
cg23253569	OLIG2	2.45e-05	3.36e-07	5.35	6.30063	0.337	34398222	34398345	NC_000021.8
cg23288059	CLEC14A	2.59e-10	3.07e-13	8.04	19.6669	0.308	38724945	38725068	NC_000014.8
cg23290344	NEFM;NEFM	5.93e-05	9.6e-07	5.12	5.30062	0.319	24771466	24771589	NC_000008.10
cg23291534	KCNV1	0.000764	1.99e-05	4.41	2.43287	0.326	110988043	110988166	NC_000008.10
cg23294090	FAM135B	6.66e-10	1.01e-12	7.83	18.5149	0.309	139509672	139509795	NC_000008.10
cg23302682	T	2.94e-10	3.63e-13	8.01	19.5053	0.342	166580952	166581075	NC_000006.11
cg23346462	PEX5L	8.04e-09	2.25e-11	7.26	15.5243	0.333	179754533	179754656	NC_000003.11
cg23363754	PRR15	0.000103	1.82e-06	4.98	4.69081	0.321	29606082	29606205	NC_000007.13
cg23424273	HTR1B	5.45e-05	8.7e-07	5.14	5.39436	0.332	78173227	78173350	NC_000006.11
cg23445461	PCDHGA4;PCDHGC3;PCDHGA12;PCDHGA11;PCDHGA11;PCDHGA9;PCDHGA1;PCDHGB1;PCDHGC4;PCDHGB6;PCDHGB3;PCDHGC4;PCDHGB7;PCDHGA6;PCDHGA8;PCDHGA10;PCDHGA5;PCDHGB4;PCDHGA3;PCDHGA2;PCDHGA7;PCDHGB2;PCDHGB5;PCDHGC3	1.11e-08	3.39e-11	7.19	15.13	0.315	140864733	140864856	NC_000005.9
cg23448729	HTR1A	8.7e-07	6.64e-09	6.17	10.0538	0.32	63256285	63256408	NC_000005.9
cg23458558	RALYL;RALYL;RALYL;RALYL	6.86e-08	3.09e-10	6.77	13.0021	0.331	85096868	85096991	NC_000008.10
cg23460843		7.46e-05	1.25e-06	5.06	5.04801	0.355	127644075	127644198	NC_000002.11
cg23468878	ZIC1	6.07e-07	4.32e-09	6.26	10.4663	0.344	147126425	147126548	NC_000003.11
cg23478293	OTX2OS1	7.01e-07	5.13e-09	6.22	10.3009	0.318	57279275	57279398	NC_000014.8
cg23491599	KCNJ3	9.24e-05	1.61e-06	5.01	4.80947	0.341	155554688	155554811	NC_000002.11
cg23494140	EDNRB;EDNRB;EDNRB	0.000156	3e-06	4.86	4.2179	0.328	78493671	78493794	NC_000013.10
cg23502778	NOVA1;NOVA1;NOVA1	1.91e-11	1.1e-14	8.63	22.8771	0.407	27068135	27068258	NC_000014.8
cg23524195	GFRA1;GFRA1	1.67e-05	2.14e-07	5.45	6.73242	0.328	118034031	118034154	NC_000010.10
cg23536473	FERD3L	1.75e-08	5.82e-11	7.09	14.609	0.333	19184555	19184678	NC_000007.13
cg23558842	CALCB;CALCB	0.000285	6.14e-06	4.7	3.54125	0.304	15095178	15095301	NC_000011.9
cg23559689	GRIA4;GRIA4;GRIA4;GRIA4	2.74e-08	1.01e-10	6.98	14.0821	0.37	105481292	105481415	NC_000011.9
cg23586322	COL14A1	4.54e-05	7e-07	5.19	5.60131	0.321	121138232	121138355	NC_000008.10
cg23619365		1.49e-08	4.8e-11	7.12	14.7935	0.325	112712009	112712132	NC_000013.10
cg23642130	ZNF536	3.14e-05	4.52e-07	5.29	6.01856	0.306	30866365	30866488	NC_000019.9
cg23649708	RALYL;RALYL;RALYL;RALYL	2.33e-09	4.83e-12	7.55	17.0073	0.336	85097049	85097172	NC_000008.10
cg23663774	PITX2;PITX2	2.25e-09	4.63e-12	7.55	17.0493	0.328	111555440	111555563	NC_000004.11
cg23665824	CTNNA2;LRRTM1;CTNNA2	3.79e-08	1.49e-10	6.91	13.7052	0.319	80530701	80530824	NC_000002.11
cg23676439	LRAT	1.93e-08	6.57e-11	7.06	14.4919	0.31	155663836	155663959	NC_000004.11
cg23688510	T;T	2.06e-06	1.85e-08	5.96	9.07433	0.353	166581929	166582052	NC_000006.11
cg23694248	PTPRR;PTPRR	4.51e-07	3.05e-09	6.33	10.7996	0.322	71314315	71314438	NC_000012.11
cg23696752	GRM1;GRM1	3.32e-07	2.12e-09	6.4	11.1482	0.318	146349312	146349435	NC_000006.11
cg23697410		3.71e-06	3.67e-08	5.82	8.41607	0.326	71336363	71336486	NC_000010.10
cg23702615	EDNRB;EDNRB;EDNRB	3.53e-09	8.13e-12	7.45	16.5054	0.379	78493215	78493338	NC_000013.10
cg23766591	EDNRB;EDNRB;EDNRB	1.01e-09	1.69e-12	7.74	18.0188	0.334	78493205	78493328	NC_000013.10
cg23786625	SORCS3	3.09e-06	2.97e-08	5.87	8.61939	0.347	106402741	106402864	NC_000010.10
cg23797411	SORCS3	6.2e-08	2.73e-10	6.79	13.1197	0.348	106399877	106400000	NC_000010.10
cg23807890	WDR69;WDR69	0.00599	0.000248	3.76	0.071473	0.321	228736357	228736480	NC_000002.11
cg23811789	LOC642597	2.97e-06	2.83e-08	5.88	8.66504	0.307	5197462	5197585	NC_000018.9
cg23818870	C1orf114	7.86e-11	6.87e-14	8.31	21.1122	0.316	169396785	169396908	NC_000001.10
cg23825335	CADPS;CADPS;CADPS	8.39e-07	6.36e-09	6.18	10.0959	0.318	62861311	62861434	NC_000003.11
cg23833588	C13orf18;C13orf18	0.0204	0.00119	3.31	-1.37725	0.314	46961583	46961706	NC_000013.10
cg23847712	DRD5	5.17e-10	7.34e-13	7.89	18.8248	0.315	9783196	9783319	NC_000004.11
cg23849311	TMEM90B	2.77e-05	3.9e-07	5.32	6.15852	0.35	24451890	24452013	NC_000020.10
cg23906738	NKX2-1;NKX2-1	1.17e-06	9.48e-09	6.1	9.71303	0.351	36987301	36987424	NC_000014.8
cg23913421		2.23e-06	2.03e-08	5.95	8.98507	0.336	50674663	50674786	NC_000006.11
cg23915769	LVRN	1.95e-06	1.74e-08	5.98	9.13236	0.35	115297488	115297611	NC_000005.9
cg23926793	KHDRBS2	2.78e-06	2.62e-08	5.89	8.73996	0.303	62996664	62996787	NC_000006.11
cg23934404		1.3e-05	1.59e-07	5.52	7.01535	0.3	112758491	112758614	NC_000013.10
cg23944251	LOC100128811;GPR158	1.65e-09	3.16e-12	7.62	17.4172	0.327	25464719	25464842	NC_000010.10
cg23947326	CCDC61	0.00824	0.000373	3.65	-0.307486	0.302	46504128	46504251	NC_000019.9
cg23952663	LHX8	6.58e-05	1.09e-06	5.1	5.18428	0.32	75601120	75601243	NC_000001.10
cg23989821	C14orf39	3.13e-10	3.94e-13	8	19.4254	0.369	60952405	60952528	NC_000014.8
cg23997263	FUT9	9.05e-09	2.61e-11	7.24	15.3805	0.332	96462814	96462937	NC_000006.11
cg24011260	DPP6;DPP6	1.56e-06	1.33e-08	6.03	9.38565	0.33	153584748	153584871	NC_000007.13
cg24021956	MAGI2	2.26e-06	2.06e-08	5.94	8.96994	0.33	79083509	79083632	NC_000007.13
cg24034005		0.00339	0.000122	3.95	0.731277	0.304	97059192	97059315	NC_000014.8
cg24080247	SIM2;SIM2	6.08e-06	6.57e-08	5.7	7.85822	0.323	38082613	38082736	NC_000021.8
cg24110050	TCTEX1D1	1.06e-08	3.15e-11	7.2	15.1995	0.344	67217853	67217976	NC_000001.10
cg24124029	C20orf103	0.000524	1.26e-05	4.53	2.86012	0.33	9495572	9495695	NC_000020.10
cg24150172	SOX17	8.35e-06	9.48e-08	5.62	7.5088	0.338	55372111	55372234	NC_000008.10
cg24154053	CCNA1;CCNA1;CCNA1;CCNA1	0.00012	2.2e-06	4.94	4.51141	0.304	37004990	37005113	NC_000013.10
cg24164564		2.46e-07	1.49e-09	6.47	11.4874	0.326	76317040	76317163	NC_000008.10
cg24221648		4.33e-14	3.66e-18	10	30.616	0.337	79170283	79170406	NC_000013.10
cg24226973	GRIN2B	9.32e-08	4.53e-10	6.7	12.6337	0.314	14133336	14133459	NC_000012.11
cg24228819	CHRM2;CHRM2;CHRM2;CHRM2;CHRM2;CHRM2;CHRM2;CHRM2;CHRM2;CHRM2;CHRM2	1.79e-07	1.02e-09	6.54	11.8536	0.307	136553868	136553991	NC_000007.13
cg24236409	EDNRB;EDNRB;EDNRB	1.8e-08	6.03e-11	7.08	14.5746	0.359	78493282	78493405	NC_000013.10
cg24244752	GABRA2;GABRA2	1.31e-06	1.08e-08	6.07	9.58656	0.35	46391728	46391851	NC_000004.11
cg24245418	NPY	1.9e-10	2.08e-13	8.11	20.044	0.387	24324976	24325099	NC_000007.13
cg24258699	MSC	3.4e-05	4.98e-07	5.27	5.92585	0.351	72756901	72757024	NC_000008.10
cg24269074		9.13e-09	2.64e-11	7.23	15.3701	0.323	119614489	119614612	NC_000002.11
cg24280540		2.76e-05	3.88e-07	5.32	6.16331	0.339	69243510	69243633	NC_000008.10
cg24287438	ADCYAP1;ADCYAP1	5.14e-05	8.11e-07	5.16	5.46147	0.328	904878	905001	NC_000018.9
cg24304093		1.49e-10	1.54e-13	8.17	20.3339	0.351	14926738	14926861	NC_000011.9
cg24321030	SLC46A3;SLC46A3;SLC46A3;SLC46A3	3.19e-09	7.2e-12	7.47	16.6232	0.315	29292888	29293011	NC_000013.10
cg24333629	SPHKAP;SPHKAP	7.74e-10	1.22e-12	7.8	18.3338	0.317	229045958	229046081	NC_000002.11
cg24365464	FAM5C	1.17e-07	5.99e-10	6.64	12.3651	0.335	190448126	190448249	NC_000001.10
cg24368848	ZSCAN1	6.46e-06	7.04e-08	5.69	7.79292	0.311	58545160	58545283	NC_000019.9
cg24381412		1.7e-05	2.2e-07	5.45	6.70565	0.32	45996787	45996910	NC_000015.9
cg24403845	SORCS1;SORCS1	1.47e-11	8.08e-15	8.68	23.1788	0.396	108924366	108924489	NC_000010.10
cg24408656		6.33e-06	6.89e-08	5.69	7.81386	0.302	21503861	21503984	NC_000020.10
cg24415208	CACNG8	8.18e-11	7.21e-14	8.3	21.0655	0.382	54466441	54466564	NC_000019.9
cg24453699		8.01e-08	3.74e-10	6.73	12.8177	0.302	91190891	91191014	NC_000001.10
cg24454144	SLC32A1;SLC32A1	8.02e-05	1.36e-06	5.04	4.96763	0.344	37353126	37353249	NC_000020.10
cg24495585		1.83e-12	5.54e-16	9.15	25.7682	0.415	56659985	56660108	NC_000004.11
cg24496841		2.08e-10	2.32e-13	8.09	19.9349	0.413	19152017	19152140	NC_000007.13
cg24504927		2.03e-08	6.97e-11	7.05	14.4348	0.364	85667353	85667476	NC_000012.11
cg24530787	PCDH11X;PCDH11X	3.08e-05	4.42e-07	5.29	6.04012	0.307	91034390	91034513	NC_000023.10
cg24567424	FAM155A	1.31e-12	3.69e-16	9.21	26.1609	0.328	108520566	108520689	NC_000013.10
cg24589459	BOLL;BOLL	1.62e-13	2.11e-17	9.7	28.9255	0.393	198651347	198651470	NC_000002.11
cg24624901		4.7e-09	1.15e-11	7.39	16.1694	0.309	19184273	19184396	NC_000007.13
cg24632241	CTNNA2;LRRTM1;CTNNA2	5.62e-10	8.11e-13	7.87	18.7287	0.35	80530431	80530554	NC_000002.11
cg24637364	PDE4B;PDE4B	2.87e-09	6.26e-12	7.5	16.7578	0.335	66259084	66259207	NC_000001.10
cg24643706		2.22e-05	2.99e-07	5.38	6.41134	0.312	28603779	28603902	NC_000006.11
cg24660009		6.2e-06	6.72e-08	5.7	7.83728	0.302	28458175	28458298	NC_000006.11
cg24664038		6.89e-06	7.59e-08	5.67	7.72079	0.313	27512849	27512972	NC_000006.11
cg24675150		0.000985	2.7e-05	4.34	2.1431	0.341	119212160	119212283	NC_000012.11
cg24676817		0.000146	2.76e-06	4.88	4.29704	0.306	42995369	42995492	NC_000005.9
cg24708471		0.000475	1.12e-05	4.55	2.97016	0.324	30719437	30719560	NC_000019.9
cg24724633	ZFP82;ZFP82	0.00517	0.000206	3.81	0.241031	0.308	36909413	36909536	NC_000019.9
cg24738311		2.07e-05	2.77e-07	5.4	6.48477	0.334	89952632	89952755	NC_000015.9
cg24747764		5.38e-10	7.72e-13	7.88	18.7766	0.317	112761184	112761307	NC_000013.10
cg24778248	CNGA3;CNGA3	4.09e-08	1.63e-10	6.89	13.6153	0.315	98963062	98963185	NC_000002.11
cg24808280	C1orf114	1.09e-09	1.86e-12	7.72	17.9282	0.343	169396868	169396991	NC_000001.10
cg24809973		2.62e-11	1.68e-14	8.55	22.4701	0.324	72468820	72468943	NC_000008.10
cg24828151		1.06e-09	1.8e-12	7.73	17.9591	0.347	54516779	54516902	NC_000005.9
cg24847685		1.51e-10	1.56e-13	8.16	20.3229	0.318	147087653	147087776	NC_000003.11
cg24848035	RGS22	6.27e-11	5.19e-14	8.36	21.382	0.341	101118525	101118648	NC_000008.10
cg24851364		5.17e-05	8.16e-07	5.16	5.45569	0.305	57390306	57390429	NC_000010.10
cg24868359	GRIK1;GRIK1	1.22e-07	6.3e-10	6.63	12.316	0.336	31312535	31312658	NC_000021.8
cg24873464		7.84e-07	5.86e-09	6.2	10.1742	0.339	2139977	2140100	NC_000003.11
cg24875854		1.11e-05	1.32e-07	5.55	7.19027	0.331	130339677	130339800	NC_000010.10
cg24879782		5.77e-16	1.53e-20	10.9	35.905	0.377	19561482	19561605	NC_000002.11
cg24884703		2.56e-09	5.44e-12	7.52	16.8922	0.393	91185422	91185545	NC_000001.10
cg24886257		3.14e-07	1.99e-09	6.41	11.2118	0.31	52452447	52452570	NC_000019.9
cg24892966		3e-09	6.68e-12	7.49	16.6943	0.312	27526023	27526146	NC_000006.11
cg24902278		2.69e-07	1.65e-09	6.45	11.3882	0.308	79220528	79220651	NC_000002.11
cg24903006	RAPGEFL1	0.00102	2.81e-05	4.33	2.10555	0.302	38347968	38348091	NC_000017.10
cg24909548		3.26e-09	7.39e-12	7.47	16.597	0.36	36736272	36736395	NC_000019.9
cg24923694		5.08e-11	3.96e-14	8.4	21.6433	0.3	25905747	25905870	NC_000008.10
cg24924958	NMBR	2.92e-11	1.95e-14	8.53	22.3256	0.325	142409993	142410116	NC_000006.11
cg24928333		1.58e-10	1.65e-13	8.15	20.2676	0.32	44790141	44790264	NC_000018.9
cg24928391	SOX17	1.11e-07	5.62e-10	6.66	12.4259	0.397	55370336	55370459	NC_000008.10
cg24932457	TNR	6.53e-11	5.46e-14	8.35	21.3327	0.323	175568559	175568682	NC_000001.10
cg24961583		1.6e-08	5.24e-11	7.11	14.7093	0.332	27765409	27765532	NC_000003.11
cg24980653		8.2e-09	2.32e-11	7.26	15.4948	0.364	1399235	1399358	NC_000004.11
cg24989962	PTGDR	4.18e-09	9.95e-12	7.41	16.3108	0.306	52734286	52734409	NC_000014.8
cg24998096		1.48e-06	1.25e-08	6.04	9.44557	0.329	115912261	115912384	NC_000005.9
cg25013011	TMEM132D	0.00019	3.77e-06	4.81	4.00193	0.328	130389010	130389133	NC_000012.11
cg25052970	CSMD3;CSMD3	1.29e-05	1.58e-07	5.52	7.02253	0.328	114447346	114447469	NC_000008.10
cg25078444	FOXG1	1.91e-08	6.46e-11	7.07	14.5085	0.306	29235193	29235316	NC_000014.8
cg25081106	SLITRK5	1.54e-09	2.87e-12	7.64	17.5108	0.364	88324169	88324292	NC_000013.10
cg25092681		1.48e-07	8.04e-10	6.59	12.0818	0.328	16180033	16180156	NC_000005.9
cg25092838	OTX2OS1	2.44e-13	3.71e-17	9.61	28.3782	0.398	57279115	57279238	NC_000014.8
cg25145765	GABRA2;GABRA2;GABRA2	4.2e-10	5.73e-13	7.93	19.0636	0.381	46391392	46391515	NC_000004.11
cg25146017	C6orf186	0.00509	0.000203	3.81	0.258251	0.322	110679400	110679523	NC_000006.11
cg25164649		5.64e-07	3.97e-09	6.27	10.5474	0.344	28176230	28176353	NC_000006.11
cg25200152		6.12e-11	5.01e-14	8.36	21.4161	0.302	147790458	147790581	NC_000001.10
cg25208017	FMN2	4.13e-10	5.62e-13	7.94	19.0834	0.464	240255486	240255609	NC_000001.10
cg25228422		1.46e-05	1.83e-07	5.49	6.88241	0.394	19152335	19152458	NC_000007.13
cg25235766	CACNG8;MIR935	0.000229	4.71e-06	4.76	3.79139	0.316	54485494	54485617	NC_000019.9
cg25248415		6.27e-05	1.02e-06	5.11	5.2395	0.316	89950204	89950327	NC_000015.9
cg25260137		1.12e-11	5.66e-15	8.74	23.5226	0.31	65282185	65282308	NC_000008.10
cg25267765	ZNF582	6.25e-05	1.02e-06	5.11	5.24275	0.329	56905094	56905217	NC_000019.9
cg25277187	NID2	7.22e-09	1.97e-11	7.29	15.6534	0.303	52535028	52535151	NC_000014.8
cg25316663		9.23e-07	7.13e-09	6.16	9.98594	0.324	147569938	147570061	NC_000004.11
cg25317585	FGF14;FGF14	3.91e-06	3.9e-08	5.81	8.35763	0.352	102568886	102569009	NC_000013.10
cg25324105	ZNF781	1.09e-10	1.03e-13	8.24	20.7234	0.346	38183259	38183382	NC_000019.9
cg25339566	TCTEX1D1;TCTEX1D1	1.42e-10	1.43e-13	8.18	20.4006	0.358	67218165	67218288	NC_000001.10
cg25366582		2.22e-05	3e-07	5.38	6.40966	0.363	25621027	25621150	NC_000013.10
cg25368122	LHX8	0.00316	0.000112	3.97	0.811585	0.336	75600685	75600808	NC_000001.10
cg25371634	HOXD10	3.13e-10	3.94e-13	8	19.4258	0.321	176981422	176981545	NC_000002.11
cg25372357		3.54e-10	4.61e-13	7.97	19.2748	0.324	56659770	56659893	NC_000004.11
cg25406138	POU4F2	2.03e-08	6.98e-11	7.05	14.4341	0.337	147560770	147560893	NC_000004.11
cg25472353	ELMO1	5.34e-06	5.62e-08	5.73	8.00775	0.379	37489005	37489128	NC_000007.13
cg25474372		3.34e-07	2.14e-09	6.4	11.1424	0.305	28762125	28762248	NC_000006.11
cg25479788		1.64e-07	9.14e-10	6.56	11.9583	0.386	79220217	79220340	NC_000002.11
cg25496678		6.04e-08	2.65e-10	6.8	13.1495	0.319	118899407	118899530	NC_000010.10
cg25508679		3.72e-07	2.44e-09	6.37	11.0149	0.33	28956403	28956526	NC_000006.11
cg25547580	ONECUT2	9.07e-12	4.41e-15	8.79	23.7634	0.365	55103734	55103857	NC_000018.9
cg25566568		0.000687	1.74e-05	4.45	2.55478	0.362	36995009	36995132	NC_000014.8
cg25567594		1.04e-12	2.64e-16	9.27	26.4832	0.312	21683478	21683601	NC_000020.10
cg25570913		3.4e-08	1.3e-10	6.94	13.8348	0.455	112759893	112760016	NC_000013.10
cg25609507	CHAT;CHAT;CHAT;CHAT;CHAT;CHAT;CHAT	3.96e-05	5.95e-07	5.23	5.75601	0.325	50821597	50821720	NC_000010.10
cg25626427		3.08e-09	6.89e-12	7.48	16.6649	0.389	176976174	176976297	NC_000002.11
cg25633678		9.38e-13	2.28e-16	9.3	26.6254	0.387	65284473	65284596	NC_000008.10
cg25670060	CNTN5;CNTN5	0.000566	1.39e-05	4.5	2.77056	0.315	98891544	98891667	NC_000011.9
cg25691167	FERD3L	3.53e-14	2.89e-18	10	30.8449	0.338	19184961	19185084	NC_000007.13
cg25703346	GALNT13	4.71e-06	4.86e-08	5.76	8.14706	0.303	154729189	154729312	NC_000002.11
cg25708069	NXPH1	1.77e-05	2.31e-07	5.44	6.65862	0.31	8476730	8476853	NC_000007.13
cg25708451	FAM133A;FAM133A;NAP1L3;FAM133A;FAM133A	1.93e-06	1.72e-08	5.98	9.1434	0.314	92928722	92928845	NC_000023.10
cg25730685		2.09e-06	1.88e-08	5.96	9.0555	0.419	2375010	2375133	NC_000001.10
cg25755575	ESRRG	4e-08	1.59e-10	6.9	13.6403	0.303	217311531	217311654	NC_000001.10
cg25757115		9e-05	1.56e-06	5.01	4.838	0.32	46913787	46913910	NC_000001.10
cg25757598	RALYL;RALYL;RALYL;RALYL;RALYL	9.83e-10	1.63e-12	7.74	18.0575	0.325	85097195	85097318	NC_000008.10
cg25763036		5.37e-05	8.56e-07	5.15	5.41009	0.308	13540946	13541069	NC_000004.11
cg25774643	SCT	3.37e-11	2.33e-14	8.5	22.1547	0.345	627175	627298	NC_000011.9
cg25783550		3.96e-08	1.57e-10	6.9	13.653	0.327	27512906	27513029	NC_000006.11
cg25783719	SFRP4;SFRP4	4.6e-09	1.12e-11	7.39	16.1985	0.318	37956434	37956557	NC_000007.13
cg25784220	ZSCAN18;ZSCAN18;ZSCAN18;ZSCAN18;ZSCAN18;ZSCAN18;ZSCAN18	4.81e-08	2e-10	6.85	13.4202	0.34	58609602	58609725	NC_000019.9
cg25806701	LRAT	1.41e-07	7.54e-10	6.6	12.1436	0.316	155663990	155664113	NC_000004.11
cg25820699	KCNC2;KCNC2;KCNC2	2.16e-06	1.95e-08	5.95	9.02139	0.376	75601803	75601926	NC_000012.11
cg25823837	GLT1D1	0.000775	2.02e-05	4.41	2.41458	0.304	129338783	129338906	NC_000012.11
cg25825488	ITGA8	1.16e-08	3.57e-11	7.18	15.0807	0.332	15761876	15761999	NC_000010.10
cg25830182	NKX6-1	1.19e-08	3.65e-11	7.17	15.0567	0.334	85417077	85417200	NC_000004.11
cg25875213	ZNF781;ZNF781	4.41e-09	1.06e-11	7.4	16.2467	0.413	38183055	38183178	NC_000019.9
cg25884711	NPY;NPY	7e-06	7.73e-08	5.67	7.7028	0.394	24323840	24323963	NC_000007.13
cg25888561		2.59e-09	5.5e-12	7.52	16.8817	0.368	44163067	44163190	NC_000010.10
cg25895961		0.000244	5.09e-06	4.74	3.7177	0.31	29106422	29106545	NC_000013.10
cg25900085	MIR124-2	9.48e-08	4.61e-10	6.69	12.6158	0.385	65291513	65291636	NC_000008.10
cg25947489		5.61e-05	9e-07	5.14	5.36204	0.321	95246814	95246937	NC_000008.10
cg25947544	CADPS;CADPS;CADPS	7.55e-06	8.43e-08	5.65	7.62009	0.325	62861145	62861268	NC_000003.11
cg25950112		3.85e-06	3.83e-08	5.81	8.37599	0.367	170740870	170740993	NC_000005.9
cg25950625	PLCXD3	2.68e-07	1.65e-09	6.45	11.3912	0.33	41510116	41510239	NC_000005.9
cg26014036	ZIC4;ZIC4;ZIC4	1.28e-12	3.57e-16	9.22	26.1918	0.32	147112096	147112219	NC_000003.11
cg26029734	PAX6;PAX6;PAX6	1.15e-06	9.28e-09	6.1	9.73332	0.306	31819380	31819503	NC_000011.9
cg26059468	SOX17;SOX17	3.24e-08	1.22e-10	6.95	13.8921	0.306	55370579	55370702	NC_000008.10
cg26072058		5.01e-07	3.47e-09	6.3	10.6782	0.437	91191055	91191178	NC_000001.10
cg26074603	KCNC2;KCNC2;KCNC2;KCNC2;KCNC2;KCNC2	1.55e-11	8.59e-15	8.67	23.1192	0.366	75603068	75603191	NC_000012.11
cg26083180		4.99e-05	7.82e-07	5.17	5.49574	0.331	99272089	99272212	NC_000006.11
cg26110710	SLITRK5	1.74e-05	2.25e-07	5.44	6.68229	0.439	88323607	88323730	NC_000013.10
cg26123605		3.84e-08	1.51e-10	6.91	13.6907	0.322	147141614	147141737	NC_000003.11
cg26131286		6.31e-10	9.42e-13	7.84	18.5841	0.31	29521783	29521906	NC_000006.11
cg26132774		8.43e-14	9.55e-18	9.84	29.6896	0.371	79170146	79170269	NC_000013.10
cg26155939	ST8SIA5	1.68e-08	5.57e-11	7.09	14.6505	0.372	44337853	44337976	NC_000018.9
cg26162582	KCNA6;KCNA6	8.16e-07	6.15e-09	6.19	10.1277	0.374	4918391	4918514	NC_000012.11
cg26170604	NXPH1	7.72e-12	3.61e-15	8.82	23.9567	0.367	8482614	8482737	NC_000007.13
cg26186727	NETO1;NETO1	2.17e-11	1.32e-14	8.6	22.7047	0.309	70534534	70534657	NC_000018.9
cg26199241		4.12e-08	1.65e-10	6.89	13.6046	0.301	59529486	59529609	NC_000017.10
cg26205771	NPBWR1	1.8e-14	9.27e-19	10.2	31.942	0.371	53851156	53851279	NC_000008.10
cg26210445	TBR1	8.25e-07	6.24e-09	6.18	10.1139	0.343	162273326	162273449	NC_000002.11
cg26221992		1.71e-07	9.59e-10	6.55	11.9118	0.31	74024572	74024695	NC_000006.11
cg26230285	ATP10A	5.65e-09	1.46e-11	7.34	15.9429	0.359	26108412	26108535	NC_000015.9
cg26246807	ZIK1;ZIK1	3.84e-10	5.12e-13	7.95	19.1734	0.432	58095659	58095782	NC_000019.9
cg26248173		1.09e-05	1.29e-07	5.56	7.21538	0.367	166853578	166853701	NC_000001.10
cg26251325		3.84e-10	5.1e-13	7.95	19.1756	0.301	54518745	54518868	NC_000005.9
cg26269510		7.51e-05	1.26e-06	5.06	5.0403	0.323	57615256	57615379	NC_000019.9
cg26272220	ACSS3;ACSS3	6.59e-08	2.94e-10	6.78	13.049	0.303	81471884	81472007	NC_000012.11
[truncated: 89 more rows]

## Sheet: 537 genes
UCSC_RefGene_Name
C1orf114
LHX5
RALYL
GPR149
WDR69
PCDH11X
DPP10
FAM19A2
SIX3
SALL1
ADCYAP1
ELMO1
ONECUT2
PCDH17
SCT
CCNA1
CALCA
ZIC4
GRIA4
RFX4
PRDM14
PPFIA3
CRYM
SGIP1
CTNNA2
GRM6
A2BP1
GALR1
C1QL2
NXPH2
TMEM132C
MIR184
BST1
GAD2
ZNF610
POU3F3
TRPM8
THBS4
MEOX2
NXPH1
ZNF93
ABCB1
CTNND2
RSPO2
CNTN4
ESRRG
BOLL
PCSK1
TRH
GALNT13
TRHDE
ZIK1
SRRM4
FLJ43390
MT1A
ZNF660
RTN1
NRG3
RYR2
ZNF788
LHX8
ADCY8
TAC1
EYA4
PCDH10
MIR196A1
VSTM2B
ZNF492
MIR663
FMN2
NELL1
ZNF549
TRPA1
ZNF665
CBLN1
SHISA9
CRHR2
SLITRK1
FSTL5
NID2
PAX1
CACNB2
NRN1
DMRT1
FUT9
DCC
ZNF583
KCNN2
TRAM1L1
EDNRB
RXRG
BARHL2
MIR129-2
GRIA2
SLC35F1
PEX5L
TMEM26
OTX2
CNGA3
SST
SLC46A3
ASCL1
HYDIN
WBSCR17
CLIP3
FGF12
PCDH11Y
PCDHGA4
LRFN5
ITGB2
CSMD3
ZIC1
MAGI2
ZNF529
CR1
ZSCAN12
TTYH1
VSX1
RXFP3
LOC645323
C1orf94
GNAO1
SIAH3
CDO1
CALCB
PDE1C
RIMS1
SSTR1
ZNF148
ANKRD30B
FOXB1
FAM38B
ZNF542
LHX1
PITX2
SYT1
C20orf103
GDF6
TMEM155
ZNF154
LOC642597
GALNTL6
SLC8A1
SOX17
MSC
SHANK2
CR1L
ATP10A
PENK
GFRA1
DPP6
CBLN2
GRP
ZNF486
PCDHB15
KCNK12
ZNF781
HS3ST2
ZNF132
FOXA2
VSTM2A
PDE4D
TBX5
SORCS3
FEZF1
WDR8
FRZB
KIAA1217
SPHKAP
NR5A2
GDF10
TMEM196
DUSP27
C14orf23
KCNV1
TTC28
SFTA3
NKX2-1
KHDRBS2
FGF5
UNC5D
EPDR1
FREM3
KAAG1
TBX18
OTX2OS1
MIR124-2
CLDN10
NPY
RUNDC3B
C1orf103
CACNA1E
SIM1
SOX14
SLC17A6
CLEC14A
SYN3
COL9A1
PDGFD
PTGDR
CHRM2
TMEM90B
CA3
SNAP91
GCM2
KIAA1383
T
LIN7A
SLC7A14
VAX1
LHX4
DPYS
CALN1
CDH6
EBF4
ZNF177
ZNF833
CXCL12
C10orf53
CNTN5
SLITRK5
GRIK3
KATNAL2
ST6GALNAC5
KCNA1
ST6GALNAC3
ALX3
C20orf56
NLGN1
GLT1D1
ILDR2
ZNF135
TRIM61
NPHS2
GREM1
TFAP2B
MCHR2
C13orf36
KIAA1239
SV2C
LOC100128239
SIX6
BBX
LOC647121
FLT3
CNTNAP2
ZNF582
SEZ6L2
SCTR
TBX4
EPB41L3
DLG2
ZNF418
C2orf89
TRIM58
NOVA1
KCNQ1DN
CASR
ZSCAN18
NBLA00301
ZNF134
SNTG1
GREM2
GABRA2
VAT1L
HTR1E
RAX
PHOX2B
FAM123A
SPEG
PGLYRP2
CMTM2
WDR17
NKAIN4
CLVS2
MDGA2
LEPR
NCAN
EBF2
NPTX2
ZFHX4
C10orf93
SCAND3
NPY5R
ZNF83
CACNG7
RAB3C
LECT1
GPM6A
MMP16
DDIT4L
DGKG
UTF1
MIR124-3
TRPC3
TCTEX1D1
OLIG2
GRM1
FAM5C
LHX9
FGF10
GPC5
STMN2
NPY1R
TFAP2D
FNDC1
EN2
CSMD1
PCDHB6
WT1
ZNF419
ST8SIA5
ZNF43
FAM19A1
GPR158
NPHS1
PAX6
SHOX2
ZNF773
ESPN
CMTM1
C9orf129
CXCL5
TWIST1
LMO3
KCNC2
ZNF229
BEND4
RPSAP58
FOXG1
ZNF415
CCDC81
SIM2
NKX2-6
GRIN2B
VAX2
KCNA6
PDX1
SFRP4
SLC38A4
NKX6-2
NMNAT2
PCDHA7
PCDHB18
ZSCAN1
ZNF85
CHODL
HTR4
CLIC6
NEUROD1
KCNA3
LBXCOR1
RGS7
ADAMTS20
ZNF804A
C13orf18
EBF1
CADPS
ITGA4
LHX2
COL14A1
ZNF671
TLX1
TMEM132D
KCNA4
NOX4
INSC
MAPK10
GABRB1
EN1
ONECUT1
GREB1L
AVPR1A
CD8A
OPCML
OLIG3
DOK6
DBC1
CDKN2A
RAPGEFL1
LOC157627
UNC80
CNTNAP5
TFPI2
PTPN5
ST8SIA3
MEIS2
DBX2
ANO5
HOXD10
EPHA4
ACSS3
DBX1
ZNF578
CCDC108
PAX5
FOXB2
AJAP1
CRISPLD1
NOL4
ELAVL4
C12orf42
HPSE2
CADM3
CACNG8
CA10
FAM155A
GRIN3A
PM20D1
MIR124-1
SLC27A6
SLC24A2
SLC6A3
ACCN1
SLC5A8
GHSR
SOX11
GAL3ST3
MYEF2
DLC1
LPPR5
ADAMTS19
OPRM1
HTR1A
GAD1
ROBO3
FAM19A4
LDLRAD2
DAB1
NTM
MYO3A
ANKRD45
ZNF814
FOXP4
ARL5C
MOS
GYPC
PCDH8
SGCZ
DSCR6
GABRA1
NKX2-2
PABPC5
ITGA8
C8orf85
KLHL14
CSDAP1
ADAMTS16
GJD2
DMRTA2
GPR26
FAM115A
POU4F2
ACAN
PCDHA2
CDH10
DLEU7
ACTC1
KCNJ3
HCK
DKK2
CRHBP
CYP26A1
LRRC4C
TRPV3
TBX20
CHAT
FOXD4
GPC6
SLC24A4
CARTPT
HCN1
TLX2
SRD5A2
SYT9
C14orf39
PRDM13
KIF5C
MAPT
ZNF560
LOC100192378
HTR1B
PROKR2
SYT6
FAM133A
psiTPTE22
FEZF2
FAM163A
MIR125B1
EPHA10
COL23A1
C6orf174
OTP
LOC200726
PTPRR
GSX1
NETO1
PAX7
ADRA1A
MIR137
PDE4B
EOMES
ALPK3
CRYGD
CACNA1A
FLJ26850
FAM19A5
TRPC7
L1TD1
GRM3
LOC643719
SLC8A3
NEFM
FAM135B
PRR15
FERD3L
ZNF536
LRAT
DRD5
LVRN
CCDC61
SORCS1
SLC32A1
ZFP82
RGS22
GRIK1
NMBR
TNR
C6orf186
FGF14
NKX6-1
PLCXD3
NPBWR1
TBR1
COL11A1
BHLHE23
THSD7A
