# Supplementary material for: Thyrotropin-Releasing Hormone Gene Methylation as a Potential Biomarker for Anal Intraepithelial Neoplasia
Source: Int J Mol Sci. 2025 Dec 5;26(24):11784. doi: 10.3390/ijms262411784 (PMC12733343; doi:10.3390/ijms262411784)
Supplement: Supplementary file 1 [file ijms-26-11784-s001.zip › ijms-3963136-supplementary/Supplementary Table S2. Gene ontology and KEGG of 537 genes with Log2FC ≥0.3.xlsx]

## Sheet: enrichment.KEGG 537genes Log2FC
#term ID	term description	observed gene count	background gene count	strength	signal	false discovery rate	matching proteins in your network (IDs)	matching proteins in your network (labels)
hsa04080	Neuroactive ligand-receptor interaction	43	329	0.71	1.75	1.93e-14	9606.ENSP00000019103,9606.ENSP00000176195,9606.ENSP00000241256,9606.ENSP00000256857,9606.ENSP00000258042,9606.ENSP00000267377,9606.ENSP00000281806,9606.ENSP00000282499,9606.ENSP00000282753,9606.ENSP00000287641,9606.ENSP00000295454,9606.ENSP00000296526,9606.ENSP00000299178,9606.ENSP00000299727,9606.ENSP00000303424,9606.ENSP00000303452,9606.ENSP00000306129,9606.ENSP00000307766,9606.ENSP00000316244,…	SCTR,SCT,GHSR,GRP,NMBR,SSTR1,MCHR2,GRIA4,GRM1,SST,GABRB1,GRIA2,AVPR1A,GALR1,PTGDR,TRH,DRD5,HTR1E,HTR1A,TAC1,GRIK1,RXFP3,NPBWR1,LEPR,CALCA,CRHR2,NPY1R,GRIN3A,GRM3,HTR1B,GRIK3,EDNRB,ADRA1A,NPY,GABRA1,OPRM1,CHRM2,PENK,NPY5R,CALCB,ADCYAP1,GRIN2B,GRM6
hsa04024	cAMP signaling pathway	20	207	0.58	0.71	0.0002	9606.ENSP00000241256,9606.ENSP00000267377,9606.ENSP00000272602,9606.ENSP00000282499,9606.ENSP00000286355,9606.ENSP00000287641,9606.ENSP00000296526,9606.ENSP00000306129,9606.ENSP00000307766,9606.ENSP00000316244,9606.ENSP00000342637,9606.ENSP00000345502,9606.ENSP00000354652,9606.ENSP00000355155,9606.ENSP00000355533,9606.ENSP00000358963,9606.ENSP00000384364,9606.ENSP00000399745,9606.ENSP00000462647,…	GHSR,SSTR1,CNGA3,GRIA4,ADCY8,SST,GRIA2,DRD5,HTR1E,HTR1A,PDE4B,PDE4D,NPY1R,GRIN3A,RYR2,HTR1B,NPY,CHRM2,ADCYAP1,GRIN2B
hsa04950	Maturity onset diabetes of the young	8	25	1.1	0.9	0.0002	9606.ENSP00000295108,9606.ENSP00000295886,9606.ENSP00000302630,9606.ENSP00000356331,9606.ENSP00000366347,9606.ENSP00000370421,9606.ENSP00000400341,9606.ENSP00000492024	NEUROD1,NKX6-1,ONECUT1,NR5A2,NKX2-2,PDX1,FOXA2,PAX6
hsa05033	Nicotine addiction	9	37	0.98	0.87	0.0002	9606.ENSP00000217420,9606.ENSP00000263160,9606.ENSP00000282499,9606.ENSP00000295454,9606.ENSP00000296526,9606.ENSP00000355155,9606.ENSP00000393097,9606.ENSP00000477455,9606.ENSP00000489829	SLC32A1,SLC17A6,GRIA4,GABRB1,GRIA2,GRIN3A,GABRA1,GRIN2B,CACNA1A
hsa04724	Glutamatergic synapse	14	112	0.69	0.75	0.00023	9606.ENSP00000263160,9606.ENSP00000282499,9606.ENSP00000282753,9606.ENSP00000286355,9606.ENSP00000295101,9606.ENSP00000296526,9606.ENSP00000327687,9606.ENSP00000345193,9606.ENSP00000355155,9606.ENSP00000355316,9606.ENSP00000362183,9606.ENSP00000477455,9606.ENSP00000489829,9606.ENSP00000497110	SLC17A6,GRIA4,GRM1,ADCY8,KCNJ3,GRIA2,GRIK1,SHANK2,GRIN3A,GRM3,GRIK3,GRIN2B,CACNA1A,GRM6
hsa05032	Morphine addiction	10	88	0.65	0.46	0.0097	9606.ENSP00000217420,9606.ENSP00000286355,9606.ENSP00000295101,9606.ENSP00000295454,9606.ENSP00000342637,9606.ENSP00000345502,9606.ENSP00000379496,9606.ENSP00000393097,9606.ENSP00000394624,9606.ENSP00000489829	SLC32A1,ADCY8,KCNJ3,GABRB1,PDE4B,PDE4D,PDE1C,GABRA1,OPRM1,CACNA1A
hsa05412	Arrhythmogenic right ventricular cardiomyopathy	9	77	0.66	0.43	0.0136	9606.ENSP00000270458,9606.ENSP00000320025,9606.ENSP00000355533,9606.ENSP00000367316,9606.ENSP00000370669,9606.ENSP00000375647,9606.ENSP00000380227,9606.ENSP00000384638,9606.ENSP00000384763	CACNG8,CACNB2,RYR2,ITGA8,SLC8A3,CACNG7,ITGA4,CTNNA2,SLC8A1
hsa05414	Dilated cardiomyopathy	10	94	0.62	0.43	0.0136	9606.ENSP00000270458,9606.ENSP00000286355,9606.ENSP00000290378,9606.ENSP00000320025,9606.ENSP00000355533,9606.ENSP00000367316,9606.ENSP00000370669,9606.ENSP00000375647,9606.ENSP00000380227,9606.ENSP00000384763	CACNG8,ADCY8,ACTC1,CACNB2,RYR2,ITGA8,SLC8A3,CACNG7,ITGA4,SLC8A1
hsa05168	Herpes simplex virus 1 infection	26	478	0.33	0.36	0.0166	9606.ENSP00000254166,9606.ENSP00000282292,9606.ENSP00000301310,9606.ENSP00000301480,9606.ENSP00000321848,9606.ENSP00000329793,9606.ENSP00000335042,9606.ENSP00000342002,9606.ENSP00000350085,9606.ENSP00000365407,9606.ENSP00000379702,9606.ENSP00000383922,9606.ENSP00000388502,9606.ENSP00000388864,9606.ENSP00000407039,9606.ENSP00000410545,9606.ENSP00000413660,9606.ENSP00000415070,9606.ENSP00000421258,…	ZNF132,ZNF773,ZNF582,ZNF560,ZNF671,ZNF85,ZNF486,ZNF93,ZNF43,ZNF549,ZNF665,ZNF610,ZNF583,ZNF419,ZNF418,ZNF814,ZNF492,ZNF177,ZNF154,ZFP82,ZNF415,ZNF578,ZNF529,ZNF83,ZIK1,ZNF229
hsa04020	Calcium signaling pathway	14	191	0.46	0.36	0.0231	9606.ENSP00000282753,9606.ENSP00000286355,9606.ENSP00000299178,9606.ENSP00000306129,9606.ENSP00000355533,9606.ENSP00000356545,9606.ENSP00000366416,9606.ENSP00000369960,9606.ENSP00000370669,9606.ENSP00000376865,9606.ENSP00000379496,9606.ENSP00000384763,9606.ENSP00000399745,9606.ENSP00000489829	GRM1,ADCY8,AVPR1A,DRD5,RYR2,CACNA1E,EDNRB,ADRA1A,SLC8A3,PDGFD,PDE1C,SLC8A1,CHRM2,CACNA1A
hsa05410	Hypertrophic cardiomyopathy	9	88	0.6	0.38	0.0231	9606.ENSP00000270458,9606.ENSP00000290378,9606.ENSP00000320025,9606.ENSP00000355533,9606.ENSP00000367316,9606.ENSP00000370669,9606.ENSP00000375647,9606.ENSP00000380227,9606.ENSP00000384763	CACNG8,ACTC1,CACNB2,RYR2,ITGA8,SLC8A3,CACNG7,ITGA4,SLC8A1
hsa04723	Retrograde endocannabinoid signaling	11	142	0.48	0.31	0.0456	9606.ENSP00000217420,9606.ENSP00000263160,9606.ENSP00000282499,9606.ENSP00000282753,9606.ENSP00000286355,9606.ENSP00000295101,9606.ENSP00000295454,9606.ENSP00000296526,9606.ENSP00000393097,9606.ENSP00000428417,9606.ENSP00000489829	SLC32A1,SLC17A6,GRIA4,GRM1,ADCY8,KCNJ3,GABRB1,GRIA2,GABRA1,RIMS1,CACNA1A
hsa04742	Taste transduction	8	80	0.59	0.32	0.0456	9606.ENSP00000282753,9606.ENSP00000286355,9606.ENSP00000307766,9606.ENSP00000316244,9606.ENSP00000358963,9606.ENSP00000379496,9606.ENSP00000393097,9606.ENSP00000489829	GRM1,ADCY8,HTR1E,HTR1A,HTR1B,PDE1C,GABRA1,CACNA1A

## Sheet: Bilogicalprocess
#term ID	term description	observed gene count	background gene count	strength	signal	false discovery rate	matching proteins in your network (IDs)	matching proteins in your network (labels)
GO:0007399	Nervous system development	162	2188	0.46	1.52	5.06e-31	9606.ENSP00000008391,9606.ENSP00000019103,9606.ENSP00000176195,9606.ENSP00000217420,9606.ENSP00000219197,9606.ENSP00000225823,9606.ENSP00000226382,9606.ENSP00000231136,9606.ENSP00000231173,9606.ENSP00000233638,9606.ENSP00000234392,9606.ENSP00000242261,9606.ENSP00000249501,9606.ENSP00000251020,9606.ENSP00000252575,9606.ENSP00000260653,9606.ENSP00000261205,9606.ENSP00000261731,9606.ENSP00000263726,…	TFAP2D,SCTR,SCT,SLC32A1,CBLN1,ASIC2,PHOX2B,PCDHB6,PCDHB15,TLX2,VAX2,TWIST1,HOXD10,SALL1,NCAN,SIX3,SYT1,LHX5,LHX4,PCDH10,FGF10,DGKG,BRINP1,ASCL1,SRRM4,SSTR1,RTN1,CBLN2,SLC6A3,FERD3L,DLC1,RSPO2,GPM6A,POU4F2,EPHA4,ZIC1,FEZF2,SIM2,LHX8,NEUROD1,EN1,GABRB1,NKX6-1,TBXT,SOX17,EN2,NELL1,AVPR1A,CHODL,FUT9,OTP,GSX1,SOX14,CTNND2,HCN1,PCSK1,FGF5,MYEF2,NKX2-6,SOX11,GRIK1,LEPR,OPCML,OLIG2,RAX,FOXG1,MAPT,EPB41L3…
GO:0048731	System development	209	3867	0.32	1.12	2.97e-24	9606.ENSP00000008391,9606.ENSP00000019103,9606.ENSP00000176195,9606.ENSP00000217420,9606.ENSP00000219197,9606.ENSP00000224356,9606.ENSP00000225823,9606.ENSP00000226382,9606.ENSP00000231136,9606.ENSP00000231173,9606.ENSP00000233638,9606.ENSP00000234392,9606.ENSP00000241256,9606.ENSP00000241453,9606.ENSP00000242261,9606.ENSP00000249501,9606.ENSP00000251020,9606.ENSP00000252575,9606.ENSP00000258888,…	TFAP2D,SCTR,SCT,SLC32A1,CBLN1,CYP26A1,ASIC2,PHOX2B,PCDHB6,PCDHB15,TLX2,VAX2,GHSR,FLT3,TWIST1,HOXD10,SALL1,NCAN,ALPK3,SIX3,SYT1,LHX5,MEOX2,SLC17A6,NOX4,LHX4,PCDH10,CRYGD,FGF10,DGKG,BRINP1,ASCL1,SRRM4,SSTR1,RTN1,CBLN2,SLC6A3,ADAMTS16,FERD3L,DLC1,RSPO2,GPM6A,POU4F2,EPHA4,ZIC1,FEZF2,MMP16,GDF6,ACTC1,SIM2,LHX8,NEUROD1,FRZB,EN1,GABRB1,NKX6-1,TBXT,SOX17,EN2,NELL1,AVPR1A,CHODL,FUT9,ONECUT1,OTP,GSX1,SOX14…
GO:0007275	Multicellular organism development	218	4209	0.3	1.07	1.86e-23	9606.ENSP00000008391,9606.ENSP00000019103,9606.ENSP00000176195,9606.ENSP00000217420,9606.ENSP00000219197,9606.ENSP00000224356,9606.ENSP00000225823,9606.ENSP00000226382,9606.ENSP00000231136,9606.ENSP00000231173,9606.ENSP00000233638,9606.ENSP00000234392,9606.ENSP00000241256,9606.ENSP00000241453,9606.ENSP00000242261,9606.ENSP00000249501,9606.ENSP00000251020,9606.ENSP00000252575,9606.ENSP00000258888,…	TFAP2D,SCTR,SCT,SLC32A1,CBLN1,CYP26A1,ASIC2,PHOX2B,PCDHB6,PCDHB15,TLX2,VAX2,GHSR,FLT3,TWIST1,HOXD10,SALL1,NCAN,ALPK3,SIX3,SYT1,LHX5,MEOX2,SLC17A6,NOX4,LHX4,PCDH10,CRYGD,FGF10,DGKG,BRINP1,ASCL1,SRRM4,SSTR1,RTN1,CBLN2,SLC6A3,ADAMTS16,FERD3L,DLC1,PRDM14,RSPO2,GPM6A,POU4F2,EPHA4,ZIC1,PTPRR,FEZF2,MMP16,GDF6,ACTC1,SIM2,LHX8,NEUROD1,FRZB,EN1,GABRB1,NKX6-1,TBXT,SOX17,EN2,NELL1,AVPR1A,CHODL,FUT9,ONECUT1,O…
GO:0048856	Anatomical structure development	240	5117	0.26	0.97	6.32e-21	9606.ENSP00000008391,9606.ENSP00000019103,9606.ENSP00000176195,9606.ENSP00000217420,9606.ENSP00000219197,9606.ENSP00000224356,9606.ENSP00000225823,9606.ENSP00000226382,9606.ENSP00000231136,9606.ENSP00000231173,9606.ENSP00000233638,9606.ENSP00000234392,9606.ENSP00000241256,9606.ENSP00000241453,9606.ENSP00000242261,9606.ENSP00000249501,9606.ENSP00000250535,9606.ENSP00000251020,9606.ENSP00000252575,…	TFAP2D,SCTR,SCT,SLC32A1,CBLN1,CYP26A1,ASIC2,PHOX2B,PCDHB6,PCDHB15,TLX2,VAX2,GHSR,FLT3,TWIST1,HOXD10,CDO1,SALL1,NCAN,ALPK3,SIX3,SYT1,LHX5,MEOX2,CRISPLD1,SLC17A6,NOX4,LHX4,PCDH10,CRYGD,CDH10,FGF10,DGKG,CDH6,BRINP1,ASCL1,SRRM4,SSTR1,RTN1,CBLN2,SLC6A3,ILDR2,ADAMTS16,FERD3L,DLC1,PRDM14,RSPO2,GPM6A,POU4F2,EPHA4,ZIC1,PTPRR,FEZF2,MMP16,GDF6,ACTC1,SIM2,LHX8,NEUROD1,FRZB,EN1,GABRB1,NKX6-1,TBXT,SOX17,EN2,NE…
GO:0007417	Central nervous system development	91	1035	0.53	1.56	3.6e-20	9606.ENSP00000008391,9606.ENSP00000019103,9606.ENSP00000176195,9606.ENSP00000217420,9606.ENSP00000219197,9606.ENSP00000225823,9606.ENSP00000226382,9606.ENSP00000234392,9606.ENSP00000249501,9606.ENSP00000251020,9606.ENSP00000252575,9606.ENSP00000260653,9606.ENSP00000261205,9606.ENSP00000261731,9606.ENSP00000263726,9606.ENSP00000264664,9606.ENSP00000266744,9606.ENSP00000267377,9606.ENSP00000270349,…	TFAP2D,SCTR,SCT,SLC32A1,CBLN1,ASIC2,PHOX2B,VAX2,HOXD10,SALL1,NCAN,SIX3,SYT1,LHX5,LHX4,FGF10,ASCL1,SSTR1,SLC6A3,DLC1,EPHA4,ZIC1,FEZF2,LHX8,NEUROD1,EN1,GABRB1,NKX6-1,EN2,AVPR1A,OTP,GSX1,PCSK1,NKX2-6,SOX11,GRIK1,OLIG2,RAX,FOXG1,MAPT,SHANK2,NKX2-1,ELAVL4,RFX4,PAX5,ZNF148,CNTNAP2,POU3F3,RGS7,TNR,OLIG3,NKX6-2,VAX1,DAB1,NRG3,LHX2,SLITRK5,NKX2-2,ITGA8,PDX1,SLC8A3,KCNA1,TBR1,HYDIN,CXCL12,FOXB1,CNTN4,DMRTA…
GO:0007267	Cell-cell signaling	92	1079	0.52	1.51	1.21e-19	9606.ENSP00000217420,9606.ENSP00000219197,9606.ENSP00000225823,9606.ENSP00000231136,9606.ENSP00000234392,9606.ENSP00000241256,9606.ENSP00000261180,9606.ENSP00000261205,9606.ENSP00000261731,9606.ENSP00000263160,9606.ENSP00000264664,9606.ENSP00000264773,9606.ENSP00000265634,9606.ENSP00000269503,9606.ENSP00000270349,9606.ENSP00000271417,9606.ENSP00000274368,9606.ENSP00000276659,9606.ENSP00000282753,…	SLC32A1,CBLN1,ASIC2,PCDHB6,VAX2,GHSR,TRHDE,SYT1,LHX5,SLC17A6,FGF10,KCNN2,NPTX2,CBLN2,SLC6A3,ILDR2,CRHBP,RSPO2,GRM1,DKK2,SST,GJD2,KCNJ3,NEUROD1,FRZB,GABRB1,CXCL5,GRIA2,CARTPT,SOX17,TRH,DRD5,CTNND2,HTR1E,PCSK1,TBX5,FGF5,HTR1A,CACNB2,TAC1,SYT9,GRIK1,NPBWR1,CALCA,PPFIA3,CHAT,MAPT,MAGI2,GAD1,SYN3,HTR4,GRIN3A,GRM3,RYR2,CACNA1E,TNR,HTR1B,GRIK3,DLG2,FGF14,GAD2,GPC6,SLITRK5,EDNRB,PCDH8,ADRA1A,PDX1,KCNA1,C…
GO:0007268	Chemical synaptic transmission	56	409	0.73	2.05	2.45e-19	9606.ENSP00000217420,9606.ENSP00000219197,9606.ENSP00000225823,9606.ENSP00000231136,9606.ENSP00000261205,9606.ENSP00000263160,9606.ENSP00000265634,9606.ENSP00000269503,9606.ENSP00000270349,9606.ENSP00000274368,9606.ENSP00000282753,9606.ENSP00000287641,9606.ENSP00000290374,9606.ENSP00000295454,9606.ENSP00000296526,9606.ENSP00000296777,9606.ENSP00000306129,9606.ENSP00000307766,9606.ENSP00000316244,…	SLC32A1,CBLN1,ASIC2,PCDHB6,SYT1,SLC17A6,NPTX2,CBLN2,SLC6A3,CRHBP,GRM1,SST,GJD2,GABRB1,GRIA2,CARTPT,DRD5,HTR1E,HTR1A,CACNB2,TAC1,SYT9,GRIK1,NPBWR1,PPFIA3,CHAT,GAD1,SYN3,HTR4,GRIN3A,GRM3,CACNA1E,TNR,HTR1B,GRIK3,DLG2,GAD2,SLITRK5,PCDH8,KCNA1,CADPS,NPY,NLGN1,GABRA1,OPRM1,CHRM2,PENK,FGF12,SV2C,NPY5R,GABRA2,RIMS1,LIN7A,GRIN2B,CACNA1A,GRM6
GO:0032502	Developmental process	248	5657	0.23	0.89	3.2e-18	9606.ENSP00000008391,9606.ENSP00000019103,9606.ENSP00000176195,9606.ENSP00000217420,9606.ENSP00000219197,9606.ENSP00000224356,9606.ENSP00000225823,9606.ENSP00000226382,9606.ENSP00000231136,9606.ENSP00000231173,9606.ENSP00000233638,9606.ENSP00000234392,9606.ENSP00000241256,9606.ENSP00000241453,9606.ENSP00000242261,9606.ENSP00000249501,9606.ENSP00000250535,9606.ENSP00000251020,9606.ENSP00000252575,…	TFAP2D,SCTR,SCT,SLC32A1,CBLN1,CYP26A1,ASIC2,PHOX2B,PCDHB6,PCDHB15,TLX2,VAX2,GHSR,FLT3,TWIST1,HOXD10,CDO1,SALL1,NCAN,CCNA1,ALPK3,SIX3,SYT1,LHX5,MEOX2,CRISPLD1,SLC17A6,NOX4,LHX4,PCDH10,CRYGD,CDH10,FGF10,DGKG,CDH6,BRINP1,ASCL1,SRRM4,SSTR1,RTN1,CBLN2,SLC6A3,ILDR2,ADAMTS16,FERD3L,DLC1,PRDM14,RSPO2,GPM6A,POU4F2,EPHA4,ZIC1,PTPRR,FEZF2,MMP16,GDF6,ACTC1,SIM2,LHX8,NEUROD1,FRZB,EN1,GABRB1,NKX6-1,TBXT,SOX17,…
GO:0048513	Animal organ development	170	3246	0.31	1.02	2.33e-17	9606.ENSP00000008391,9606.ENSP00000019103,9606.ENSP00000176195,9606.ENSP00000217420,9606.ENSP00000219197,9606.ENSP00000224356,9606.ENSP00000226382,9606.ENSP00000233638,9606.ENSP00000234392,9606.ENSP00000241256,9606.ENSP00000241453,9606.ENSP00000242261,9606.ENSP00000249501,9606.ENSP00000250535,9606.ENSP00000251020,9606.ENSP00000258888,9606.ENSP00000260653,9606.ENSP00000261205,9606.ENSP00000261731,…	TFAP2D,SCTR,SCT,SLC32A1,CBLN1,CYP26A1,PHOX2B,TLX2,VAX2,GHSR,FLT3,TWIST1,HOXD10,CDO1,SALL1,ALPK3,SIX3,SYT1,LHX5,MEOX2,SLC17A6,NOX4,LHX4,CRYGD,FGF10,ASCL1,SSTR1,SLC6A3,ILDR2,ADAMTS16,DLC1,RSPO2,GPM6A,POU4F2,EPHA4,ZIC1,FEZF2,MMP16,GDF6,ACTC1,SIM2,LHX8,NEUROD1,FRZB,EN1,NKX6-1,TBXT,SOX17,EN2,AVPR1A,CHODL,ONECUT1,OTP,GSX1,UTF1,HCN1,PCSK1,TBX5,SPEG,FGF5,DAW1,GREM2,BBX,NKX2-6,MSC,SOX11,SIX6,LEPR,OLIG2,RI…
GO:0022008	Neurogenesis	96	1290	0.46	1.32	4.34e-17	9606.ENSP00000219197,9606.ENSP00000226382,9606.ENSP00000234392,9606.ENSP00000242261,9606.ENSP00000249501,9606.ENSP00000251020,9606.ENSP00000260653,9606.ENSP00000261731,9606.ENSP00000263726,9606.ENSP00000264664,9606.ENSP00000265022,9606.ENSP00000265922,9606.ENSP00000266744,9606.ENSP00000267260,9606.ENSP00000267484,9606.ENSP00000276659,9606.ENSP00000280187,9606.ENSP00000281321,9606.ENSP00000281821,…	CBLN1,PHOX2B,VAX2,TWIST1,HOXD10,SALL1,SIX3,LHX5,LHX4,FGF10,DGKG,BRINP1,ASCL1,SRRM4,RTN1,RSPO2,GPM6A,POU4F2,EPHA4,FEZF2,LHX8,NEUROD1,EN1,GABRB1,NKX6-1,EN2,FUT9,OTP,GSX1,CTNND2,HCN1,PCSK1,FGF5,MYEF2,SOX11,LEPR,OPCML,OLIG2,FOXG1,MAPT,EPB41L3,NKX2-1,GFRA1,ELAVL4,RXRG,CNTNAP2,GRIN3A,LHX9,TNR,OLIG3,NKX6-2,VAX1,PRDM13,BARHL2,DAB1,EPHA10,LHX2,VSX1,SLITRK5,SLITRK1,NKX2-2,GCM2,SLC8A3,KCNA1,TBR1,CXCL12,FOXB…
GO:0032501	Multicellular organismal process	268	6490	0.21	0.84	5.56e-17	9606.ENSP00000008391,9606.ENSP00000019103,9606.ENSP00000176195,9606.ENSP00000217420,9606.ENSP00000219197,9606.ENSP00000219599,9606.ENSP00000222543,9606.ENSP00000224356,9606.ENSP00000225823,9606.ENSP00000226382,9606.ENSP00000231136,9606.ENSP00000231173,9606.ENSP00000233638,9606.ENSP00000234392,9606.ENSP00000241256,9606.ENSP00000241453,9606.ENSP00000242261,9606.ENSP00000249501,9606.ENSP00000251020,…	TFAP2D,SCTR,SCT,SLC32A1,CBLN1,CRYM,TFPI2,CYP26A1,ASIC2,PHOX2B,PCDHB6,PCDHB15,TLX2,VAX2,GHSR,FLT3,TWIST1,HOXD10,SALL1,NCAN,CCNA1,GRP,ALPK3,SIX3,TRHDE,SYT1,LHX5,MEOX2,TRPA1,GNAO1,SLC17A6,NOX4,LHX4,PCDH10,CRYGD,FGF10,KCNN2,DGKG,NPTX2,BRINP1,ASCL1,SRRM4,SSTR1,RTN1,CBLN2,SLC6A3,CACNG8,ILDR2,CNGA3,ADAMTS16,CRHBP,FERD3L,DLC1,PRDM14,RSPO2,GPM6A,POU4F2,EPHA4,GRM1,ZIC1,PTPRR,FEZF2,ADCY8,MMP16,GDF6,SST,GJD2…
GO:0007420	Brain development	71	775	0.55	1.49	2.32e-16	9606.ENSP00000008391,9606.ENSP00000019103,9606.ENSP00000176195,9606.ENSP00000217420,9606.ENSP00000219197,9606.ENSP00000226382,9606.ENSP00000234392,9606.ENSP00000251020,9606.ENSP00000260653,9606.ENSP00000261205,9606.ENSP00000261731,9606.ENSP00000264664,9606.ENSP00000266744,9606.ENSP00000267377,9606.ENSP00000270349,9606.ENSP00000276297,9606.ENSP00000282928,9606.ENSP00000283268,9606.ENSP00000294638,…	TFAP2D,SCTR,SCT,SLC32A1,CBLN1,PHOX2B,VAX2,SALL1,SIX3,SYT1,LHX5,FGF10,ASCL1,SSTR1,SLC6A3,DLC1,ZIC1,FEZF2,LHX8,NEUROD1,EN1,EN2,AVPR1A,OTP,GSX1,PCSK1,NKX2-6,OLIG2,RAX,FOXG1,SHANK2,NKX2-1,ELAVL4,RFX4,PAX5,ZNF148,CNTNAP2,POU3F3,RGS7,TNR,VAX1,DAB1,NRG3,LHX2,SLITRK5,NKX2-2,ITGA8,KCNA1,TBR1,HYDIN,CXCL12,FOXB1,CNTN4,DMRTA2,NPY,CTNNA2,SLC8A1,EOMES,CA10,FEZF1,CNTN5,KCNC2,MEIS2,GDF10,GRIN2B,SRD5A2,LHX1,SEZ6L…
GO:0060322	Head development	73	823	0.54	1.46	3.39e-16	9606.ENSP00000008391,9606.ENSP00000019103,9606.ENSP00000176195,9606.ENSP00000217420,9606.ENSP00000219197,9606.ENSP00000226382,9606.ENSP00000234392,9606.ENSP00000251020,9606.ENSP00000260653,9606.ENSP00000261205,9606.ENSP00000261731,9606.ENSP00000262207,9606.ENSP00000264664,9606.ENSP00000266744,9606.ENSP00000267377,9606.ENSP00000270349,9606.ENSP00000276297,9606.ENSP00000282928,9606.ENSP00000283268,…	TFAP2D,SCTR,SCT,SLC32A1,CBLN1,PHOX2B,VAX2,SALL1,SIX3,SYT1,LHX5,CRISPLD1,FGF10,ASCL1,SSTR1,SLC6A3,DLC1,ZIC1,FEZF2,LHX8,NEUROD1,EN1,EN2,AVPR1A,OTP,GSX1,PCSK1,NKX2-6,OLIG2,RAX,FOXG1,SHANK2,NKX2-1,ELAVL4,RFX4,PAX5,ZNF148,CNTNAP2,POU3F3,RGS7,TNR,VAX1,DAB1,NRG3,LHX2,SLITRK5,NKX2-2,ITGA8,KCNA1,TBR1,HYDIN,CXCL12,FOXB1,CNTN4,DMRTA2,NPY,CTNNA2,SLC8A1,TRABD2A,EOMES,CA10,FEZF1,CNTN5,KCNC2,MEIS2,GDF10,GRIN2B,…
GO:0048699	Generation of neurons	87	1131	0.48	1.32	3.85e-16	9606.ENSP00000219197,9606.ENSP00000226382,9606.ENSP00000234392,9606.ENSP00000242261,9606.ENSP00000249501,9606.ENSP00000251020,9606.ENSP00000260653,9606.ENSP00000261731,9606.ENSP00000263726,9606.ENSP00000265022,9606.ENSP00000266744,9606.ENSP00000267260,9606.ENSP00000267484,9606.ENSP00000276659,9606.ENSP00000280187,9606.ENSP00000281321,9606.ENSP00000281821,9606.ENSP00000283268,9606.ENSP00000294638,…	CBLN1,PHOX2B,VAX2,TWIST1,HOXD10,SALL1,SIX3,LHX5,LHX4,DGKG,ASCL1,SRRM4,RTN1,RSPO2,GPM6A,POU4F2,EPHA4,FEZF2,LHX8,NEUROD1,EN1,GABRB1,NKX6-1,EN2,FUT9,OTP,GSX1,CTNND2,HCN1,MYEF2,SOX11,OPCML,OLIG2,FOXG1,MAPT,EPB41L3,NKX2-1,GFRA1,ELAVL4,RXRG,CNTNAP2,GRIN3A,LHX9,TNR,OLIG3,NKX6-2,VAX1,BARHL2,DAB1,EPHA10,LHX2,VSX1,SLITRK5,SLITRK1,NKX2-2,KCNA1,TBR1,CXCL12,FOXB1,ITGA4,CNTN4,ROBO3,DMRTA2,NPY,CTNNA2,UNC5D,TBX2…
GO:0030182	Neuron differentiation	83	1062	0.48	1.32	1.12e-15	9606.ENSP00000219197,9606.ENSP00000226382,9606.ENSP00000234392,9606.ENSP00000249501,9606.ENSP00000251020,9606.ENSP00000261731,9606.ENSP00000263726,9606.ENSP00000265022,9606.ENSP00000266744,9606.ENSP00000267260,9606.ENSP00000267484,9606.ENSP00000276659,9606.ENSP00000280187,9606.ENSP00000281321,9606.ENSP00000281821,9606.ENSP00000283268,9606.ENSP00000294638,9606.ENSP00000295108,9606.ENSP00000295206,…	CBLN1,PHOX2B,VAX2,HOXD10,SALL1,LHX5,LHX4,DGKG,ASCL1,SRRM4,RTN1,RSPO2,GPM6A,POU4F2,EPHA4,FEZF2,LHX8,NEUROD1,EN1,GABRB1,NKX6-1,EN2,FUT9,OTP,GSX1,CTNND2,HCN1,MYEF2,SOX11,OPCML,OLIG2,FOXG1,MAPT,EPB41L3,NKX2-1,GFRA1,ELAVL4,RXRG,CNTNAP2,GRIN3A,LHX9,TNR,OLIG3,NKX6-2,VAX1,BARHL2,DAB1,EPHA10,LHX2,VSX1,SLITRK5,SLITRK1,NKX2-2,TBR1,CXCL12,FOXB1,ITGA4,CNTN4,ROBO3,DMRTA2,NPY,CTNNA2,UNC5D,TBX20,EOMES,DCC,NLGN1,…
GO:0030900	Forebrain development	49	391	0.69	1.77	1.35e-15	9606.ENSP00000176195,9606.ENSP00000217420,9606.ENSP00000234392,9606.ENSP00000251020,9606.ENSP00000260653,9606.ENSP00000261731,9606.ENSP00000264664,9606.ENSP00000266744,9606.ENSP00000267377,9606.ENSP00000270349,9606.ENSP00000276297,9606.ENSP00000282928,9606.ENSP00000283268,9606.ENSP00000294638,9606.ENSP00000295108,9606.ENSP00000299178,9606.ENSP00000302814,9606.ENSP00000304331,9606.ENSP00000308024,…	SCT,SLC32A1,VAX2,SALL1,SIX3,LHX5,FGF10,ASCL1,SSTR1,SLC6A3,DLC1,ZIC1,FEZF2,LHX8,NEUROD1,AVPR1A,OTP,GSX1,PCSK1,NKX2-6,OLIG2,RAX,FOXG1,NKX2-1,ELAVL4,RFX4,PAX5,CNTNAP2,POU3F3,TNR,DAB1,NRG3,LHX2,SLITRK5,KCNA1,TBR1,CXCL12,FOXB1,DMRTA2,NPY,SLC8A1,EOMES,FEZF1,KCNC2,SRD5A2,LHX1,PAX6,PITX2,OTX2
GO:0006357	Regulation of transcription by RNA polymerase II	138	2586	0.32	0.98	6.12e-14	9606.ENSP00000008391,9606.ENSP00000219599,9606.ENSP00000226382,9606.ENSP00000233638,9606.ENSP00000234392,9606.ENSP00000242261,9606.ENSP00000249501,9606.ENSP00000251020,9606.ENSP00000254166,9606.ENSP00000260653,9606.ENSP00000261731,9606.ENSP00000262041,9606.ENSP00000263726,9606.ENSP00000264664,9606.ENSP00000266744,9606.ENSP00000275461,9606.ENSP00000276594,9606.ENSP00000281321,9606.ENSP00000282292,…	TFAP2D,CRYM,PHOX2B,TLX2,VAX2,TWIST1,HOXD10,SALL1,ZNF132,SIX3,LHX5,MEOX2,LHX4,FGF10,ASCL1,FERD3L,PRDM14,POU4F2,ZNF773,ZSCAN1,ZIC1,FEZF2,SIM2,LHX8,NEUROD1,EN1,NKX6-1,TBXT,SOX17,EN2,GALR1,ZNF582,ZNF560,ONECUT1,OTP,GSX1,SOX14,UTF1,TBX5,MYEF2,BBX,NKX2-6,MSC,ZNF671,SOX11,EBF1,ZNF660,SIX6,ZNF85,OLIG2,DBX2,RIPPLY3,RAX,ZNF486,FOXG1,ZNF93,SKOR1,NKX2-1,ZNF536,ZNF43,RFX4,PAX5,RXRG,ZNF148,ZSCAN12,POU3F3,ESRRG…
GO:0007610	Behavior	57	598	0.57	1.42	1.64e-13	9606.ENSP00000241256,9606.ENSP00000249501,9606.ENSP00000256857,9606.ENSP00000265634,9606.ENSP00000265922,9606.ENSP00000270349,9606.ENSP00000274368,9606.ENSP00000281821,9606.ENSP00000282753,9606.ENSP00000282928,9606.ENSP00000283268,9606.ENSP00000286355,9606.ENSP00000294638,9606.ENSP00000295206,9606.ENSP00000296777,9606.ENSP00000299178,9606.ENSP00000303452,9606.ENSP00000306129,9606.ENSP00000313088,…	GHSR,HOXD10,GRP,NPTX2,BRINP1,SLC6A3,CRHBP,EPHA4,GRM1,ZIC1,FEZF2,ADCY8,LHX8,EN1,CARTPT,AVPR1A,TRH,DRD5,NETO1,HTR1A,TAC1,CALCA,THBS4,MAPT,SHANK2,NKX2-1,ELAVL4,PAX5,GAD1,NPY1R,CNTNAP2,TNR,SORCS3,HTR1B,DAB1,SLITRK5,SLITRK1,PCDH17,ITGA8,SLC8A3,TBR1,CXCL12,FOXB1,NPY,TAFA2,OPRM1,FOXA2,PENK,FGF12,CASR,NPY5R,SLC24A4,MEIS2,GRIN2B,SEZ6L2,CSMD1,GRM6
GO:0030154	Cell differentiation	166	3507	0.27	0.88	6.34e-13	9606.ENSP00000219197,9606.ENSP00000226382,9606.ENSP00000234392,9606.ENSP00000241453,9606.ENSP00000242261,9606.ENSP00000249501,9606.ENSP00000251020,9606.ENSP00000258888,9606.ENSP00000260653,9606.ENSP00000261205,9606.ENSP00000261731,9606.ENSP00000263317,9606.ENSP00000263726,9606.ENSP00000264376,9606.ENSP00000264664,9606.ENSP00000265022,9606.ENSP00000265922,9606.ENSP00000266744,9606.ENSP00000267260,…	CBLN1,PHOX2B,VAX2,FLT3,TWIST1,HOXD10,SALL1,ALPK3,SIX3,SYT1,LHX5,NOX4,LHX4,CRYGD,FGF10,DGKG,BRINP1,ASCL1,SRRM4,RTN1,ILDR2,FERD3L,PRDM14,RSPO2,GPM6A,POU4F2,EPHA4,ZIC1,FEZF2,GDF6,ACTC1,SIM2,LHX8,NEUROD1,FRZB,EN1,GABRB1,NKX6-1,TBXT,SOX17,EN2,NELL1,AVPR1A,FUT9,ONECUT1,OTP,VSTM2A,GSX1,FSTL5,SOX14,CTNND2,HCN1,PCSK1,TBX5,SPEG,FGF5,BOLL,MYEF2,FMN2,NKX2-6,SOX11,C14orf39,LEPR,OPCML,OLIG2,FOXG1,CFAP65,MAPT,E…
GO:0009653	Anatomical structure morphogenesis	120	2229	0.32	0.94	5.94e-12	9606.ENSP00000219197,9606.ENSP00000226382,9606.ENSP00000233638,9606.ENSP00000234392,9606.ENSP00000242261,9606.ENSP00000249501,9606.ENSP00000251020,9606.ENSP00000260653,9606.ENSP00000261731,9606.ENSP00000262041,9606.ENSP00000262207,9606.ENSP00000263160,9606.ENSP00000263317,9606.ENSP00000263726,9606.ENSP00000264463,9606.ENSP00000264664,9606.ENSP00000265071,9606.ENSP00000270349,9606.ENSP00000274181,…	CBLN1,PHOX2B,TLX2,VAX2,TWIST1,HOXD10,SALL1,SIX3,LHX5,MEOX2,CRISPLD1,SLC17A6,NOX4,LHX4,CDH10,FGF10,CDH6,SLC6A3,ADAMTS16,DLC1,PRDM14,RSPO2,GPM6A,POU4F2,EPHA4,ZIC1,MMP16,ACTC1,LHX8,NEUROD1,FRZB,EN1,NKX6-1,TBXT,SOX17,ONECUT1,SOX14,CTNND2,HCN1,TBX5,FGF5,GREM2,SOX11,SIX6,LEPR,FREM3,FOXG1,EPB41L3,MAGI2,NKX2-1,ELAVL4,COL9A1,PAX5,CLEC14A,NPY1R,CNTNAP2,RYR2,NR5A2,LHX9,TNR,VAX1,TBX18,COL11A1,DAB1,NRG3,EPHA1…
GO:0050794	Regulation of cellular process	367	11025	0.11	0.65	1.42e-11	9606.ENSP00000008391,9606.ENSP00000019103,9606.ENSP00000176195,9606.ENSP00000217270,9606.ENSP00000219197,9606.ENSP00000219599,9606.ENSP00000224356,9606.ENSP00000225823,9606.ENSP00000226382,9606.ENSP00000233638,9606.ENSP00000234392,9606.ENSP00000241256,9606.ENSP00000241453,9606.ENSP00000242261,9606.ENSP00000249501,9606.ENSP00000251020,9606.ENSP00000254166,9606.ENSP00000255465,9606.ENSP00000256857,…	TFAP2D,SCTR,SCT,PROKR2,CBLN1,CRYM,CYP26A1,ASIC2,PHOX2B,TLX2,VAX2,GHSR,FLT3,TWIST1,HOXD10,SALL1,ZNF132,CCNA1,GRP,NMBR,SIX3,TRHDE,SYT1,LHX5,MEOX2,TRPA1,GNAO1,SORCS1,PLPPR5,NOX4,LHX4,FGF10,KCNN2,BST1,DGKG,CDH6,NPTX2,BRINP1,ASCL1,SRRM4,SSTR1,RTN1,CMTM2,CBLN2,SLC6A3,CACNG8,WRAP73,ILDR2,CNGA3,NXPH2,ADAMTS16,CRHBP,FERD3L,DLC1,PRDM14,RSPO2,LRRC4C,GPM6A,KCNA6,KHDRBS2,POU4F2,MCHR2,EPHA4,ZNF773,ZSCAN1,GRIA4…
GO:0050804	Modulation of chemical synaptic transmission	45	436	0.6	1.38	1.76e-11	9606.ENSP00000019103,9606.ENSP00000176195,9606.ENSP00000219197,9606.ENSP00000241256,9606.ENSP00000261205,9606.ENSP00000265634,9606.ENSP00000270458,9606.ENSP00000278198,9606.ENSP00000281821,9606.ENSP00000282753,9606.ENSP00000286355,9606.ENSP00000306129,9606.ENSP00000307342,9606.ENSP00000313088,9606.ENSP00000320025,9606.ENSP00000327687,9606.ENSP00000335614,9606.ENSP00000340820,9606.ENSP00000340943,…	SCTR,SCT,CBLN1,GHSR,SYT1,NPTX2,CACNG8,LRRC4C,EPHA4,GRM1,ADCY8,DRD5,HCN1,NETO1,CACNB2,GRIK1,PPFIA3,MAPT,CRHR2,SLC24A2,SHANK2,ELAVL4,SYN3,GRIN3A,GRM3,TNR,SORCS3,HTR1B,NRG3,GRIK3,PCDH17,ADRA1A,SLC8A3,CACNG7,CNTN4,DCC,NLGN1,CHRM2,PENK,NPY5R,RIMS1,SHISA9,GRIN2B,CACNA1A,GRM6
GO:0021953	Central nervous system neuron differentiation	29	175	0.81	1.71	2.13e-11	9606.ENSP00000219197,9606.ENSP00000226382,9606.ENSP00000249501,9606.ENSP00000261731,9606.ENSP00000263726,9606.ENSP00000266744,9606.ENSP00000281821,9606.ENSP00000283268,9606.ENSP00000294638,9606.ENSP00000295454,9606.ENSP00000295886,9606.ENSP00000302814,9606.ENSP00000304331,9606.ENSP00000331040,9606.ENSP00000339004,9606.ENSP00000340820,9606.ENSP00000346879,9606.ENSP00000349594,9606.ENSP00000356708,…	CBLN1,PHOX2B,HOXD10,LHX5,LHX4,ASCL1,EPHA4,FEZF2,LHX8,GABRB1,NKX6-1,OTP,GSX1,OLIG2,FOXG1,MAPT,NKX2-1,ELAVL4,OLIG3,NKX2-2,TBR1,NPY,TBX20,EOMES,DCC,MDGA2,DBX1,LHX1,PAX6
GO:0021537	Telencephalon development	33	263	0.69	1.41	4.06e-10	9606.ENSP00000176195,9606.ENSP00000217420,9606.ENSP00000251020,9606.ENSP00000260653,9606.ENSP00000261731,9606.ENSP00000266744,9606.ENSP00000282928,9606.ENSP00000283268,9606.ENSP00000295108,9606.ENSP00000299178,9606.ENSP00000339004,9606.ENSP00000346879,9606.ENSP00000350552,9606.ENSP00000350844,9606.ENSP00000354778,9606.ENSP00000355001,9606.ENSP00000356646,9606.ENSP00000360280,9606.ENSP00000361214,…	SCT,SLC32A1,SALL1,SIX3,LHX5,ASCL1,ZIC1,FEZF2,NEUROD1,AVPR1A,FOXG1,NKX2-1,RFX4,PAX5,CNTNAP2,POU3F3,TNR,DAB1,NRG3,LHX2,SLITRK5,KCNA1,TBR1,CXCL12,FOXB1,DMRTA2,NPY,SLC8A1,EOMES,FEZF1,SRD5A2,LHX1,PAX6
GO:0007389	Pattern specification process	43	455	0.57	1.21	8.95e-10	9606.ENSP00000234392,9606.ENSP00000249501,9606.ENSP00000260653,9606.ENSP00000262041,9606.ENSP00000264664,9606.ENSP00000266744,9606.ENSP00000282928,9606.ENSP00000283268,9606.ENSP00000290399,9606.ENSP00000295108,9606.ENSP00000295206,9606.ENSP00000296946,9606.ENSP00000297316,9606.ENSP00000309913,9606.ENSP00000311899,9606.ENSP00000318650,9606.ENSP00000331734,9606.ENSP00000334813,9606.ENSP00000339004,…	VAX2,HOXD10,SIX3,MEOX2,FGF10,ASCL1,ZIC1,FEZF2,SIM2,NEUROD1,EN1,TBXT,SOX17,TBX5,DAW1,GREM2,RIPPLY3,RAX,FOXG1,NKX2-1,RFX4,TBX18,NRG3,LHX2,NKX2-2,PCDH8,WT1,TBR1,FOXB1,PAX1,DMRTA2,TBX20,EOMES,FOXA2,FEZF1,DBX1,MEIS2,LHX1,PAX6,PITX2,ALX3,GREM1,OTX2
GO:0048468	Cell development	95	1719	0.33	0.88	1.42e-09	9606.ENSP00000226382,9606.ENSP00000234392,9606.ENSP00000242261,9606.ENSP00000249501,9606.ENSP00000258888,9606.ENSP00000260653,9606.ENSP00000263726,9606.ENSP00000265022,9606.ENSP00000266744,9606.ENSP00000267260,9606.ENSP00000275461,9606.ENSP00000276594,9606.ENSP00000280187,9606.ENSP00000281321,9606.ENSP00000281821,9606.ENSP00000283268,9606.ENSP00000290378,9606.ENSP00000294638,9606.ENSP00000295108,…	PHOX2B,VAX2,TWIST1,HOXD10,ALPK3,SIX3,LHX4,DGKG,ASCL1,SRRM4,FERD3L,PRDM14,GPM6A,POU4F2,EPHA4,FEZF2,ACTC1,LHX8,NEUROD1,FRZB,EN1,GABRB1,NKX6-1,SOX17,EN2,ONECUT1,CTNND2,HCN1,TBX5,FMN2,NKX2-6,SOX11,C14orf39,OPCML,FOXG1,CFAP65,MAPT,EPB41L3,PDE4D,MAGI2,NKX2-1,GFRA1,ELAVL4,CNTNAP2,GRIN3A,LHX9,NPHS2,TNR,NKX6-2,VAX1,TBX18,COL11A1,DAB1,EPHA10,LHX2,VSX1,SLITRK5,SLITRK1,NKX2-2,EDNRB,ITGA8,NPHS1,WT1,ADRA1A,SGC…
GO:0043269	Regulation of ion transport	54	700	0.48	1.07	1.91e-09	9606.ENSP00000225823,9606.ENSP00000242261,9606.ENSP00000256857,9606.ENSP00000261205,9606.ENSP00000264773,9606.ENSP00000270458,9606.ENSP00000274368,9606.ENSP00000280684,9606.ENSP00000295101,9606.ENSP00000299178,9606.ENSP00000299339,9606.ENSP00000301365,9606.ENSP00000303452,9606.ENSP00000307342,9606.ENSP00000313088,9606.ENSP00000316244,9606.ENSP00000320025,9606.ENSP00000324419,9606.ENSP00000327611,…	ASIC2,TWIST1,GRP,SYT1,KCNN2,CACNG8,CRHBP,KCNA6,KCNJ3,AVPR1A,CLDN10,TRPV3,TRH,HCN1,NETO1,HTR1A,CACNB2,SYT9,KCNK12,KCNA4,CALCA,PDE4B,PDE4D,CLIC6,RGS7,RYR2,PM20D1,CACNA1E,KCNA3,HTR1B,NKAIN4,FGF14,DPP6,TRPC3,KCNA1,CACNG7,DPP10,CXCL12,SLC8A1,NLGN1,OPRM1,SFRP4,FGF12,TCAF1,CASR,NPY5R,KCNV1,KCNC2,SHISA9,SYT6,GRIN2B,ABCB1,CACNA1A,GRM6
GO:0050789	Regulation of biological process	374	11655	0.1	0.6	2.4e-09	9606.ENSP00000008391,9606.ENSP00000019103,9606.ENSP00000176195,9606.ENSP00000217270,9606.ENSP00000219197,9606.ENSP00000219599,9606.ENSP00000222543,9606.ENSP00000224356,9606.ENSP00000225823,9606.ENSP00000226382,9606.ENSP00000233638,9606.ENSP00000234392,9606.ENSP00000241256,9606.ENSP00000241453,9606.ENSP00000242261,9606.ENSP00000249501,9606.ENSP00000251020,9606.ENSP00000254166,9606.ENSP00000255465,…	TFAP2D,SCTR,SCT,PROKR2,CBLN1,CRYM,TFPI2,CYP26A1,ASIC2,PHOX2B,TLX2,VAX2,GHSR,FLT3,TWIST1,HOXD10,SALL1,ZNF132,CCNA1,GRP,NMBR,SIX3,TRHDE,SYT1,LHX5,MEOX2,TRPA1,GNAO1,SORCS1,PLPPR5,NOX4,LHX4,FGF10,KCNN2,BST1,DGKG,CDH6,NPTX2,BRINP1,ASCL1,SRRM4,SSTR1,RTN1,CMTM2,CBLN2,SLC6A3,CACNG8,WRAP73,ILDR2,CNGA3,NXPH2,ADAMTS16,CRHBP,FERD3L,DLC1,PRDM14,RSPO2,LRRC4C,GPM6A,KCNA6,KHDRBS2,POU4F2,MCHR2,EPHA4,ZNF773,ZSCAN1…
GO:0065007	Biological regulation	390	12385	0.09	0.59	4.17e-09	9606.ENSP00000008391,9606.ENSP00000019103,9606.ENSP00000176195,9606.ENSP00000217270,9606.ENSP00000217420,9606.ENSP00000219197,9606.ENSP00000219599,9606.ENSP00000222543,9606.ENSP00000224356,9606.ENSP00000225823,9606.ENSP00000226382,9606.ENSP00000233638,9606.ENSP00000234392,9606.ENSP00000241256,9606.ENSP00000241453,9606.ENSP00000242261,9606.ENSP00000249501,9606.ENSP00000250535,9606.ENSP00000251020,…	TFAP2D,SCTR,SCT,PROKR2,SLC32A1,CBLN1,CRYM,TFPI2,CYP26A1,ASIC2,PHOX2B,TLX2,VAX2,GHSR,FLT3,TWIST1,HOXD10,CDO1,SALL1,ZNF132,CCNA1,GRP,NMBR,SIX3,TRHDE,SYT1,LHX5,MEOX2,CRISPLD1,TRPA1,GNAO1,SORCS1,SLC17A6,PLPPR5,NOX4,LHX4,FGF10,KCNN2,BST1,DGKG,CDH6,NPTX2,BRINP1,ASCL1,SRRM4,SSTR1,RTN1,CMTM2,CBLN2,SLC6A3,CACNG8,WRAP73,ILDR2,CNGA3,NXPH2,ADAMTS16,CRHBP,FERD3L,DLC1,PRDM14,RSPO2,LRRC4C,GPM6A,KCNA6,KHDRBS2,PO…
GO:0007218	Neuropeptide signaling pathway	21	111	0.87	1.52	6.63e-09	9606.ENSP00000217270,9606.ENSP00000256857,9606.ENSP00000258042,9606.ENSP00000263054,9606.ENSP00000267377,9606.ENSP00000272641,9606.ENSP00000281806,9606.ENSP00000296777,9606.ENSP00000299727,9606.ENSP00000321106,9606.ENSP00000328708,9606.ENSP00000330284,9606.ENSP00000331746,9606.ENSP00000354652,9606.ENSP00000358715,9606.ENSP00000374390,9606.ENSP00000384364,9606.ENSP00000394624,9606.ENSP00000400894,…	PROKR2,GRP,NMBR,SORCS1,SSTR1,NXPH2,MCHR2,CARTPT,GALR1,TAC1,RXFP3,NPBWR1,CALCA,NPY1R,SORCS3,GPR149,NPY,OPRM1,PENK,NPY5R,ADCYAP1
GO:0045165	Cell fate commitment	30	250	0.67	1.26	1.01e-08	9606.ENSP00000249501,9606.ENSP00000264664,9606.ENSP00000266744,9606.ENSP00000276594,9606.ENSP00000283268,9606.ENSP00000295108,9606.ENSP00000296946,9606.ENSP00000297316,9606.ENSP00000302630,9606.ENSP00000304331,9606.ENSP00000309913,9606.ENSP00000331040,9606.ENSP00000339004,9606.ENSP00000346879,9606.ENSP00000356708,9606.ENSP00000357581,9606.ENSP00000358677,9606.ENSP00000359474,9606.ENSP00000366347,…	HOXD10,FGF10,ASCL1,PRDM14,FEZF2,NEUROD1,TBXT,SOX17,ONECUT1,GSX1,TBX5,OLIG2,FOXG1,NKX2-1,OLIG3,NKX6-2,TBX18,BARHL2,NKX2-2,WT1,TBR1,DMRTA2,TBX20,EOMES,FOXA2,ONECUT2,EBF2,DBX1,PAX6,TBX4
GO:0035270	Endocrine system development	22	130	0.82	1.42	1.41e-08	9606.ENSP00000251020,9606.ENSP00000260653,9606.ENSP00000264664,9606.ENSP00000266744,9606.ENSP00000270349,9606.ENSP00000295108,9606.ENSP00000295886,9606.ENSP00000302630,9606.ENSP00000302814,9606.ENSP00000304331,9606.ENSP00000308024,9606.ENSP00000346879,9606.ENSP00000357581,9606.ENSP00000366347,9606.ENSP00000368370,9606.ENSP00000368805,9606.ENSP00000370421,9606.ENSP00000381499,9606.ENSP00000400341,…	SALL1,SIX3,FGF10,ASCL1,SLC6A3,NEUROD1,NKX6-1,ONECUT1,OTP,GSX1,PCSK1,NKX2-1,NKX6-2,NKX2-2,WT1,GCM2,PDX1,PAX1,FOXA2,ONECUT2,PAX6,PITX2
GO:0003008	System process	103	2029	0.3	0.8	1.44e-08	9606.ENSP00000176195,9606.ENSP00000219599,9606.ENSP00000225823,9606.ENSP00000226382,9606.ENSP00000234392,9606.ENSP00000241256,9606.ENSP00000249501,9606.ENSP00000260653,9606.ENSP00000261180,9606.ENSP00000262209,9606.ENSP00000262494,9606.ENSP00000263317,9606.ENSP00000264376,9606.ENSP00000264773,9606.ENSP00000265634,9606.ENSP00000265922,9606.ENSP00000266744,9606.ENSP00000267260,9606.ENSP00000270349,…	SCT,CRYM,ASIC2,PHOX2B,VAX2,GHSR,HOXD10,SIX3,TRHDE,TRPA1,GNAO1,NOX4,CRYGD,KCNN2,NPTX2,BRINP1,ASCL1,SRRM4,SLC6A3,CACNG8,CNGA3,ADAMTS16,CRHBP,POU4F2,GRM1,ADCY8,GJD2,ACTC1,LHX8,KCNJ3,EN1,GABRB1,CARTPT,AVPR1A,SOX14,DRD5,DAW1,NETO1,HTR1A,CACNB2,TAC1,TRPM8,GRIK1,SIX6,LEPR,CALCA,RAX,LRAT,MAPT,SLC24A2,SHANK2,PDE4D,ELAVL4,LVRN,NPY1R,CNTNAP2,GRIN3A,RYR2,NPHS2,TNR,NKX6-2,SORCS3,HTR1B,COL11A1,GRIK3,VSX1,EDNRB…
GO:0048666	Neuron development	58	840	0.43	0.96	1.53e-08	9606.ENSP00000226382,9606.ENSP00000234392,9606.ENSP00000249501,9606.ENSP00000263726,9606.ENSP00000265022,9606.ENSP00000266744,9606.ENSP00000267260,9606.ENSP00000280187,9606.ENSP00000281321,9606.ENSP00000281821,9606.ENSP00000283268,9606.ENSP00000294638,9606.ENSP00000295108,9606.ENSP00000295206,9606.ENSP00000295454,9606.ENSP00000297375,9606.ENSP00000307134,9606.ENSP00000307342,9606.ENSP00000330862,…	PHOX2B,VAX2,HOXD10,LHX4,DGKG,ASCL1,SRRM4,GPM6A,POU4F2,EPHA4,FEZF2,LHX8,NEUROD1,EN1,GABRB1,EN2,CTNND2,HCN1,OPCML,FOXG1,MAPT,EPB41L3,NKX2-1,GFRA1,ELAVL4,CNTNAP2,GRIN3A,LHX9,TNR,VAX1,DAB1,EPHA10,LHX2,VSX1,SLITRK5,SLITRK1,CXCL12,FOXB1,ITGA4,CNTN4,ROBO3,NPY,CTNNA2,UNC5D,DCC,NLGN1,KIF5C,NTM,FEZF1,ONECUT2,STMN2,CNTN5,ADCYAP1,LHX1,NRN1,BHLHE23,PAX6,OTX2
GO:0001708	Cell fate specification	18	85	0.92	1.47	3.35e-08	9606.ENSP00000249501,9606.ENSP00000266744,9606.ENSP00000276594,9606.ENSP00000296946,9606.ENSP00000297316,9606.ENSP00000309913,9606.ENSP00000331040,9606.ENSP00000356708,9606.ENSP00000358677,9606.ENSP00000366347,9606.ENSP00000374205,9606.ENSP00000383909,9606.ENSP00000386170,9606.ENSP00000388620,9606.ENSP00000400341,9606.ENSP00000436881,9606.ENSP00000492024,9606.ENSP00000495986	HOXD10,ASCL1,PRDM14,TBXT,SOX17,TBX5,OLIG2,OLIG3,TBX18,NKX2-2,TBR1,DMRTA2,TBX20,EOMES,FOXA2,DBX1,PAX6,TBX4
GO:0050877	Nervous system process	80	1423	0.34	0.83	3.63e-08	9606.ENSP00000219599,9606.ENSP00000225823,9606.ENSP00000226382,9606.ENSP00000234392,9606.ENSP00000241256,9606.ENSP00000249501,9606.ENSP00000260653,9606.ENSP00000262209,9606.ENSP00000264376,9606.ENSP00000265634,9606.ENSP00000265922,9606.ENSP00000266744,9606.ENSP00000267260,9606.ENSP00000270349,9606.ENSP00000270458,9606.ENSP00000272602,9606.ENSP00000274368,9606.ENSP00000281321,9606.ENSP00000282753,…	CRYM,ASIC2,PHOX2B,VAX2,GHSR,HOXD10,SIX3,TRPA1,CRYGD,NPTX2,BRINP1,ASCL1,SRRM4,SLC6A3,CACNG8,CNGA3,CRHBP,POU4F2,GRM1,ADCY8,GJD2,LHX8,EN1,GABRB1,SOX14,DRD5,DAW1,NETO1,CACNB2,TAC1,TRPM8,GRIK1,SIX6,CALCA,RAX,LRAT,MAPT,SLC24A2,SHANK2,ELAVL4,NPY1R,CNTNAP2,GRIN3A,TNR,NKX6-2,SORCS3,COL11A1,GRIK3,VSX1,EDNRB,ITGA8,ADRA1A,SLC8A3,KCNA1,TBR1,CACNG7,CXCL12,FOXB1,NPY,CTNNA2,RBFOX1,GABRA1,TAFA2,OPRM1,CHRM2,PENK,F…
GO:0003002	Regionalization	34	341	0.59	1.12	4.02e-08	9606.ENSP00000234392,9606.ENSP00000249501,9606.ENSP00000260653,9606.ENSP00000262041,9606.ENSP00000264664,9606.ENSP00000266744,9606.ENSP00000283268,9606.ENSP00000295108,9606.ENSP00000295206,9606.ENSP00000296946,9606.ENSP00000297316,9606.ENSP00000318650,9606.ENSP00000339004,9606.ENSP00000346879,9606.ENSP00000350552,9606.ENSP00000358677,9606.ENSP00000362717,9606.ENSP00000366347,9606.ENSP00000367177,…	VAX2,HOXD10,SIX3,MEOX2,FGF10,ASCL1,FEZF2,NEUROD1,EN1,TBXT,SOX17,GREM2,FOXG1,NKX2-1,RFX4,TBX18,LHX2,NKX2-2,PCDH8,WT1,TBR1,FOXB1,PAX1,DMRTA2,TBX20,EOMES,FOXA2,FEZF1,DBX1,LHX1,PAX6,PITX2,GREM1,OTX2
GO:0021510	Spinal cord development	19	99	0.87	1.42	4.09e-08	9606.ENSP00000249501,9606.ENSP00000261731,9606.ENSP00000263726,9606.ENSP00000266744,9606.ENSP00000282928,9606.ENSP00000304331,9606.ENSP00000322568,9606.ENSP00000331040,9606.ENSP00000350552,9606.ENSP00000356708,9606.ENSP00000360280,9606.ENSP00000366347,9606.ENSP00000379369,9606.ENSP00000386170,9606.ENSP00000389140,9606.ENSP00000405456,9606.ENSP00000436881,9606.ENSP00000477829,9606.ENSP00000492024	HOXD10,LHX5,LHX4,ASCL1,ZIC1,GSX1,SOX11,OLIG2,RFX4,OLIG3,DAB1,NKX2-2,FOXB1,TBX20,DCC,MDGA2,DBX1,LHX1,PAX6
GO:0065008	Regulation of biological quality	154	3654	0.22	0.69	5.13e-08	9606.ENSP00000019103,9606.ENSP00000176195,9606.ENSP00000217420,9606.ENSP00000219197,9606.ENSP00000219599,9606.ENSP00000222543,9606.ENSP00000224356,9606.ENSP00000225823,9606.ENSP00000226382,9606.ENSP00000241256,9606.ENSP00000241453,9606.ENSP00000250535,9606.ENSP00000256857,9606.ENSP00000261180,9606.ENSP00000261205,9606.ENSP00000262207,9606.ENSP00000262209,9606.ENSP00000263160,9606.ENSP00000263317,…	SCTR,SCT,SLC32A1,CBLN1,CRYM,TFPI2,CYP26A1,ASIC2,PHOX2B,GHSR,FLT3,CDO1,GRP,TRHDE,SYT1,CRISPLD1,TRPA1,SLC17A6,NOX4,FGF10,KCNN2,DGKG,CBLN2,SLC6A3,CACNG8,ILDR2,ADAMTS16,CRHBP,PRDM14,GPM6A,POU4F2,EPHA4,GRM1,ADCY8,GJD2,MT1A,KCNJ3,NEUROD1,GABRB1,TAFA4,NKX6-1,CARTPT,SOX17,LRFN5,AVPR1A,GALR1,ZNF804A,PTGDR,TRH,DRD5,HCN1,PCSK1,TBX5,NETO1,BOLL,HTR1A,MYEF2,CACNB2,TAC1,SOX11,TRPM8,SYT9,KCNK12,GRIK1,LEPR,CALCA,…
GO:0021536	Diencephalon development	17	77	0.93	1.46	5.69e-08	9606.ENSP00000251020,9606.ENSP00000260653,9606.ENSP00000264664,9606.ENSP00000270349,9606.ENSP00000302814,9606.ENSP00000304331,9606.ENSP00000308024,9606.ENSP00000320089,9606.ENSP00000331040,9606.ENSP00000334813,9606.ENSP00000346879,9606.ENSP00000354778,9606.ENSP00000379369,9606.ENSP00000449253,9606.ENSP00000477587,9606.ENSP00000492024,9606.ENSP00000495061	SALL1,SIX3,FGF10,SLC6A3,OTP,GSX1,PCSK1,NKX2-6,OLIG2,RAX,NKX2-1,CNTNAP2,FOXB1,KCNC2,SRD5A2,PAX6,PITX2
GO:0009887	Animal organ morphogenesis	62	997	0.38	0.85	1.43e-07	9606.ENSP00000234392,9606.ENSP00000242261,9606.ENSP00000249501,9606.ENSP00000251020,9606.ENSP00000260653,9606.ENSP00000263726,9606.ENSP00000264664,9606.ENSP00000274181,9606.ENSP00000276297,9606.ENSP00000276659,9606.ENSP00000282928,9606.ENSP00000286614,9606.ENSP00000290378,9606.ENSP00000294638,9606.ENSP00000295108,9606.ENSP00000295113,9606.ENSP00000295886,9606.ENSP00000296946,9606.ENSP00000297316,…	VAX2,TWIST1,HOXD10,SALL1,SIX3,LHX4,FGF10,ADAMTS16,DLC1,RSPO2,ZIC1,MMP16,ACTC1,LHX8,NEUROD1,FRZB,NKX6-1,TBXT,SOX17,HCN1,TBX5,FGF5,GREM2,SOX11,SIX6,FOXG1,NKX2-1,COL9A1,PAX5,NPY1R,RYR2,NR5A2,LHX9,TBX18,COL11A1,NRG3,VSX1,ITGA8,WT1,PDX1,TBR1,SHOX2,TFAP2B,PAX1,CTNNA2,TBX20,ACAN,SFRP4,ONECUT2,NPY5R,SLC24A4,MEIS2,GREB1L,LHX1,BHLHE23,CSMD1,PAX6,PITX2,MYO3A,TBX4,ALX3,GREM1
GO:0006355	Regulation of transcription, DNA-templated	146	3460	0.22	0.67	1.71e-07	9606.ENSP00000008391,9606.ENSP00000219599,9606.ENSP00000226382,9606.ENSP00000233638,9606.ENSP00000234392,9606.ENSP00000242261,9606.ENSP00000249501,9606.ENSP00000251020,9606.ENSP00000254166,9606.ENSP00000260653,9606.ENSP00000261731,9606.ENSP00000262041,9606.ENSP00000263726,9606.ENSP00000264664,9606.ENSP00000266744,9606.ENSP00000275461,9606.ENSP00000276594,9606.ENSP00000281321,9606.ENSP00000282292,…	TFAP2D,CRYM,PHOX2B,TLX2,VAX2,TWIST1,HOXD10,SALL1,ZNF132,SIX3,LHX5,MEOX2,LHX4,FGF10,ASCL1,FERD3L,PRDM14,POU4F2,ZNF773,ZSCAN1,ZIC1,FEZF2,ADCY8,GDF6,SIM2,LHX8,NEUROD1,EN1,NKX6-1,TBXT,SOX17,EN2,GALR1,ZNF582,ZNF560,ONECUT1,OTP,GSX1,SOX14,UTF1,TBX5,MYEF2,BBX,NKX2-6,MSC,ZNF671,SOX11,EBF1,ZNF660,C14orf39,SIX6,ZNF85,OLIG2,DBX2,RIPPLY3,CALCA,RAX,ZNF486,FOXG1,ZNF93,SKOR1,NKX2-1,ZNF536,ZNF43,RFX4,PAX5,RXRG,Z…
GO:0051252	Regulation of RNA metabolic process	154	3759	0.2	0.65	3.42e-07	9606.ENSP00000008391,9606.ENSP00000219599,9606.ENSP00000226382,9606.ENSP00000233638,9606.ENSP00000234392,9606.ENSP00000242261,9606.ENSP00000249501,9606.ENSP00000251020,9606.ENSP00000254166,9606.ENSP00000260653,9606.ENSP00000261731,9606.ENSP00000262041,9606.ENSP00000263726,9606.ENSP00000264664,9606.ENSP00000266744,9606.ENSP00000267260,9606.ENSP00000271417,9606.ENSP00000275461,9606.ENSP00000276594,…	TFAP2D,CRYM,PHOX2B,TLX2,VAX2,TWIST1,HOXD10,SALL1,ZNF132,SIX3,LHX5,MEOX2,LHX4,FGF10,ASCL1,SRRM4,ILDR2,FERD3L,PRDM14,KHDRBS2,POU4F2,ZNF773,ZSCAN1,ZIC1,FEZF2,ADCY8,GDF6,SIM2,LHX8,NEUROD1,EN1,NKX6-1,TBXT,SOX17,EN2,GALR1,ZNF582,ZNF560,ONECUT1,OTP,GSX1,SOX14,UTF1,TBX5,BOLL,MYEF2,BBX,NKX2-6,MSC,ZNF671,SOX11,EBF1,ZNF660,C14orf39,SIX6,ZNF85,OLIG2,DBX2,RIPPLY3,CALCA,RAX,ZNF486,FOXG1,ZNF93,SKOR1,NKX2-1,ZNF5…
GO:0034765	Regulation of ion transmembrane transport	40	504	0.49	0.93	4.05e-07	9606.ENSP00000225823,9606.ENSP00000242261,9606.ENSP00000256857,9606.ENSP00000264773,9606.ENSP00000270458,9606.ENSP00000274368,9606.ENSP00000280684,9606.ENSP00000295101,9606.ENSP00000307342,9606.ENSP00000313088,9606.ENSP00000320025,9606.ENSP00000327611,9606.ENSP00000328511,9606.ENSP00000331746,9606.ENSP00000342637,9606.ENSP00000345502,9606.ENSP00000353959,9606.ENSP00000355523,9606.ENSP00000355533,…	ASIC2,TWIST1,GRP,KCNN2,CACNG8,CRHBP,KCNA6,KCNJ3,HCN1,NETO1,CACNB2,KCNK12,KCNA4,CALCA,PDE4B,PDE4D,CLIC6,RGS7,RYR2,PM20D1,CACNA1E,KCNA3,FGF14,DPP6,TRPC3,KCNA1,CACNG7,DPP10,SLC8A1,NLGN1,OPRM1,FGF12,TCAF1,KCNV1,KCNC2,SHISA9,GRIN2B,ABCB1,CACNA1A,GRM6
GO:0051049	Regulation of transport	89	1763	0.29	0.73	4.05e-07	9606.ENSP00000176195,9606.ENSP00000225823,9606.ENSP00000241256,9606.ENSP00000242261,9606.ENSP00000256857,9606.ENSP00000261205,9606.ENSP00000264664,9606.ENSP00000264773,9606.ENSP00000270458,9606.ENSP00000274368,9606.ENSP00000280684,9606.ENSP00000281321,9606.ENSP00000282878,9606.ENSP00000282928,9606.ENSP00000286355,9606.ENSP00000295101,9606.ENSP00000295108,9606.ENSP00000295886,9606.ENSP00000296777,…	SCT,ASIC2,GHSR,TWIST1,GRP,SYT1,FGF10,KCNN2,CACNG8,CRHBP,KCNA6,POU4F2,RAB3C,ZIC1,ADCY8,KCNJ3,NEUROD1,NKX6-1,CARTPT,AVPR1A,CLDN10,GALR1,TRPV3,TRH,HCN1,PCSK1,NETO1,HTR1A,CACNB2,SOX11,SYT9,KCNK12,KCNA4,LEPR,CALCA,LRAT,PDE4B,PDE4D,MAGI2,CLIP3,CLIC6,GRIN3A,TRIM58,RGS7,RYR2,PM20D1,CACNA1E,KCNA3,HTR1B,NKAIN4,SGIP1,HCK,FGF14,EDNRB,DPP6,TRPC3,ADRA1A,PDX1,KCNA1,CADPS,CACNG7,DPP10,TFAP2B,CXCL12,ITGB2,SIAH3,S…
GO:0030534	Adult behavior	21	147	0.75	1.17	4.38e-07	9606.ENSP00000241256,9606.ENSP00000249501,9606.ENSP00000274368,9606.ENSP00000281821,9606.ENSP00000282928,9606.ENSP00000295206,9606.ENSP00000296777,9606.ENSP00000303452,9606.ENSP00000345193,9606.ENSP00000350844,9606.ENSP00000354778,9606.ENSP00000360280,9606.ENSP00000366283,9606.ENSP00000366288,9606.ENSP00000367151,9606.ENSP00000379140,9606.ENSP00000384364,9606.ENSP00000394624,9606.ENSP00000400341,…	GHSR,HOXD10,CRHBP,EPHA4,ZIC1,EN1,CARTPT,TRH,SHANK2,PAX5,CNTNAP2,DAB1,SLITRK5,SLITRK1,PCDH17,CXCL12,NPY,OPRM1,FOXA2,FGF12,SEZ6L2
GO:0007154	Cell communication	194	5165	0.17	0.6	7.96e-07	9606.ENSP00000019103,9606.ENSP00000176195,9606.ENSP00000217270,9606.ENSP00000217420,9606.ENSP00000219197,9606.ENSP00000225823,9606.ENSP00000231136,9606.ENSP00000234392,9606.ENSP00000241256,9606.ENSP00000241453,9606.ENSP00000256857,9606.ENSP00000258042,9606.ENSP00000261180,9606.ENSP00000261205,9606.ENSP00000261731,9606.ENSP00000262209,9606.ENSP00000262494,9606.ENSP00000263054,9606.ENSP00000263160,…	SCTR,SCT,PROKR2,SLC32A1,CBLN1,ASIC2,PCDHB6,VAX2,GHSR,FLT3,GRP,NMBR,TRHDE,SYT1,LHX5,TRPA1,GNAO1,SORCS1,SLC17A6,PLPPR5,FGF10,KCNN2,BST1,DGKG,CDH6,NPTX2,ASCL1,SSTR1,CMTM2,CBLN2,SLC6A3,CACNG8,ILDR2,CNGA3,NXPH2,CRHBP,DLC1,PRDM14,RSPO2,POU4F2,MCHR2,EPHA4,GRIA4,GRM1,PTPRR,GPR26,DKK2,ADCY8,GDF6,SST,GJD2,KCNJ3,NEUROD1,FRZB,GABRB1,TAFA4,NKX6-1,CXCL5,GRIA2,CARTPT,TBXT,SOX17,AVPR1A,GALR1,ONECUT1,PTGDR,TRH,DR…
GO:0044057	Regulation of system process	42	567	0.46	0.87	9.67e-07	9606.ENSP00000176195,9606.ENSP00000219197,9606.ENSP00000225823,9606.ENSP00000226382,9606.ENSP00000241256,9606.ENSP00000264664,9606.ENSP00000264773,9606.ENSP00000265634,9606.ENSP00000274368,9606.ENSP00000282753,9606.ENSP00000295101,9606.ENSP00000295108,9606.ENSP00000295569,9606.ENSP00000296777,9606.ENSP00000299178,9606.ENSP00000299727,9606.ENSP00000307342,9606.ENSP00000309913,9606.ENSP00000313088,…	SCT,CBLN1,ASIC2,PHOX2B,GHSR,FGF10,KCNN2,NPTX2,CRHBP,GRM1,KCNJ3,NEUROD1,TAFA4,CARTPT,AVPR1A,GALR1,HCN1,TBX5,NETO1,HTR1A,CACNB2,TAC1,CALCA,PDE4B,PDE4D,RYR2,TNR,EDNRB,TRPC3,ADRA1A,SLC8A3,KCNA1,SHOX2,SLC8A1,NLGN1,OPRM1,CHRM2,FGF12,CASR,RIMS1,SHISA9,GRIN2B
GO:0023052	Signaling	190	5057	0.17	0.59	1.26e-06	9606.ENSP00000019103,9606.ENSP00000176195,9606.ENSP00000217270,9606.ENSP00000217420,9606.ENSP00000219197,9606.ENSP00000225823,9606.ENSP00000231136,9606.ENSP00000234392,9606.ENSP00000241256,9606.ENSP00000241453,9606.ENSP00000256857,9606.ENSP00000258042,9606.ENSP00000261180,9606.ENSP00000261205,9606.ENSP00000261731,9606.ENSP00000262209,9606.ENSP00000262494,9606.ENSP00000263054,9606.ENSP00000263160,…	SCTR,SCT,PROKR2,SLC32A1,CBLN1,ASIC2,PCDHB6,VAX2,GHSR,FLT3,GRP,NMBR,TRHDE,SYT1,LHX5,TRPA1,GNAO1,SORCS1,SLC17A6,PLPPR5,FGF10,KCNN2,BST1,DGKG,CDH6,NPTX2,ASCL1,SSTR1,CMTM2,CBLN2,SLC6A3,CACNG8,ILDR2,CNGA3,NXPH2,CRHBP,DLC1,PRDM14,RSPO2,POU4F2,MCHR2,EPHA4,GRIA4,GRM1,PTPRR,GPR26,DKK2,ADCY8,GDF6,SST,GJD2,KCNJ3,NEUROD1,FRZB,GABRB1,TAFA4,NKX6-1,CXCL5,GRIA2,CARTPT,TBXT,SOX17,AVPR1A,GALR1,ONECUT1,PTGDR,TRH,DR…
GO:0045664	Regulation of neuron differentiation	23	194	0.66	1.03	1.74e-06	9606.ENSP00000226382,9606.ENSP00000260653,9606.ENSP00000265922,9606.ENSP00000266744,9606.ENSP00000275461,9606.ENSP00000281321,9606.ENSP00000283268,9606.ENSP00000287020,9606.ENSP00000295108,9606.ENSP00000295886,9606.ENSP00000322568,9606.ENSP00000331040,9606.ENSP00000339004,9606.ENSP00000347730,9606.ENSP00000356432,9606.ENSP00000360280,9606.ENSP00000366347,9606.ENSP00000366416,9606.ENSP00000379140,…	PHOX2B,SIX3,BRINP1,ASCL1,FERD3L,POU4F2,FEZF2,GDF6,NEUROD1,NKX6-1,SOX11,OLIG2,FOXG1,ZNF536,BRINP3,DAB1,NKX2-2,EDNRB,CXCL12,CNTN4,NLGN1,FEZF1,PAX6
GO:0034762	Regulation of transmembrane transport	42	587	0.44	0.83	2.35e-06	9606.ENSP00000225823,9606.ENSP00000242261,9606.ENSP00000256857,9606.ENSP00000264773,9606.ENSP00000270458,9606.ENSP00000274368,9606.ENSP00000280684,9606.ENSP00000281321,9606.ENSP00000295101,9606.ENSP00000307342,9606.ENSP00000313088,9606.ENSP00000320025,9606.ENSP00000327611,9606.ENSP00000328511,9606.ENSP00000331746,9606.ENSP00000342637,9606.ENSP00000345502,9606.ENSP00000353732,9606.ENSP00000353959,…	ASIC2,TWIST1,GRP,KCNN2,CACNG8,CRHBP,KCNA6,POU4F2,KCNJ3,HCN1,NETO1,CACNB2,KCNK12,KCNA4,CALCA,PDE4B,PDE4D,CLIP3,CLIC6,RGS7,RYR2,PM20D1,CACNA1E,KCNA3,FGF14,DPP6,TRPC3,KCNA1,CACNG7,DPP10,SLC8A1,NLGN1,OPRM1,FGF12,TCAF1,KCNV1,KCNC2,SHISA9,GRIN2B,ABCB1,CACNA1A,GRM6
GO:0070588	Calcium ion transmembrane transport	23	198	0.66	1	2.39e-06	9606.ENSP00000262209,9606.ENSP00000270458,9606.ENSP00000280187,9606.ENSP00000301365,9606.ENSP00000320025,9606.ENSP00000323926,9606.ENSP00000344801,9606.ENSP00000355155,9606.ENSP00000355533,9606.ENSP00000356545,9606.ENSP00000358963,9606.ENSP00000365080,9606.ENSP00000366416,9606.ENSP00000368966,9606.ENSP00000369960,9606.ENSP00000370669,9606.ENSP00000375647,9606.ENSP00000384763,9606.ENSP00000394624,…	TRPA1,CACNG8,GPM6A,TRPV3,CACNB2,TRPM8,SLC24A2,GRIN3A,RYR2,CACNA1E,HTR1B,FAM155A,EDNRB,TRPC3,ADRA1A,SLC8A3,CACNG7,SLC8A1,OPRM1,TRPC7,SLC24A4,GRIN2B,CACNA1A
GO:0009888	Tissue development	85	1723	0.28	0.68	2.47e-06	9606.ENSP00000226382,9606.ENSP00000233638,9606.ENSP00000234392,9606.ENSP00000241256,9606.ENSP00000242261,9606.ENSP00000249501,9606.ENSP00000251020,9606.ENSP00000258888,9606.ENSP00000260653,9606.ENSP00000262041,9606.ENSP00000263317,9606.ENSP00000264376,9606.ENSP00000264664,9606.ENSP00000266744,9606.ENSP00000274181,9606.ENSP00000275461,9606.ENSP00000276297,9606.ENSP00000276659,9606.ENSP00000281321,…	PHOX2B,TLX2,VAX2,GHSR,TWIST1,HOXD10,SALL1,ALPK3,SIX3,MEOX2,NOX4,CRYGD,FGF10,ASCL1,ADAMTS16,FERD3L,DLC1,RSPO2,POU4F2,EPHA4,ACTC1,NEUROD1,FRZB,EN1,NKX6-1,TBXT,SOX17,ONECUT1,OTP,TBX5,NKX2-6,MSC,SOX11,PDE4D,MAGI2,NKX2-1,PAX5,RXRG,POU3F3,RYR2,NR5A2,NPHS2,NKX6-2,VAX1,SIM1,TBX18,COL11A1,LHX2,HCK,NKX2-2,EDNRB,PCDH8,CNMD,ITGA8,NPHS1,WT1,ADRA1A,PDX1,SGCZ,DMRT1,SHOX2,HYDIN,TFAP2B,FOXB1,ITGA4,ITGB2,PAX1,DMRT…
GO:0048663	Neuron fate commitment	14	68	0.9	1.15	3.79e-06	9606.ENSP00000249501,9606.ENSP00000266744,9606.ENSP00000283268,9606.ENSP00000304331,9606.ENSP00000331040,9606.ENSP00000339004,9606.ENSP00000346879,9606.ENSP00000356708,9606.ENSP00000357581,9606.ENSP00000366347,9606.ENSP00000374205,9606.ENSP00000383909,9606.ENSP00000436881,9606.ENSP00000492024	HOXD10,ASCL1,FEZF2,GSX1,OLIG2,FOXG1,NKX2-1,OLIG3,NKX6-2,NKX2-2,TBR1,DMRTA2,DBX1,PAX6
GO:0001764	Neuron migration	19	138	0.73	1.03	3.87e-06	9606.ENSP00000226382,9606.ENSP00000242261,9606.ENSP00000266744,9606.ENSP00000280187,9606.ENSP00000283268,9606.ENSP00000295886,9606.ENSP00000339004,9606.ENSP00000346879,9606.ENSP00000356708,9606.ENSP00000358207,9606.ENSP00000359474,9606.ENSP00000360280,9606.ENSP00000379140,9606.ENSP00000386170,9606.ENSP00000388620,9606.ENSP00000389140,9606.ENSP00000411145,9606.ENSP00000477829,9606.ENSP00000492024	PHOX2B,TWIST1,ASCL1,GPM6A,FEZF2,NKX6-1,FOXG1,NKX2-1,OLIG3,VAX1,BARHL2,DAB1,CXCL12,TBX20,EOMES,DCC,FEZF1,LHX1,PAX6
GO:0098660	Inorganic ion transmembrane transport	48	743	0.4	0.77	3.87e-06	9606.ENSP00000217420,9606.ENSP00000225823,9606.ENSP00000262209,9606.ENSP00000263160,9606.ENSP00000264773,9606.ENSP00000270349,9606.ENSP00000270458,9606.ENSP00000272602,9606.ENSP00000280187,9606.ENSP00000280684,9606.ENSP00000295101,9606.ENSP00000295454,9606.ENSP00000301365,9606.ENSP00000307342,9606.ENSP00000315371,9606.ENSP00000320025,9606.ENSP00000323926,9606.ENSP00000327611,9606.ENSP00000327687,…	SLC32A1,ASIC2,TRPA1,SLC17A6,KCNN2,SLC6A3,CACNG8,CNGA3,GPM6A,KCNA6,KCNJ3,GABRB1,TRPV3,HCN1,ANO5,CACNB2,TRPM8,KCNK12,GRIK1,KCNA4,SLC24A2,CLIC6,GRIN3A,RYR2,CACNA1E,KCNA3,HTR1B,GRIK3,FAM155A,TTYH1,EDNRB,TRPC3,ADRA1A,SLC8A3,KCNA1,CACNG7,SLC8A1,GABRA1,OPRM1,CASR,TRPC7,GABRA2,SLC24A4,KCNV1,SLC5A8,KCNC2,GRIN2B,CACNA1A
GO:0021517	Ventral spinal cord development	12	46	1.01	1.2	4.1e-06	9606.ENSP00000249501,9606.ENSP00000263726,9606.ENSP00000266744,9606.ENSP00000331040,9606.ENSP00000356708,9606.ENSP00000360280,9606.ENSP00000366347,9606.ENSP00000386170,9606.ENSP00000405456,9606.ENSP00000436881,9606.ENSP00000477829,9606.ENSP00000492024	HOXD10,LHX4,ASCL1,OLIG2,OLIG3,DAB1,NKX2-2,TBX20,MDGA2,DBX1,LHX1,PAX6
GO:0051960	Regulation of nervous system development	35	447	0.48	0.83	4.85e-06	9606.ENSP00000219197,9606.ENSP00000225823,9606.ENSP00000233638,9606.ENSP00000265922,9606.ENSP00000266744,9606.ENSP00000269503,9606.ENSP00000275461,9606.ENSP00000281321,9606.ENSP00000281821,9606.ENSP00000283268,9606.ENSP00000295886,9606.ENSP00000299295,9606.ENSP00000302814,9606.ENSP00000322568,9606.ENSP00000331040,9606.ENSP00000339004,9606.ENSP00000340820,9606.ENSP00000352900,9606.ENSP00000356646,…	CBLN1,ASIC2,TLX2,BRINP1,ASCL1,CBLN2,FERD3L,POU4F2,EPHA4,FEZF2,NKX6-1,CHODL,OTP,SOX11,OLIG2,FOXG1,MAPT,RXRG,TNR,NKX6-2,VAX1,DAB1,LHX2,SYNDIG1,SLITRK5,SLITRK1,NKX2-2,SHOX2,CXCL12,DMRTA2,DCC,NLGN1,OPRM1,FEZF1,PAX6
GO:0009953	Dorsal/ventral pattern formation	15	83	0.85	1.1	5.01e-06	9606.ENSP00000234392,9606.ENSP00000260653,9606.ENSP00000266744,9606.ENSP00000295206,9606.ENSP00000318650,9606.ENSP00000339004,9606.ENSP00000346879,9606.ENSP00000350552,9606.ENSP00000362717,9606.ENSP00000366347,9606.ENSP00000386170,9606.ENSP00000436881,9606.ENSP00000477829,9606.ENSP00000492024,9606.ENSP00000498748	VAX2,SIX3,ASCL1,EN1,GREM2,FOXG1,NKX2-1,RFX4,LHX2,NKX2-2,TBX20,DBX1,LHX1,PAX6,GREM1
GO:0042391	Regulation of membrane potential	34	428	0.49	0.83	5.43e-06	9606.ENSP00000219197,9606.ENSP00000225823,9606.ENSP00000264773,9606.ENSP00000282753,9606.ENSP00000290374,9606.ENSP00000295101,9606.ENSP00000295454,9606.ENSP00000295569,9606.ENSP00000307342,9606.ENSP00000309913,9606.ENSP00000313088,9606.ENSP00000320025,9606.ENSP00000327611,9606.ENSP00000327687,9606.ENSP00000340820,9606.ENSP00000355155,9606.ENSP00000355533,9606.ENSP00000358677,9606.ENSP00000362183,…	CBLN1,ASIC2,KCNN2,GRM1,GJD2,KCNJ3,GABRB1,TAFA4,HCN1,TBX5,NETO1,CACNB2,KCNK12,GRIK1,MAPT,GRIN3A,RYR2,TBX18,GRIK3,ADRA1A,SLC8A3,KCNA1,SLC8A1,NLGN1,GABRA1,OPRM1,FGF12,CDKN2A,PIEZO2,GABRA2,RIMS1,SLC24A4,KCNC2,GRIN2B
GO:0021761	Limbic system development	17	113	0.77	1.03	6.35e-06	9606.ENSP00000176195,9606.ENSP00000217420,9606.ENSP00000261731,9606.ENSP00000282928,9606.ENSP00000283268,9606.ENSP00000295108,9606.ENSP00000302814,9606.ENSP00000304331,9606.ENSP00000320089,9606.ENSP00000334813,9606.ENSP00000346879,9606.ENSP00000354778,9606.ENSP00000360280,9606.ENSP00000371985,9606.ENSP00000374205,9606.ENSP00000379369,9606.ENSP00000477587	SCT,SLC32A1,LHX5,ZIC1,FEZF2,NEUROD1,OTP,GSX1,NKX2-6,RAX,NKX2-1,CNTNAP2,DAB1,KCNA1,TBR1,FOXB1,SRD5A2
GO:0048598	Embryonic morphogenesis	41	590	0.43	0.78	6.42e-06	9606.ENSP00000233638,9606.ENSP00000234392,9606.ENSP00000242261,9606.ENSP00000249501,9606.ENSP00000251020,9606.ENSP00000260653,9606.ENSP00000264664,9606.ENSP00000276297,9606.ENSP00000276659,9606.ENSP00000282928,9606.ENSP00000286614,9606.ENSP00000295108,9606.ENSP00000295113,9606.ENSP00000295206,9606.ENSP00000296946,9606.ENSP00000297316,9606.ENSP00000309913,9606.ENSP00000318650,9606.ENSP00000322568,…	TLX2,VAX2,TWIST1,HOXD10,SALL1,SIX3,FGF10,DLC1,RSPO2,ZIC1,MMP16,NEUROD1,FRZB,EN1,TBXT,SOX17,TBX5,GREM2,SOX11,FOXG1,PAX5,RYR2,TBX18,COL11A1,LHX2,PCDH8,ITGA8,PDX1,SHOX2,ITGA4,ITGB2,TBX20,EOMES,FOXA2,LHX1,PAX6,MYO3A,TBX4,ALX3,GREM1,OTX2
GO:0048812	Neuron projection morphogenesis	36	477	0.47	0.81	6.74e-06	9606.ENSP00000226382,9606.ENSP00000234392,9606.ENSP00000263726,9606.ENSP00000280187,9606.ENSP00000281321,9606.ENSP00000281821,9606.ENSP00000307134,9606.ENSP00000339004,9606.ENSP00000343158,9606.ENSP00000346879,9606.ENSP00000349594,9606.ENSP00000354778,9606.ENSP00000356357,9606.ENSP00000356646,9606.ENSP00000358207,9606.ENSP00000360280,9606.ENSP00000362139,9606.ENSP00000362717,9606.ENSP00000366283,…	PHOX2B,VAX2,LHX4,GPM6A,POU4F2,EPHA4,CTNND2,FOXG1,EPB41L3,NKX2-1,ELAVL4,CNTNAP2,LHX9,TNR,VAX1,DAB1,EPHA10,LHX2,SLITRK5,SLITRK1,CXCL12,FOXB1,ITGA4,CNTN4,ROBO3,CTNNA2,UNC5D,DCC,NLGN1,KIF5C,FEZF1,CNTN5,LHX1,NRN1,PAX6,OTX2
GO:0007188	Adenylate cyclase-modulating G protein-coupled receptor signaling pathway	24	232	0.61	0.91	7.27e-06	9606.ENSP00000019103,9606.ENSP00000262494,9606.ENSP00000282753,9606.ENSP00000284674,9606.ENSP00000286355,9606.ENSP00000299727,9606.ENSP00000306129,9606.ENSP00000307766,9606.ENSP00000316244,9606.ENSP00000331746,9606.ENSP00000340943,9606.ENSP00000345502,9606.ENSP00000353915,9606.ENSP00000354652,9606.ENSP00000355316,9606.ENSP00000358963,9606.ENSP00000362183,9606.ENSP00000369960,9606.ENSP00000394624,…	SCTR,GNAO1,GRM1,GPR26,ADCY8,GALR1,DRD5,HTR1E,HTR1A,CALCA,CRHR2,PDE4D,HTR4,NPY1R,GRM3,HTR1B,GRIK3,ADRA1A,OPRM1,CHRM2,CASR,CALCB,ADCYAP1,GRM6
GO:0051239	Regulation of multicellular organismal process	117	2749	0.22	0.61	7.27e-06	9606.ENSP00000176195,9606.ENSP00000219197,9606.ENSP00000225823,9606.ENSP00000226382,9606.ENSP00000233638,9606.ENSP00000241256,9606.ENSP00000242261,9606.ENSP00000256857,9606.ENSP00000258042,9606.ENSP00000262041,9606.ENSP00000264664,9606.ENSP00000264773,9606.ENSP00000265634,9606.ENSP00000265922,9606.ENSP00000266744,9606.ENSP00000269503,9606.ENSP00000270349,9606.ENSP00000274368,9606.ENSP00000275461,…	SCT,CBLN1,ASIC2,PHOX2B,TLX2,GHSR,TWIST1,GRP,NMBR,MEOX2,FGF10,KCNN2,NPTX2,BRINP1,ASCL1,CBLN2,SLC6A3,CRHBP,FERD3L,PRDM14,RSPO2,POU4F2,EPHA4,GRM1,PTPRR,FEZF2,GDF6,PGLYRP2,KCNJ3,NEUROD1,FRZB,TAFA4,NKX6-1,CARTPT,SOX17,NELL1,AVPR1A,CHODL,GALR1,TRPV3,OTP,HCN1,TBX5,NETO1,HTR1A,CACNB2,TAC1,SOX11,TRPM8,LEPR,OLIG2,CALCA,FOXG1,THBS4,MAPT,PDE4B,PDE4D,NKX2-1,RXRG,NPY1R,RYR2,ESRRG,CR1,TNR,NKX6-2,VAX1,TBX18,HTR1…
GO:0021543	Pallium development	21	179	0.66	0.95	7.32e-06	9606.ENSP00000176195,9606.ENSP00000217420,9606.ENSP00000261731,9606.ENSP00000266744,9606.ENSP00000282928,9606.ENSP00000283268,9606.ENSP00000295108,9606.ENSP00000339004,9606.ENSP00000346879,9606.ENSP00000350844,9606.ENSP00000354778,9606.ENSP00000355001,9606.ENSP00000360280,9606.ENSP00000362717,9606.ENSP00000371985,9606.ENSP00000374205,9606.ENSP00000383909,9606.ENSP00000384364,9606.ENSP00000388620,…	SCT,SLC32A1,LHX5,ASCL1,ZIC1,FEZF2,NEUROD1,FOXG1,NKX2-1,PAX5,CNTNAP2,POU3F3,DAB1,LHX2,KCNA1,TBR1,DMRTA2,NPY,EOMES,SRD5A2,PAX6
GO:0021515	Cell differentiation in spinal cord	12	50	0.97	1.13	7.84e-06	9606.ENSP00000249501,9606.ENSP00000261731,9606.ENSP00000263726,9606.ENSP00000266744,9606.ENSP00000304331,9606.ENSP00000331040,9606.ENSP00000356708,9606.ENSP00000366347,9606.ENSP00000386170,9606.ENSP00000405456,9606.ENSP00000436881,9606.ENSP00000477829	HOXD10,LHX5,LHX4,ASCL1,GSX1,OLIG2,OLIG3,NKX2-2,TBX20,MDGA2,DBX1,LHX1
GO:0031016	Pancreas development	14	74	0.87	1.08	7.87e-06	9606.ENSP00000264664,9606.ENSP00000271417,9606.ENSP00000295108,9606.ENSP00000295886,9606.ENSP00000302630,9606.ENSP00000308024,9606.ENSP00000356331,9606.ENSP00000357581,9606.ENSP00000366347,9606.ENSP00000370421,9606.ENSP00000400341,9606.ENSP00000419185,9606.ENSP00000453793,9606.ENSP00000492024	FGF10,ILDR2,NEUROD1,NKX6-1,ONECUT1,PCSK1,NR5A2,NKX6-2,NKX2-2,PDX1,FOXA2,ONECUT2,MEIS2,PAX6
GO:0007626	Locomotory behavior	22	198	0.64	0.93	7.95e-06	9606.ENSP00000249501,9606.ENSP00000270349,9606.ENSP00000281821,9606.ENSP00000282753,9606.ENSP00000282928,9606.ENSP00000283268,9606.ENSP00000286355,9606.ENSP00000295206,9606.ENSP00000303452,9606.ENSP00000345193,9606.ENSP00000346879,9606.ENSP00000349594,9606.ENSP00000350928,9606.ENSP00000354652,9606.ENSP00000356646,9606.ENSP00000360280,9606.ENSP00000379140,9606.ENSP00000400341,9606.ENSP00000400894,…	HOXD10,SLC6A3,EPHA4,GRM1,ZIC1,FEZF2,ADCY8,EN1,TRH,SHANK2,NKX2-1,ELAVL4,GAD1,NPY1R,TNR,DAB1,CXCL12,FOXA2,PENK,FGF12,SEZ6L2,GRM6
GO:0034220	Ion transmembrane transport	56	973	0.35	0.71	8.16e-06	9606.ENSP00000217420,9606.ENSP00000225823,9606.ENSP00000262209,9606.ENSP00000262462,9606.ENSP00000263160,9606.ENSP00000264773,9606.ENSP00000270349,9606.ENSP00000270458,9606.ENSP00000272602,9606.ENSP00000280187,9606.ENSP00000280684,9606.ENSP00000282499,9606.ENSP00000282753,9606.ENSP00000295101,9606.ENSP00000295454,9606.ENSP00000296526,9606.ENSP00000301365,9606.ENSP00000307342,9606.ENSP00000315371,…	SLC32A1,ASIC2,TRPA1,SLC27A6,SLC17A6,KCNN2,SLC6A3,CACNG8,CNGA3,GPM6A,KCNA6,GRIA4,GRM1,KCNJ3,GABRB1,GRIA2,TRPV3,HCN1,ANO5,CACNB2,TRPM8,KCNK12,GRIK1,KCNA4,SLC24A2,CLIC6,GRIN3A,RYR2,CACNA1E,KCNA3,HTR1B,GRIK3,FAM155A,TTYH1,EDNRB,TRPC3,ADRA1A,SLC8A3,KCNA1,CACNG7,SLC8A1,UNC80,GABRA1,OPRM1,PEX5L,CASR,PIEZO2,TRPC7,GABRA2,SLC24A4,KCNV1,SLC5A8,KCNC2,ATP10A,GRIN2B,CACNA1A
GO:0019219	Regulation of nucleobase-containing compound metabolic process	157	4074	0.18	0.57	9.09e-06	9606.ENSP00000008391,9606.ENSP00000219599,9606.ENSP00000226382,9606.ENSP00000233638,9606.ENSP00000234392,9606.ENSP00000242261,9606.ENSP00000249501,9606.ENSP00000251020,9606.ENSP00000254166,9606.ENSP00000260653,9606.ENSP00000261731,9606.ENSP00000262041,9606.ENSP00000263317,9606.ENSP00000263726,9606.ENSP00000264664,9606.ENSP00000266744,9606.ENSP00000267260,9606.ENSP00000271417,9606.ENSP00000275461,…	TFAP2D,CRYM,PHOX2B,TLX2,VAX2,TWIST1,HOXD10,SALL1,ZNF132,SIX3,LHX5,MEOX2,NOX4,LHX4,FGF10,ASCL1,SRRM4,ILDR2,FERD3L,PRDM14,KHDRBS2,POU4F2,ZNF773,ZSCAN1,ZIC1,FEZF2,ADCY8,GDF6,SIM2,LHX8,NEUROD1,EN1,NKX6-1,TBXT,SOX17,EN2,GALR1,ZNF582,ZNF560,ONECUT1,OTP,GSX1,SOX14,UTF1,TBX5,BOLL,MYEF2,FMN2,BBX,NKX2-6,MSC,ZNF671,SOX11,EBF1,ZNF660,C14orf39,SIX6,ZNF85,OLIG2,DBX2,RIPPLY3,CALCA,RAX,ZNF486,FOXG1,ZNF93,SKOR1,N…
GO:0098655	Cation transmembrane transport	47	749	0.39	0.73	9.67e-06	9606.ENSP00000217420,9606.ENSP00000225823,9606.ENSP00000262209,9606.ENSP00000263160,9606.ENSP00000264773,9606.ENSP00000270349,9606.ENSP00000270458,9606.ENSP00000272602,9606.ENSP00000280187,9606.ENSP00000280684,9606.ENSP00000282499,9606.ENSP00000295101,9606.ENSP00000296526,9606.ENSP00000301365,9606.ENSP00000307342,9606.ENSP00000320025,9606.ENSP00000323926,9606.ENSP00000327611,9606.ENSP00000327687,…	SLC32A1,ASIC2,TRPA1,SLC17A6,KCNN2,SLC6A3,CACNG8,CNGA3,GPM6A,KCNA6,GRIA4,KCNJ3,GRIA2,TRPV3,HCN1,CACNB2,TRPM8,KCNK12,GRIK1,KCNA4,SLC24A2,GRIN3A,RYR2,CACNA1E,KCNA3,HTR1B,GRIK3,FAM155A,TTYH1,EDNRB,TRPC3,ADRA1A,SLC8A3,KCNA1,CACNG7,SLC8A1,UNC80,OPRM1,PEX5L,PIEZO2,TRPC7,SLC24A4,KCNV1,SLC5A8,KCNC2,GRIN2B,CACNA1A
GO:0009719	Response to endogenous stimulus	70	1363	0.3	0.66	1.04e-05	9606.ENSP00000226382,9606.ENSP00000241256,9606.ENSP00000241453,9606.ENSP00000250535,9606.ENSP00000262494,9606.ENSP00000264664,9606.ENSP00000266744,9606.ENSP00000267377,9606.ENSP00000272602,9606.ENSP00000274368,9606.ENSP00000276594,9606.ENSP00000281321,9606.ENSP00000281821,9606.ENSP00000286355,9606.ENSP00000287020,9606.ENSP00000287641,9606.ENSP00000295454,9606.ENSP00000295886,9606.ENSP00000299178,…	PHOX2B,GHSR,FLT3,CDO1,GNAO1,FGF10,ASCL1,SSTR1,CNGA3,CRHBP,PRDM14,POU4F2,EPHA4,ADCY8,GDF6,SST,GABRB1,NKX6-1,AVPR1A,ONECUT1,VSTM2A,PTGDR,TRH,DRD5,HCN1,HTR1E,PCSK1,FGF5,HTR1A,TAC1,LEPR,CALCA,MAPT,CRHR2,PDE4B,PDE4D,MAGI2,NKX2-1,ELAVL4,RXRG,HTR4,RYR2,ESRRG,NR5A2,HTR1B,NKX2-2,EDNRB,ITGA8,WT1,ADRA1A,PDX1,PDGFD,CXCL12,ITGA4,ITGB2,SLC8A1,OPRM1,CHRM2,PENK,SFRP4,FGF12,ONECUT2,CASR,STMN2,SLC24A4,KCNC2,GDF10,…
GO:0032879	Regulation of localization	95	2103	0.25	0.61	1.29e-05	9606.ENSP00000176195,9606.ENSP00000225823,9606.ENSP00000241256,9606.ENSP00000242261,9606.ENSP00000256857,9606.ENSP00000261205,9606.ENSP00000262209,9606.ENSP00000264664,9606.ENSP00000264773,9606.ENSP00000270458,9606.ENSP00000274368,9606.ENSP00000280684,9606.ENSP00000281321,9606.ENSP00000282878,9606.ENSP00000282928,9606.ENSP00000286355,9606.ENSP00000295101,9606.ENSP00000295108,9606.ENSP00000295886,…	SCT,ASIC2,GHSR,TWIST1,GRP,SYT1,TRPA1,FGF10,KCNN2,CACNG8,CRHBP,KCNA6,POU4F2,RAB3C,ZIC1,ADCY8,KCNJ3,NEUROD1,NKX6-1,CARTPT,AVPR1A,CLDN10,GALR1,TRPV3,VSTM2A,TRH,HCN1,PCSK1,NETO1,HTR1A,CACNB2,SOX11,SYT9,KCNK12,KCNA4,LEPR,CALCA,LRAT,MAPT,PDE4B,PDE4D,MAGI2,CLIP3,CLIC6,GRIN3A,TRIM58,RGS7,RYR2,PM20D1,CACNA1E,KCNA3,HTR1B,NKAIN4,SGIP1,HCK,FGF14,GPC6,GPC5,EDNRB,DPP6,PCDH17,TRPC3,ADRA1A,PDX1,KCNA1,CADPS,CACNG…
GO:0098609	Cell-cell adhesion	38	542	0.44	0.76	1.4e-05	9606.ENSP00000219197,9606.ENSP00000231136,9606.ENSP00000231173,9606.ENSP00000264360,9606.ENSP00000264463,9606.ENSP00000265071,9606.ENSP00000278198,9606.ENSP00000297848,9606.ENSP00000298119,9606.ENSP00000299339,9606.ENSP00000307134,9606.ENSP00000331746,9606.ENSP00000339730,9606.ENSP00000355419,9606.ENSP00000356646,9606.ENSP00000357106,9606.ENSP00000360280,9606.ENSP00000362186,9606.ENSP00000365272,…	CBLN1,PCDHB6,PCDHB15,PCDH10,CDH10,CDH6,LRRC4C,COL14A1,LRFN5,CLDN10,CTNND2,CALCA,THBS4,PCDH11Y,TNR,CADM3,DAB1,PCDH11X,DLG2,TTYH1,GPC6,SLITRK1,PCDH17,PCDH8,ITGA8,NPHS1,ITGA4,CNTN4,ROBO3,ITGB2,CTNNA2,UNC5D,DCC,NLGN1,PCDHA2,CNTN5,PCDHA7,PCDHGA4
GO:0060537	Muscle tissue development	28	323	0.53	0.82	1.44e-05	9606.ENSP00000226382,9606.ENSP00000249501,9606.ENSP00000258888,9606.ENSP00000262041,9606.ENSP00000263317,9606.ENSP00000290378,9606.ENSP00000309913,9606.ENSP00000320089,9606.ENSP00000321445,9606.ENSP00000322568,9606.ENSP00000350844,9606.ENSP00000352900,9606.ENSP00000355533,9606.ENSP00000358207,9606.ENSP00000358677,9606.ENSP00000359114,9606.ENSP00000367316,9606.ENSP00000368190,9606.ENSP00000368370,…	PHOX2B,HOXD10,ALPK3,MEOX2,NOX4,ACTC1,TBX5,NKX2-6,MSC,SOX11,PAX5,RXRG,RYR2,VAX1,TBX18,COL11A1,ITGA8,NPHS1,WT1,ADRA1A,SGCZ,SHOX2,TFAP2B,DMRTA2,SLC8A1,TBX20,EOMES,GREM1
GO:0021871	Forebrain regionalization	9	24	1.16	1.15	1.49e-05	9606.ENSP00000260653,9606.ENSP00000283268,9606.ENSP00000346879,9606.ENSP00000362717,9606.ENSP00000383909,9606.ENSP00000388620,9606.ENSP00000411145,9606.ENSP00000477829,9606.ENSP00000492024	SIX3,FEZF2,NKX2-1,LHX2,DMRTA2,EOMES,FEZF1,LHX1,PAX6
GO:0061061	Muscle structure development	36	498	0.45	0.76	1.49e-05	9606.ENSP00000226382,9606.ENSP00000242261,9606.ENSP00000249501,9606.ENSP00000258888,9606.ENSP00000262041,9606.ENSP00000263317,9606.ENSP00000264664,9606.ENSP00000290378,9606.ENSP00000296946,9606.ENSP00000299178,9606.ENSP00000299295,9606.ENSP00000309913,9606.ENSP00000311684,9606.ENSP00000316950,9606.ENSP00000320089,9606.ENSP00000321445,9606.ENSP00000322568,9606.ENSP00000350844,9606.ENSP00000352900,…	PHOX2B,TWIST1,HOXD10,ALPK3,MEOX2,NOX4,FGF10,ACTC1,TBXT,AVPR1A,CHODL,TBX5,SPEG,MYEF2,NKX2-6,MSC,SOX11,PAX5,RXRG,RYR2,VAX1,TBX18,COL11A1,PAX7,EDNRB,ITGA8,NPHS1,WT1,ADRA1A,SGCZ,SHOX2,DMRTA2,SLC8A1,TBX20,EOMES,GREM1
GO:0006816	Calcium ion transport	24	246	0.58	0.85	1.62e-05	9606.ENSP00000262209,9606.ENSP00000270458,9606.ENSP00000280187,9606.ENSP00000301365,9606.ENSP00000320025,9606.ENSP00000323926,9606.ENSP00000344801,9606.ENSP00000355155,9606.ENSP00000355533,9606.ENSP00000356545,9606.ENSP00000358963,9606.ENSP00000365080,9606.ENSP00000366416,9606.ENSP00000368966,9606.ENSP00000369960,9606.ENSP00000370669,9606.ENSP00000375647,9606.ENSP00000384763,9606.ENSP00000394624,…	TRPA1,CACNG8,GPM6A,TRPV3,CACNB2,TRPM8,SLC24A2,GRIN3A,RYR2,CACNA1E,HTR1B,FAM155A,EDNRB,TRPC3,ADRA1A,SLC8A3,CACNG7,SLC8A1,OPRM1,CASR,TRPC7,SLC24A4,GRIN2B,CACNA1A
GO:0098742	Cell-cell adhesion via plasma-membrane adhesion molecules	25	267	0.56	0.83	1.79e-05	9606.ENSP00000219197,9606.ENSP00000231136,9606.ENSP00000231173,9606.ENSP00000264360,9606.ENSP00000264463,9606.ENSP00000265071,9606.ENSP00000278198,9606.ENSP00000298119,9606.ENSP00000299339,9606.ENSP00000355419,9606.ENSP00000357106,9606.ENSP00000360280,9606.ENSP00000362186,9606.ENSP00000366246,9606.ENSP00000366288,9606.ENSP00000367151,9606.ENSP00000367177,9606.ENSP00000380602,9606.ENSP00000380903,…	CBLN1,PCDHB6,PCDHB15,PCDH10,CDH10,CDH6,LRRC4C,LRFN5,CLDN10,PCDH11Y,CADM3,DAB1,PCDH11X,GPC6,SLITRK1,PCDH17,PCDH8,CNTN4,ROBO3,ITGB2,UNC5D,NLGN1,PCDHA2,PCDHA7,PCDHGA4
GO:0045944	Positive regulation of transcription by RNA polymerase II	65	1250	0.31	0.65	1.97e-05	9606.ENSP00000008391,9606.ENSP00000226382,9606.ENSP00000233638,9606.ENSP00000242261,9606.ENSP00000249501,9606.ENSP00000251020,9606.ENSP00000260653,9606.ENSP00000262041,9606.ENSP00000263726,9606.ENSP00000264664,9606.ENSP00000266744,9606.ENSP00000281321,9606.ENSP00000282928,9606.ENSP00000283268,9606.ENSP00000295108,9606.ENSP00000295206,9606.ENSP00000295886,9606.ENSP00000296946,9606.ENSP00000297316,…	TFAP2D,PHOX2B,TLX2,TWIST1,HOXD10,SALL1,SIX3,MEOX2,LHX4,FGF10,ASCL1,POU4F2,ZIC1,FEZF2,NEUROD1,EN1,NKX6-1,TBXT,SOX17,EN2,GALR1,ONECUT1,GSX1,UTF1,TBX5,NKX2-6,SOX11,RAX,NKX2-1,ZNF43,RFX4,PAX5,RXRG,ZNF148,POU3F3,ESRRG,NR5A2,TLX1,BARHL2,LHX2,NKX2-2,ITGA8,WT1,GCM2,PDX1,DMRT1,TBR1,TFAP2B,PAX1,TBX20,EOMES,FOXA2,ZNF814,CDKN2A,ONECUT2,EBF2,LMO3,MEIS2,ADCYAP1,ZNF229,BHLHE23,PAX6,PITX2,GREM1,OTX2
GO:0007423	Sensory organ development	39	577	0.42	0.73	2.08e-05	9606.ENSP00000226382,9606.ENSP00000234392,9606.ENSP00000242261,9606.ENSP00000260653,9606.ENSP00000263160,9606.ENSP00000264376,9606.ENSP00000264664,9606.ENSP00000266744,9606.ENSP00000270349,9606.ENSP00000280187,9606.ENSP00000281321,9606.ENSP00000281821,9606.ENSP00000282928,9606.ENSP00000295108,9606.ENSP00000295113,9606.ENSP00000307342,9606.ENSP00000320089,9606.ENSP00000322568,9606.ENSP00000328596,…	PHOX2B,VAX2,TWIST1,SIX3,SLC17A6,CRYGD,FGF10,ASCL1,SLC6A3,GPM6A,POU4F2,EPHA4,ZIC1,NEUROD1,FRZB,HCN1,NKX2-6,SOX11,SIX6,RAX,FOXG1,VAX1,TBX18,COL11A1,BARHL2,LHX2,VSX1,ITGA8,WT1,TFAP2B,EYA4,LIN7A,MEIS2,LHX1,BHLHE23,PAX6,PITX2,MYO3A,GRM6
GO:0030001	Metal ion transport	42	649	0.4	0.71	2.08e-05	9606.ENSP00000225823,9606.ENSP00000262209,9606.ENSP00000263160,9606.ENSP00000264773,9606.ENSP00000266579,9606.ENSP00000270349,9606.ENSP00000270458,9606.ENSP00000280187,9606.ENSP00000280684,9606.ENSP00000295101,9606.ENSP00000301365,9606.ENSP00000307342,9606.ENSP00000320025,9606.ENSP00000323926,9606.ENSP00000327611,9606.ENSP00000327687,9606.ENSP00000328511,9606.ENSP00000344801,9606.ENSP00000355155,…	ASIC2,TRPA1,SLC17A6,KCNN2,SLC38A4,SLC6A3,CACNG8,GPM6A,KCNA6,KCNJ3,TRPV3,HCN1,CACNB2,TRPM8,KCNK12,GRIK1,KCNA4,SLC24A2,GRIN3A,RYR2,CACNA1E,KCNA3,HTR1B,GRIK3,FAM155A,TTYH1,EDNRB,TRPC3,ADRA1A,SLC8A3,KCNA1,CACNG7,SLC8A1,OPRM1,CASR,TRPC7,SLC24A4,KCNV1,SLC5A8,KCNC2,GRIN2B,CACNA1A
GO:0031175	Neuron projection development	43	674	0.4	0.71	2.08e-05	9606.ENSP00000226382,9606.ENSP00000234392,9606.ENSP00000263726,9606.ENSP00000280187,9606.ENSP00000281321,9606.ENSP00000281821,9606.ENSP00000283268,9606.ENSP00000307134,9606.ENSP00000339004,9606.ENSP00000340820,9606.ENSP00000343158,9606.ENSP00000346879,9606.ENSP00000347591,9606.ENSP00000349594,9606.ENSP00000354778,9606.ENSP00000355155,9606.ENSP00000356357,9606.ENSP00000356646,9606.ENSP00000358207,…	PHOX2B,VAX2,LHX4,GPM6A,POU4F2,EPHA4,FEZF2,CTNND2,FOXG1,MAPT,EPB41L3,NKX2-1,GFRA1,ELAVL4,CNTNAP2,GRIN3A,LHX9,TNR,VAX1,DAB1,EPHA10,LHX2,SLITRK5,SLITRK1,CXCL12,FOXB1,ITGA4,CNTN4,ROBO3,NPY,CTNNA2,UNC5D,DCC,NLGN1,KIF5C,FEZF1,STMN2,CNTN5,ADCYAP1,LHX1,NRN1,PAX6,OTX2
GO:0098662	Inorganic cation transmembrane transport	42	649	0.4	0.71	2.08e-05	9606.ENSP00000217420,9606.ENSP00000225823,9606.ENSP00000262209,9606.ENSP00000263160,9606.ENSP00000264773,9606.ENSP00000270349,9606.ENSP00000270458,9606.ENSP00000272602,9606.ENSP00000280187,9606.ENSP00000280684,9606.ENSP00000295101,9606.ENSP00000301365,9606.ENSP00000307342,9606.ENSP00000320025,9606.ENSP00000323926,9606.ENSP00000327611,9606.ENSP00000327687,9606.ENSP00000328511,9606.ENSP00000344801,…	SLC32A1,ASIC2,TRPA1,SLC17A6,KCNN2,SLC6A3,CACNG8,CNGA3,GPM6A,KCNA6,KCNJ3,TRPV3,HCN1,CACNB2,TRPM8,KCNK12,GRIK1,KCNA4,SLC24A2,GRIN3A,RYR2,CACNA1E,KCNA3,HTR1B,GRIK3,FAM155A,TTYH1,EDNRB,TRPC3,ADRA1A,SLC8A3,KCNA1,CACNG7,SLC8A1,OPRM1,TRPC7,SLC24A4,KCNV1,SLC5A8,KCNC2,GRIN2B,CACNA1A
GO:0035051	Cardiocyte differentiation	16	113	0.74	0.93	2.44e-05	9606.ENSP00000242261,9606.ENSP00000258888,9606.ENSP00000263317,9606.ENSP00000290378,9606.ENSP00000296946,9606.ENSP00000297316,9606.ENSP00000309913,9606.ENSP00000320089,9606.ENSP00000358677,9606.ENSP00000368370,9606.ENSP00000369960,9606.ENSP00000374240,9606.ENSP00000384763,9606.ENSP00000388620,9606.ENSP00000495061,9606.ENSP00000498748	TWIST1,ALPK3,NOX4,ACTC1,TBXT,SOX17,TBX5,NKX2-6,TBX18,WT1,ADRA1A,SHOX2,SLC8A1,EOMES,PITX2,GREM1
GO:0031644	Regulation of nervous system process	18	145	0.68	0.9	2.45e-05	9606.ENSP00000219197,9606.ENSP00000241256,9606.ENSP00000265634,9606.ENSP00000282753,9606.ENSP00000295569,9606.ENSP00000296777,9606.ENSP00000299178,9606.ENSP00000313088,9606.ENSP00000321106,9606.ENSP00000356646,9606.ENSP00000366416,9606.ENSP00000370669,9606.ENSP00000392500,9606.ENSP00000394624,9606.ENSP00000413496,9606.ENSP00000428417,9606.ENSP00000454014,9606.ENSP00000477455	CBLN1,GHSR,NPTX2,GRM1,TAFA4,CARTPT,AVPR1A,NETO1,TAC1,TNR,EDNRB,SLC8A3,NLGN1,OPRM1,FGF12,RIMS1,SHISA9,GRIN2B
GO:0000902	Cell morphogenesis	44	708	0.38	0.69	2.82e-05	9606.ENSP00000226382,9606.ENSP00000234392,9606.ENSP00000263317,9606.ENSP00000263726,9606.ENSP00000264463,9606.ENSP00000265071,9606.ENSP00000276594,9606.ENSP00000280187,9606.ENSP00000281321,9606.ENSP00000281821,9606.ENSP00000297316,9606.ENSP00000307134,9606.ENSP00000339004,9606.ENSP00000343158,9606.ENSP00000346879,9606.ENSP00000349594,9606.ENSP00000354778,9606.ENSP00000356357,9606.ENSP00000356646,…	PHOX2B,VAX2,NOX4,LHX4,CDH10,CDH6,PRDM14,GPM6A,POU4F2,EPHA4,SOX17,CTNND2,FOXG1,EPB41L3,NKX2-1,ELAVL4,CNTNAP2,LHX9,TNR,VAX1,DAB1,EPHA10,LHX2,SLITRK5,SLITRK1,ITGA8,DMRT1,CXCL12,FOXB1,ITGA4,CNTN4,ROBO3,CTNNA2,UNC5D,DCC,NLGN1,KIF5C,FEZF1,CNTN5,LHX1,NRN1,PAX6,GREM1,OTX2
GO:0061564	Axon development	31	402	0.48	0.76	2.86e-05	9606.ENSP00000226382,9606.ENSP00000234392,9606.ENSP00000263726,9606.ENSP00000281321,9606.ENSP00000281821,9606.ENSP00000283268,9606.ENSP00000339004,9606.ENSP00000340820,9606.ENSP00000346879,9606.ENSP00000356357,9606.ENSP00000356646,9606.ENSP00000358207,9606.ENSP00000360280,9606.ENSP00000362139,9606.ENSP00000362717,9606.ENSP00000366283,9606.ENSP00000366288,9606.ENSP00000379140,9606.ENSP00000379369,…	PHOX2B,VAX2,LHX4,POU4F2,EPHA4,FEZF2,FOXG1,MAPT,NKX2-1,LHX9,TNR,VAX1,DAB1,EPHA10,LHX2,SLITRK5,SLITRK1,CXCL12,FOXB1,ITGA4,CNTN4,ROBO3,CTNNA2,UNC5D,DCC,KIF5C,FEZF1,CNTN5,LHX1,PAX6,OTX2
GO:0009790	Embryo development	57	1049	0.33	0.65	2.99e-05	9606.ENSP00000176195,9606.ENSP00000233638,9606.ENSP00000234392,9606.ENSP00000242261,9606.ENSP00000249501,9606.ENSP00000251020,9606.ENSP00000260653,9606.ENSP00000262041,9606.ENSP00000264664,9606.ENSP00000275461,9606.ENSP00000276297,9606.ENSP00000276594,9606.ENSP00000276659,9606.ENSP00000282928,9606.ENSP00000283228,9606.ENSP00000286614,9606.ENSP00000290399,9606.ENSP00000295108,9606.ENSP00000295113,…	SCT,TLX2,VAX2,TWIST1,HOXD10,SALL1,SIX3,MEOX2,FGF10,FERD3L,DLC1,PRDM14,RSPO2,ZIC1,PTPRR,MMP16,SIM2,NEUROD1,FRZB,EN1,TBXT,SOX17,EN2,TBX5,GREM2,NKX2-6,SOX11,RIPPLY3,FOXG1,PAX5,RYR2,NR5A2,TBX18,COL11A1,LHX2,KIAA1217,PCDH8,ITGA8,WT1,PDX1,SHOX2,FOXB1,ITGA4,ITGB2,PAX1,TBX20,EOMES,FOXA2,MEIS2,LHX1,PAX6,PITX2,MYO3A,TBX4,ALX3,GREM1,OTX2
GO:0007409	Axonogenesis	29	363	0.49	0.76	3.54e-05	9606.ENSP00000226382,9606.ENSP00000234392,9606.ENSP00000263726,9606.ENSP00000281321,9606.ENSP00000281821,9606.ENSP00000339004,9606.ENSP00000346879,9606.ENSP00000356357,9606.ENSP00000356646,9606.ENSP00000358207,9606.ENSP00000360280,9606.ENSP00000362139,9606.ENSP00000362717,9606.ENSP00000366283,9606.ENSP00000366288,9606.ENSP00000379140,9606.ENSP00000379369,9606.ENSP00000380227,9606.ENSP00000380602,…	PHOX2B,VAX2,LHX4,POU4F2,EPHA4,FOXG1,NKX2-1,LHX9,TNR,VAX1,DAB1,EPHA10,LHX2,SLITRK5,SLITRK1,CXCL12,FOXB1,ITGA4,CNTN4,ROBO3,CTNNA2,UNC5D,DCC,KIF5C,FEZF1,CNTN5,LHX1,PAX6,OTX2
GO:0051966	Regulation of synaptic transmission, glutamatergic	13	76	0.82	0.92	4.98e-05	9606.ENSP00000261205,9606.ENSP00000270458,9606.ENSP00000282753,9606.ENSP00000307342,9606.ENSP00000327687,9606.ENSP00000355316,9606.ENSP00000356646,9606.ENSP00000358963,9606.ENSP00000362183,9606.ENSP00000375647,9606.ENSP00000392500,9606.ENSP00000477455,9606.ENSP00000497110	SYT1,CACNG8,GRM1,HCN1,GRIK1,GRM3,TNR,HTR1B,GRIK3,CACNG7,NLGN1,GRIN2B,GRM6
GO:0060429	Epithelium development	57	1069	0.32	0.62	5.23e-05	9606.ENSP00000242261,9606.ENSP00000251020,9606.ENSP00000260653,9606.ENSP00000262041,9606.ENSP00000264376,9606.ENSP00000264664,9606.ENSP00000266744,9606.ENSP00000274181,9606.ENSP00000275461,9606.ENSP00000276297,9606.ENSP00000276659,9606.ENSP00000281821,9606.ENSP00000295108,9606.ENSP00000295113,9606.ENSP00000295206,9606.ENSP00000295886,9606.ENSP00000296946,9606.ENSP00000297316,9606.ENSP00000302630,…	TWIST1,SALL1,SIX3,MEOX2,CRYGD,FGF10,ASCL1,ADAMTS16,FERD3L,DLC1,RSPO2,EPHA4,NEUROD1,FRZB,EN1,NKX6-1,TBXT,SOX17,ONECUT1,OTP,TBX5,NKX2-6,SOX11,PDE4D,MAGI2,NKX2-1,POU3F3,RYR2,NR5A2,NPHS2,NKX6-2,VAX1,SIM1,TBX18,LHX2,NKX2-2,EDNRB,PCDH8,NPHS1,WT1,PDX1,DMRT1,HYDIN,TFAP2B,FOXB1,PAX1,NPY,TBX20,ONECUT2,CASR,GREB1L,LHX1,CSMD1,PAX6,PITX2,TBX4,GREM1
GO:0045666	Positive regulation of neuron differentiation	14	91	0.78	0.89	5.49e-05	9606.ENSP00000226382,9606.ENSP00000265922,9606.ENSP00000266744,9606.ENSP00000283268,9606.ENSP00000287020,9606.ENSP00000295108,9606.ENSP00000295886,9606.ENSP00000322568,9606.ENSP00000339004,9606.ENSP00000356432,9606.ENSP00000360280,9606.ENSP00000366347,9606.ENSP00000379140,9606.ENSP00000411145	PHOX2B,BRINP1,ASCL1,FEZF2,GDF6,NEUROD1,NKX6-1,SOX11,FOXG1,BRINP3,DAB1,NKX2-2,CXCL12,FEZF1
GO:0055085	Transmembrane transport	65	1294	0.29	0.6	5.5e-05	9606.ENSP00000217420,9606.ENSP00000225823,9606.ENSP00000231706,9606.ENSP00000262209,9606.ENSP00000262462,9606.ENSP00000263160,9606.ENSP00000264773,9606.ENSP00000266579,9606.ENSP00000270349,9606.ENSP00000270458,9606.ENSP00000272602,9606.ENSP00000280187,9606.ENSP00000280684,9606.ENSP00000282499,9606.ENSP00000282753,9606.ENSP00000290374,9606.ENSP00000295101,9606.ENSP00000295454,9606.ENSP00000296526,…	SLC32A1,ASIC2,SLC7A14,TRPA1,SLC27A6,SLC17A6,KCNN2,SLC38A4,SLC6A3,CACNG8,CNGA3,GPM6A,KCNA6,GRIA4,GRM1,GJD2,KCNJ3,GABRB1,GRIA2,TRPV3,HCN1,TRAM1L1,ANO5,CACNB2,TRPM8,KCNK12,GRIK1,KCNA4,SLC24A2,SLC35F1,CLIC6,POU3F3,GRIN3A,RYR2,CACNA1E,KCNA3,HTR1B,GRIK3,FAM155A,TTYH1,EDNRB,TRPC3,ADRA1A,SLC46A3,SLC8A3,KCNA1,CACNG7,SLC8A1,UNC80,GABRA1,OPRM1,PEX5L,CASR,PIEZO2,SV2C,TRPC7,GABRA2,SLC24A4,KCNV1,SLC5A8,KCNC2,A…
GO:0048167	Regulation of synaptic plasticity	20	192	0.61	0.8	6.17e-05	9606.ENSP00000019103,9606.ENSP00000176195,9606.ENSP00000219197,9606.ENSP00000281821,9606.ENSP00000286355,9606.ENSP00000306129,9606.ENSP00000313088,9606.ENSP00000335614,9606.ENSP00000340820,9606.ENSP00000340943,9606.ENSP00000344801,9606.ENSP00000345193,9606.ENSP00000356646,9606.ENSP00000358715,9606.ENSP00000370669,9606.ENSP00000380602,9606.ENSP00000400894,9606.ENSP00000428417,9606.ENSP00000454014,…	SCTR,SCT,CBLN1,EPHA4,ADCY8,DRD5,NETO1,PPFIA3,MAPT,CRHR2,SLC24A2,SHANK2,TNR,SORCS3,SLC8A3,CNTN4,PENK,RIMS1,SHISA9,GRIN2B
GO:0051962	Positive regulation of nervous system development	24	275	0.53	0.74	8.72e-05	9606.ENSP00000219197,9606.ENSP00000225823,9606.ENSP00000266744,9606.ENSP00000269503,9606.ENSP00000281321,9606.ENSP00000281821,9606.ENSP00000295886,9606.ENSP00000299295,9606.ENSP00000302814,9606.ENSP00000322568,9606.ENSP00000331040,9606.ENSP00000339004,9606.ENSP00000340820,9606.ENSP00000357581,9606.ENSP00000366058,9606.ENSP00000366283,9606.ENSP00000366288,9606.ENSP00000366347,9606.ENSP00000374240,…	CBLN1,ASIC2,ASCL1,CBLN2,POU4F2,EPHA4,NKX6-1,CHODL,OTP,SOX11,OLIG2,FOXG1,MAPT,NKX6-2,SYNDIG1,SLITRK5,SLITRK1,NKX2-2,SHOX2,CXCL12,DMRTA2,NLGN1,OPRM1,PAX6
GO:0021983	Pituitary gland development	10	43	0.96	0.92	9.57e-05	9606.ENSP00000251020,9606.ENSP00000260653,9606.ENSP00000264664,9606.ENSP00000270349,9606.ENSP00000302814,9606.ENSP00000304331,9606.ENSP00000308024,9606.ENSP00000346879,9606.ENSP00000492024,9606.ENSP00000495061	SALL1,SIX3,FGF10,SLC6A3,OTP,GSX1,PCSK1,NKX2-1,PAX6,PITX2
GO:0010556	Regulation of macromolecule biosynthetic process	149	3980	0.16	0.5	0.0001	9606.ENSP00000008391,9606.ENSP00000219599,9606.ENSP00000226382,9606.ENSP00000233638,9606.ENSP00000234392,9606.ENSP00000242261,9606.ENSP00000249501,9606.ENSP00000251020,9606.ENSP00000254166,9606.ENSP00000260653,9606.ENSP00000261731,9606.ENSP00000262041,9606.ENSP00000263317,9606.ENSP00000263726,9606.ENSP00000264664,9606.ENSP00000266744,9606.ENSP00000275461,9606.ENSP00000276594,9606.ENSP00000281321,…	TFAP2D,CRYM,PHOX2B,TLX2,VAX2,TWIST1,HOXD10,SALL1,ZNF132,SIX3,LHX5,MEOX2,NOX4,LHX4,FGF10,ASCL1,FERD3L,PRDM14,POU4F2,ZNF773,ZSCAN1,ZIC1,FEZF2,ADCY8,GDF6,SIM2,LHX8,NEUROD1,EN1,NKX6-1,TBXT,SOX17,EN2,GALR1,ZNF582,ZNF560,ONECUT1,OTP,GSX1,SOX14,UTF1,TBX5,BOLL,MYEF2,BBX,NKX2-6,MSC,ZNF671,SOX11,EBF1,ZNF660,C14orf39,SIX6,ZNF85,OLIG2,DBX2,RIPPLY3,CALCA,RAX,ZNF486,FOXG1,ZNF93,SKOR1,NKX2-1,ZNF536,ELAVL4,ZNF43…
GO:0048568	Embryonic organ development	32	454	0.44	0.67	0.0001	9606.ENSP00000176195,9606.ENSP00000234392,9606.ENSP00000242261,9606.ENSP00000249501,9606.ENSP00000251020,9606.ENSP00000260653,9606.ENSP00000264664,9606.ENSP00000282928,9606.ENSP00000286614,9606.ENSP00000295108,9606.ENSP00000295113,9606.ENSP00000295206,9606.ENSP00000296946,9606.ENSP00000297316,9606.ENSP00000297375,9606.ENSP00000320089,9606.ENSP00000322568,9606.ENSP00000339004,9606.ENSP00000350844,…	SCT,VAX2,TWIST1,HOXD10,SALL1,SIX3,FGF10,ZIC1,MMP16,NEUROD1,FRZB,EN1,TBXT,SOX17,EN2,NKX2-6,SOX11,FOXG1,PAX5,RYR2,TBX18,COL11A1,ITGA8,SHOX2,TBX20,EOMES,LHX1,PAX6,PITX2,MYO3A,TBX4,ALX3
GO:0007155	Cell adhesion	52	965	0.32	0.6	0.00012	9606.ENSP00000199448,9606.ENSP00000216286,9606.ENSP00000219197,9606.ENSP00000231136,9606.ENSP00000231173,9606.ENSP00000252575,9606.ENSP00000264360,9606.ENSP00000264463,9606.ENSP00000265071,9606.ENSP00000276297,9606.ENSP00000278198,9606.ENSP00000281821,9606.ENSP00000297848,9606.ENSP00000298119,9606.ENSP00000299339,9606.ENSP00000307134,9606.ENSP00000330862,9606.ENSP00000331746,9606.ENSP00000332886,…	EPDR1,NID2,CBLN1,PCDHB6,PCDHB15,NCAN,PCDH10,CDH10,CDH6,DLC1,LRRC4C,EPHA4,COL14A1,LRFN5,CLDN10,CTNND2,OPCML,CALCA,FREM3,THBS4,CNTNAP2,PCDH11Y,TNR,CADM3,DAB1,PCDH11X,HCK,DLG2,TTYH1,GPC6,SLITRK1,PCDH17,PCDH8,ITGA8,AJAP1,NPHS1,CXCL12,ITGA4,CNTN4,ROBO3,ITGB2,CTNNA2,UNC5D,ACAN,DCC,NLGN1,NTM,CNTNAP5,PCDHA2,CNTN5,PCDHA7,PCDHGA4
GO:0010646	Regulation of cell communication	130	3355	0.18	0.51	0.00012	9606.ENSP00000019103,9606.ENSP00000176195,9606.ENSP00000219197,9606.ENSP00000224356,9606.ENSP00000241256,9606.ENSP00000241453,9606.ENSP00000242261,9606.ENSP00000251020,9606.ENSP00000256857,9606.ENSP00000261205,9606.ENSP00000263317,9606.ENSP00000264664,9606.ENSP00000265016,9606.ENSP00000265022,9606.ENSP00000265634,9606.ENSP00000266744,9606.ENSP00000270458,9606.ENSP00000274368,9606.ENSP00000276297,…	SCTR,SCT,CBLN1,CYP26A1,GHSR,FLT3,TWIST1,SALL1,GRP,SYT1,NOX4,FGF10,BST1,DGKG,NPTX2,ASCL1,CACNG8,CRHBP,DLC1,PRDM14,RSPO2,LRRC4C,EPHA4,GRM1,ZIC1,PTPRR,DKK2,ADCY8,GDF6,NEUROD1,FRZB,TAFA4,NKX6-1,CARTPT,SOX17,DUSP16,AVPR1A,GALR1,ONECUT1,TRH,DRD5,CTNND2,HCN1,TBX5,MOS,NETO1,HTR1A,GREM2,CACNB2,SOX11,SYT9,GRIK1,CALCA,PPFIA3,MAPT,CRHR2,PDE4B,SKOR1,SLC24A2,SHANK2,PDE4D,MAGI2,NKX2-1,ZNF536,ELAVL4,RFX4,SYN3,RG…
GO:0006812	Cation transport	49	886	0.33	0.6	0.00013	9606.ENSP00000217420,9606.ENSP00000225823,9606.ENSP00000262209,9606.ENSP00000263160,9606.ENSP00000264773,9606.ENSP00000266579,9606.ENSP00000270349,9606.ENSP00000270458,9606.ENSP00000272602,9606.ENSP00000280187,9606.ENSP00000280684,9606.ENSP00000282499,9606.ENSP00000295101,9606.ENSP00000296526,9606.ENSP00000301365,9606.ENSP00000307342,9606.ENSP00000320025,9606.ENSP00000323926,9606.ENSP00000327611,…	SLC32A1,ASIC2,TRPA1,SLC17A6,KCNN2,SLC38A4,SLC6A3,CACNG8,CNGA3,GPM6A,KCNA6,GRIA4,KCNJ3,GRIA2,TRPV3,HCN1,CACNB2,TRPM8,KCNK12,GRIK1,KCNA4,SLC24A2,GRIN3A,RYR2,CACNA1E,KCNA3,HTR1B,GRIK3,FAM155A,TTYH1,EDNRB,TRPC3,ADRA1A,SLC8A3,KCNA1,CACNG7,SLC8A1,UNC80,OPRM1,PEX5L,CASR,PIEZO2,TRPC7,SLC24A4,KCNV1,SLC5A8,KCNC2,GRIN2B,CACNA1A
GO:0050767	Regulation of neurogenesis	28	368	0.47	0.68	0.00013	9606.ENSP00000233638,9606.ENSP00000265922,9606.ENSP00000266744,9606.ENSP00000275461,9606.ENSP00000281321,9606.ENSP00000281821,9606.ENSP00000283268,9606.ENSP00000295886,9606.ENSP00000299295,9606.ENSP00000302814,9606.ENSP00000322568,9606.ENSP00000331040,9606.ENSP00000339004,9606.ENSP00000340820,9606.ENSP00000356646,9606.ENSP00000357581,9606.ENSP00000358207,9606.ENSP00000360280,9606.ENSP00000362717,…	TLX2,BRINP1,ASCL1,FERD3L,POU4F2,EPHA4,FEZF2,NKX6-1,CHODL,OTP,SOX11,OLIG2,FOXG1,MAPT,TNR,NKX6-2,VAX1,DAB1,LHX2,SLITRK1,NKX2-2,SHOX2,CXCL12,DMRTA2,DCC,OPRM1,FEZF1,PAX6
GO:0023051	Regulation of signaling	130	3367	0.18	0.5	0.00014	9606.ENSP00000019103,9606.ENSP00000176195,9606.ENSP00000219197,9606.ENSP00000224356,9606.ENSP00000241256,9606.ENSP00000241453,9606.ENSP00000242261,9606.ENSP00000251020,9606.ENSP00000256857,9606.ENSP00000261205,9606.ENSP00000263317,9606.ENSP00000264664,9606.ENSP00000265016,9606.ENSP00000265022,9606.ENSP00000265634,9606.ENSP00000266744,9606.ENSP00000270458,9606.ENSP00000274368,9606.ENSP00000276297,…	SCTR,SCT,CBLN1,CYP26A1,GHSR,FLT3,TWIST1,SALL1,GRP,SYT1,NOX4,FGF10,BST1,DGKG,NPTX2,ASCL1,CACNG8,CRHBP,DLC1,PRDM14,RSPO2,LRRC4C,EPHA4,GRM1,ZIC1,PTPRR,DKK2,ADCY8,GDF6,NEUROD1,FRZB,TAFA4,NKX6-1,CARTPT,SOX17,DUSP16,AVPR1A,GALR1,ONECUT1,TRH,DRD5,CTNND2,HCN1,TBX5,MOS,NETO1,HTR1A,GREM2,CACNB2,SOX11,SYT9,GRIK1,CALCA,PPFIA3,MAPT,CRHR2,PDE4B,SKOR1,SLC24A2,SHANK2,PDE4D,MAGI2,NKX2-1,ZNF536,ELAVL4,RFX4,SYN3,RG…
GO:0048667	Cell morphogenesis involved in neuron differentiation	31	438	0.44	0.66	0.00014	9606.ENSP00000226382,9606.ENSP00000234392,9606.ENSP00000263726,9606.ENSP00000281321,9606.ENSP00000281821,9606.ENSP00000307134,9606.ENSP00000339004,9606.ENSP00000346879,9606.ENSP00000349594,9606.ENSP00000356357,9606.ENSP00000356646,9606.ENSP00000358207,9606.ENSP00000360280,9606.ENSP00000362139,9606.ENSP00000362717,9606.ENSP00000366283,9606.ENSP00000366288,9606.ENSP00000379140,9606.ENSP00000379369,…	PHOX2B,VAX2,LHX4,POU4F2,EPHA4,CTNND2,FOXG1,NKX2-1,ELAVL4,LHX9,TNR,VAX1,DAB1,EPHA10,LHX2,SLITRK5,SLITRK1,CXCL12,FOXB1,ITGA4,CNTN4,ROBO3,CTNNA2,UNC5D,DCC,KIF5C,FEZF1,CNTN5,LHX1,PAX6,OTX2
GO:0007215	Glutamate receptor signaling pathway	10	46	0.93	0.88	0.00015	9606.ENSP00000267377,9606.ENSP00000282499,9606.ENSP00000282753,9606.ENSP00000296526,9606.ENSP00000327687,9606.ENSP00000355155,9606.ENSP00000355316,9606.ENSP00000362183,9606.ENSP00000477455,9606.ENSP00000497110	SSTR1,GRIA4,GRM1,GRIA2,GRIK1,GRIN3A,GRM3,GRIK3,GRIN2B,GRM6
GO:0098703	Calcium ion import across plasma membrane	8	25	1.1	0.92	0.00016	9606.ENSP00000301365,9606.ENSP00000344801,9606.ENSP00000356545,9606.ENSP00000365080,9606.ENSP00000370669,9606.ENSP00000384763,9606.ENSP00000431840,9606.ENSP00000489829	TRPV3,SLC24A2,CACNA1E,FAM155A,SLC8A3,SLC8A1,SLC24A4,CACNA1A
GO:0003310	Pancreatic A cell differentiation	6	10	1.37	0.94	0.0002	9606.ENSP00000295108,9606.ENSP00000295886,9606.ENSP00000302630,9606.ENSP00000357581,9606.ENSP00000366347,9606.ENSP00000492024	NEUROD1,NKX6-1,ONECUT1,NKX6-2,NKX2-2,PAX6
GO:0007193	Adenylate cyclase-inhibiting G protein-coupled receptor signaling pathway	12	74	0.8	0.81	0.0002	9606.ENSP00000282753,9606.ENSP00000307766,9606.ENSP00000316244,9606.ENSP00000353915,9606.ENSP00000354652,9606.ENSP00000355316,9606.ENSP00000358963,9606.ENSP00000362183,9606.ENSP00000394624,9606.ENSP00000399745,9606.ENSP00000420194,9606.ENSP00000497110	GRM1,HTR1E,HTR1A,HTR4,NPY1R,GRM3,HTR1B,GRIK3,OPRM1,CHRM2,CASR,GRM6
GO:0007611	Learning or memory	23	271	0.52	0.68	0.0002	9606.ENSP00000241256,9606.ENSP00000265634,9606.ENSP00000265922,9606.ENSP00000274368,9606.ENSP00000286355,9606.ENSP00000294638,9606.ENSP00000295206,9606.ENSP00000306129,9606.ENSP00000313088,9606.ENSP00000340820,9606.ENSP00000345193,9606.ENSP00000349594,9606.ENSP00000354778,9606.ENSP00000356646,9606.ENSP00000358715,9606.ENSP00000367316,9606.ENSP00000370669,9606.ENSP00000374205,9606.ENSP00000379369,…	GHSR,NPTX2,BRINP1,CRHBP,ADCY8,LHX8,EN1,DRD5,NETO1,MAPT,SHANK2,ELAVL4,CNTNAP2,TNR,SORCS3,ITGA8,SLC8A3,TBR1,FOXB1,TAFA2,MEIS2,GRIN2B,CSMD1
GO:0016477	Cell migration	49	903	0.32	0.58	0.0002	9606.ENSP00000226382,9606.ENSP00000242261,9606.ENSP00000260653,9606.ENSP00000266744,9606.ENSP00000280187,9606.ENSP00000281821,9606.ENSP00000283268,9606.ENSP00000287020,9606.ENSP00000295569,9606.ENSP00000295886,9606.ENSP00000296027,9606.ENSP00000296946,9606.ENSP00000297316,9606.ENSP00000302630,9606.ENSP00000309913,9606.ENSP00000312185,9606.ENSP00000331746,9606.ENSP00000339004,9606.ENSP00000339730,…	PHOX2B,TWIST1,SIX3,ASCL1,GPM6A,EPHA4,FEZF2,GDF6,TAFA4,NKX6-1,CXCL5,TBXT,SOX17,ONECUT1,TBX5,ELMO1,CALCA,FOXG1,THBS4,PDE4B,NKX2-1,GFRA1,CLEC14A,POU3F3,TNR,OLIG3,VAX1,BARHL2,DAB1,NRG3,HCK,GPC6,GPC5,EDNRB,DMRT1,CXCL12,FOXB1,ITGA4,ITGB2,CTNNA2,TBX20,EOMES,DCC,FEZF1,ONECUT2,LHX1,PAX6,PITX2,GREM1
GO:1904062	Regulation of cation transmembrane transport	28	378	0.46	0.65	0.0002	9606.ENSP00000242261,9606.ENSP00000256857,9606.ENSP00000264773,9606.ENSP00000270458,9606.ENSP00000274368,9606.ENSP00000307342,9606.ENSP00000313088,9606.ENSP00000320025,9606.ENSP00000331746,9606.ENSP00000342637,9606.ENSP00000345502,9606.ENSP00000355523,9606.ENSP00000355533,9606.ENSP00000356104,9606.ENSP00000365301,9606.ENSP00000367001,9606.ENSP00000368966,9606.ENSP00000371985,9606.ENSP00000375647,…	TWIST1,GRP,KCNN2,CACNG8,CRHBP,HCN1,NETO1,CACNB2,CALCA,PDE4B,PDE4D,RGS7,RYR2,PM20D1,FGF14,DPP6,TRPC3,KCNA1,CACNG7,DPP10,SLC8A1,NLGN1,OPRM1,FGF12,KCNC2,SHISA9,GRIN2B,GRM6
GO:0031326	Regulation of cellular biosynthetic process	152	4143	0.15	0.48	0.00021	9606.ENSP00000008391,9606.ENSP00000219599,9606.ENSP00000226382,9606.ENSP00000233638,9606.ENSP00000234392,9606.ENSP00000242261,9606.ENSP00000249501,9606.ENSP00000251020,9606.ENSP00000254166,9606.ENSP00000260653,9606.ENSP00000261731,9606.ENSP00000262041,9606.ENSP00000263317,9606.ENSP00000263726,9606.ENSP00000264664,9606.ENSP00000266744,9606.ENSP00000275461,9606.ENSP00000276594,9606.ENSP00000281321,…	TFAP2D,CRYM,PHOX2B,TLX2,VAX2,TWIST1,HOXD10,SALL1,ZNF132,SIX3,LHX5,MEOX2,NOX4,LHX4,FGF10,ASCL1,FERD3L,PRDM14,POU4F2,ZNF773,ZSCAN1,ZIC1,FEZF2,ADCY8,GDF6,SIM2,LHX8,NEUROD1,EN1,NKX6-1,TBXT,SOX17,EN2,AVPR1A,GALR1,ZNF582,ZNF560,ONECUT1,OTP,GSX1,SOX14,UTF1,TBX5,BOLL,MYEF2,BBX,NKX2-6,MSC,ZNF671,SOX11,EBF1,ZNF660,C14orf39,SIX6,ZNF85,LEPR,OLIG2,DBX2,RIPPLY3,CALCA,RAX,ZNF486,FOXG1,ZNF93,SKOR1,NKX2-1,ZNF536,…
GO:0007411	Axon guidance	21	232	0.55	0.69	0.00022	9606.ENSP00000263726,9606.ENSP00000281321,9606.ENSP00000281821,9606.ENSP00000339004,9606.ENSP00000346879,9606.ENSP00000356357,9606.ENSP00000356646,9606.ENSP00000358207,9606.ENSP00000362139,9606.ENSP00000362717,9606.ENSP00000379140,9606.ENSP00000380602,9606.ENSP00000380903,9606.ENSP00000385143,9606.ENSP00000389140,9606.ENSP00000393379,9606.ENSP00000411145,9606.ENSP00000435637,9606.ENSP00000477829,…	LHX4,POU4F2,EPHA4,FOXG1,NKX2-1,LHX9,TNR,VAX1,EPHA10,LHX2,CXCL12,CNTN4,ROBO3,UNC5D,DCC,KIF5C,FEZF1,CNTN5,LHX1,PAX6,OTX2
GO:0032989	Cellular component morphogenesis	37	603	0.38	0.59	0.00028	9606.ENSP00000226382,9606.ENSP00000234392,9606.ENSP00000263726,9606.ENSP00000280187,9606.ENSP00000281321,9606.ENSP00000281821,9606.ENSP00000290378,9606.ENSP00000307134,9606.ENSP00000339004,9606.ENSP00000343158,9606.ENSP00000346879,9606.ENSP00000349594,9606.ENSP00000354778,9606.ENSP00000356357,9606.ENSP00000356646,9606.ENSP00000358207,9606.ENSP00000360280,9606.ENSP00000362139,9606.ENSP00000362717,…	PHOX2B,VAX2,LHX4,GPM6A,POU4F2,EPHA4,ACTC1,CTNND2,FOXG1,EPB41L3,NKX2-1,ELAVL4,CNTNAP2,LHX9,TNR,VAX1,DAB1,EPHA10,LHX2,SLITRK5,SLITRK1,CXCL12,FOXB1,ITGA4,CNTN4,ROBO3,CTNNA2,UNC5D,DCC,NLGN1,KIF5C,FEZF1,CNTN5,LHX1,NRN1,PAX6,OTX2
GO:0010468	Regulation of gene expression	173	4899	0.14	0.46	0.00029	9606.ENSP00000008391,9606.ENSP00000219599,9606.ENSP00000226382,9606.ENSP00000233638,9606.ENSP00000234392,9606.ENSP00000241256,9606.ENSP00000242261,9606.ENSP00000249501,9606.ENSP00000251020,9606.ENSP00000254166,9606.ENSP00000258042,9606.ENSP00000260653,9606.ENSP00000261731,9606.ENSP00000262041,9606.ENSP00000263726,9606.ENSP00000264664,9606.ENSP00000266744,9606.ENSP00000267260,9606.ENSP00000271417,…	TFAP2D,CRYM,PHOX2B,TLX2,VAX2,GHSR,TWIST1,HOXD10,SALL1,ZNF132,NMBR,SIX3,LHX5,MEOX2,LHX4,FGF10,ASCL1,SRRM4,ILDR2,FERD3L,PRDM14,KHDRBS2,POU4F2,ZNF773,ZSCAN1,ZIC1,FEZF2,ADCY8,GDF6,ACTC1,SIM2,PGLYRP2,LHX8,NEUROD1,EN1,NKX6-1,CARTPT,TBXT,SOX17,EN2,NELL1,GALR1,ZNF582,ZNF560,ONECUT1,OTP,VSTM2A,ZNF804A,GSX1,SOX14,UTF1,TBX5,FGF5,BOLL,MYEF2,BBX,NKX2-6,MSC,ZNF671,SOX11,EBF1,ZNF660,C14orf39,SIX6,ZNF85,OLIG2,DB…
GO:0048562	Embryonic organ morphogenesis	24	300	0.49	0.65	0.0003	9606.ENSP00000234392,9606.ENSP00000242261,9606.ENSP00000249501,9606.ENSP00000260653,9606.ENSP00000264664,9606.ENSP00000282928,9606.ENSP00000286614,9606.ENSP00000295108,9606.ENSP00000295113,9606.ENSP00000296946,9606.ENSP00000297316,9606.ENSP00000322568,9606.ENSP00000339004,9606.ENSP00000350844,9606.ENSP00000355533,9606.ENSP00000358677,9606.ENSP00000359114,9606.ENSP00000367316,9606.ENSP00000374240,…	VAX2,TWIST1,HOXD10,SIX3,FGF10,ZIC1,MMP16,NEUROD1,FRZB,TBXT,SOX17,SOX11,FOXG1,PAX5,RYR2,TBX18,COL11A1,ITGA8,SHOX2,TBX20,LHX1,PAX6,MYO3A,ALX3
GO:0097475	Motor neuron migration	6	12	1.29	0.86	0.00041	9606.ENSP00000226382,9606.ENSP00000266744,9606.ENSP00000356708,9606.ENSP00000360280,9606.ENSP00000386170,9606.ENSP00000477829	PHOX2B,ASCL1,OLIG3,DAB1,TBX20,LHX1
GO:1903530	Regulation of secretion by cell	35	564	0.38	0.58	0.00041	9606.ENSP00000176195,9606.ENSP00000241256,9606.ENSP00000256857,9606.ENSP00000261205,9606.ENSP00000274368,9606.ENSP00000282878,9606.ENSP00000286355,9606.ENSP00000295108,9606.ENSP00000295886,9606.ENSP00000296777,9606.ENSP00000299178,9606.ENSP00000299727,9606.ENSP00000303452,9606.ENSP00000308024,9606.ENSP00000316244,9606.ENSP00000320025,9606.ENSP00000322568,9606.ENSP00000324419,9606.ENSP00000355155,…	SCT,GHSR,GRP,SYT1,CRHBP,RAB3C,ADCY8,NEUROD1,NKX6-1,CARTPT,AVPR1A,GALR1,TRH,PCSK1,HTR1A,CACNB2,SOX11,SYT9,GRIN3A,HTR1B,ADRA1A,PDX1,CADPS,TFAP2B,CXCL12,ITGB2,NLGN1,OPRM1,CHRM2,FOXA2,CASR,NPY5R,RIMS1,ADCYAP1,SYT6
GO:0006811	Ion transport	59	1214	0.28	0.52	0.00043	9606.ENSP00000217420,9606.ENSP00000225823,9606.ENSP00000262209,9606.ENSP00000262462,9606.ENSP00000263160,9606.ENSP00000264773,9606.ENSP00000266579,9606.ENSP00000270349,9606.ENSP00000270458,9606.ENSP00000272602,9606.ENSP00000280187,9606.ENSP00000280684,9606.ENSP00000282499,9606.ENSP00000282753,9606.ENSP00000295101,9606.ENSP00000295454,9606.ENSP00000296526,9606.ENSP00000299339,9606.ENSP00000301365,…	SLC32A1,ASIC2,TRPA1,SLC27A6,SLC17A6,KCNN2,SLC38A4,SLC6A3,CACNG8,CNGA3,GPM6A,KCNA6,GRIA4,GRM1,KCNJ3,GABRB1,GRIA2,CLDN10,TRPV3,HCN1,ANO5,CACNB2,TRPM8,KCNK12,GRIK1,KCNA4,SLC24A2,CLIC6,GRIN3A,RYR2,CR1,CACNA1E,KCNA3,HTR1B,GRIK3,FAM155A,TTYH1,EDNRB,TRPC3,ADRA1A,SLC8A3,KCNA1,CACNG7,SLC8A1,UNC80,GABRA1,OPRM1,PEX5L,CASR,PIEZO2,TRPC7,GABRA2,SLC24A4,KCNV1,SLC5A8,KCNC2,ATP10A,GRIN2B,CACNA1A
GO:0021879	Forebrain neuron differentiation	9	41	0.93	0.79	0.00043	9606.ENSP00000261731,9606.ENSP00000266744,9606.ENSP00000283268,9606.ENSP00000294638,9606.ENSP00000302814,9606.ENSP00000339004,9606.ENSP00000346879,9606.ENSP00000374205,9606.ENSP00000492024	LHX5,ASCL1,FEZF2,LHX8,OTP,FOXG1,NKX2-1,TBR1,PAX6
GO:0031018	Endocrine pancreas development	9	41	0.93	0.79	0.00043	9606.ENSP00000295108,9606.ENSP00000295886,9606.ENSP00000302630,9606.ENSP00000357581,9606.ENSP00000366347,9606.ENSP00000370421,9606.ENSP00000400341,9606.ENSP00000419185,9606.ENSP00000492024	NEUROD1,NKX6-1,ONECUT1,NKX6-2,NKX2-2,PDX1,FOXA2,ONECUT2,PAX6
GO:0051046	Regulation of secretion	37	620	0.37	0.56	0.00049	9606.ENSP00000176195,9606.ENSP00000241256,9606.ENSP00000256857,9606.ENSP00000261205,9606.ENSP00000264664,9606.ENSP00000274368,9606.ENSP00000282878,9606.ENSP00000286355,9606.ENSP00000295108,9606.ENSP00000295886,9606.ENSP00000296777,9606.ENSP00000299178,9606.ENSP00000299727,9606.ENSP00000303452,9606.ENSP00000308024,9606.ENSP00000316244,9606.ENSP00000320025,9606.ENSP00000322568,9606.ENSP00000324419,…	SCT,GHSR,GRP,SYT1,FGF10,CRHBP,RAB3C,ADCY8,NEUROD1,NKX6-1,CARTPT,AVPR1A,GALR1,TRH,PCSK1,HTR1A,CACNB2,SOX11,SYT9,GRIN3A,HTR1B,EDNRB,ADRA1A,PDX1,CADPS,TFAP2B,CXCL12,ITGB2,NLGN1,OPRM1,CHRM2,FOXA2,CASR,NPY5R,RIMS1,ADCYAP1,SYT6
GO:0048523	Negative regulation of cellular process	167	4736	0.14	0.45	0.0005	9606.ENSP00000008391,9606.ENSP00000219197,9606.ENSP00000219599,9606.ENSP00000224356,9606.ENSP00000225823,9606.ENSP00000226382,9606.ENSP00000233638,9606.ENSP00000234392,9606.ENSP00000241256,9606.ENSP00000242261,9606.ENSP00000249501,9606.ENSP00000251020,9606.ENSP00000256857,9606.ENSP00000260653,9606.ENSP00000262041,9606.ENSP00000262209,9606.ENSP00000263317,9606.ENSP00000263726,9606.ENSP00000264664,…	TFAP2D,CBLN1,CRYM,CYP26A1,ASIC2,PHOX2B,TLX2,VAX2,GHSR,TWIST1,HOXD10,SALL1,GRP,SIX3,MEOX2,TRPA1,NOX4,LHX4,FGF10,DGKG,BRINP1,ASCL1,SSTR1,RTN1,ILDR2,CRHBP,FERD3L,DLC1,PRDM14,POU4F2,EPHA4,GRIA4,PTPRR,FEZF2,DKK2,SST,ACTC1,SIM2,PGLYRP2,NEUROD1,FRZB,EN1,NKX6-1,CARTPT,TBXT,SOX17,EN2,LRFN5,DUSP16,NELL1,AVPR1A,ZNF582,ZNF560,ONECUT1,OTP,TRH,SOX14,DRD5,HCN1,TBX5,MOS,SPEG,BOLL,GREM2,FMN2,NKX2-6,TAC1,MSC,SOX11…
GO:0007507	Heart development	34	548	0.38	0.57	0.00053	9606.ENSP00000242261,9606.ENSP00000251020,9606.ENSP00000258888,9606.ENSP00000263317,9606.ENSP00000266744,9606.ENSP00000276297,9606.ENSP00000281321,9606.ENSP00000290378,9606.ENSP00000296946,9606.ENSP00000297316,9606.ENSP00000309913,9606.ENSP00000311899,9606.ENSP00000320089,9606.ENSP00000321445,9606.ENSP00000322568,9606.ENSP00000331734,9606.ENSP00000352900,9606.ENSP00000354652,9606.ENSP00000355533,…	TWIST1,SALL1,ALPK3,NOX4,ASCL1,DLC1,POU4F2,ACTC1,TBXT,SOX17,TBX5,DAW1,NKX2-6,MSC,SOX11,RIPPLY3,RXRG,NPY1R,RYR2,TBX18,COL11A1,WT1,ADRA1A,SGCZ,SHOX2,SLC8A1,TBX20,ACAN,EOMES,FGF12,NPY5R,GREB1L,PITX2,GREM1
GO:0042063	Gliogenesis	21	248	0.52	0.63	0.00053	9606.ENSP00000226382,9606.ENSP00000264664,9606.ENSP00000266744,9606.ENSP00000281821,9606.ENSP00000295886,9606.ENSP00000311697,9606.ENSP00000322568,9606.ENSP00000330393,9606.ENSP00000331040,9606.ENSP00000339004,9606.ENSP00000340820,9606.ENSP00000346879,9606.ENSP00000357581,9606.ENSP00000358207,9606.ENSP00000360280,9606.ENSP00000366347,9606.ENSP00000368805,9606.ENSP00000370669,9606.ENSP00000388620,…	PHOX2B,FGF10,ASCL1,EPHA4,NKX6-1,FGF5,SOX11,LEPR,OLIG2,FOXG1,MAPT,NKX2-1,NKX6-2,VAX1,DAB1,NKX2-2,GCM2,SLC8A3,EOMES,PENK,PAX6
GO:0043279	Response to alkaloid	13	99	0.71	0.7	0.00053	9606.ENSP00000270349,9606.ENSP00000274368,9606.ENSP00000286355,9606.ENSP00000295206,9606.ENSP00000306129,9606.ENSP00000308024,9606.ENSP00000349594,9606.ENSP00000355533,9606.ENSP00000358963,9606.ENSP00000370421,9606.ENSP00000384763,9606.ENSP00000394624,9606.ENSP00000400894	SLC6A3,CRHBP,ADCY8,EN1,DRD5,PCSK1,ELAVL4,RYR2,HTR1B,PDX1,SLC8A1,OPRM1,PENK
GO:0001656	Metanephros development	12	85	0.74	0.7	0.00061	9606.ENSP00000251020,9606.ENSP00000264664,9606.ENSP00000287020,9606.ENSP00000297316,9606.ENSP00000355001,9606.ENSP00000356587,9606.ENSP00000367316,9606.ENSP00000368370,9606.ENSP00000377265,9606.ENSP00000464162,9606.ENSP00000477829,9606.ENSP00000498748	SALL1,FGF10,GDF6,SOX17,POU3F3,NPHS2,ITGA8,WT1,TFAP2B,GREB1L,LHX1,GREM1
GO:0050793	Regulation of developmental process	100	2492	0.19	0.47	0.00062	9606.ENSP00000219197,9606.ENSP00000225823,9606.ENSP00000226382,9606.ENSP00000233638,9606.ENSP00000241256,9606.ENSP00000242261,9606.ENSP00000260653,9606.ENSP00000261205,9606.ENSP00000264664,9606.ENSP00000265022,9606.ENSP00000265922,9606.ENSP00000266744,9606.ENSP00000269503,9606.ENSP00000270349,9606.ENSP00000275461,9606.ENSP00000276297,9606.ENSP00000276594,9606.ENSP00000276659,9606.ENSP00000278198,…	CBLN1,ASIC2,PHOX2B,TLX2,GHSR,TWIST1,SIX3,SYT1,FGF10,DGKG,BRINP1,ASCL1,CBLN2,SLC6A3,FERD3L,DLC1,PRDM14,RSPO2,LRRC4C,POU4F2,EPHA4,FEZF2,GDF6,PGLYRP2,NEUROD1,FRZB,NKX6-1,CARTPT,SOX17,CSMD3,NELL1,CHODL,OTP,VSTM2A,TBX5,SOX11,OLIG2,CALCA,FOXG1,THBS4,MAPT,EPB41L3,MAGI2,NKX2-1,ZNF536,ELAVL4,RXRG,NPY1R,GRIN3A,TRIM58,CR1,BRINP3,TNR,NKX6-2,VAX1,TBX18,BARHL2,DAB1,LHX2,HCK,SYNDIG1,GPC6,SLITRK5,SLITRK1,NKX2-2,…
GO:0032098	Regulation of appetite	7	22	1.09	0.79	0.00063	9606.ENSP00000019103,9606.ENSP00000176195,9606.ENSP00000241256,9606.ENSP00000296777,9606.ENSP00000353915,9606.ENSP00000384364,9606.ENSP00000394624	SCTR,SCT,GHSR,CARTPT,HTR4,NPY,OPRM1
GO:0006874	Cellular calcium ion homeostasis	18	193	0.56	0.63	0.00071	9606.ENSP00000262209,9606.ENSP00000282753,9606.ENSP00000286355,9606.ENSP00000306129,9606.ENSP00000323926,9606.ENSP00000331746,9606.ENSP00000344801,9606.ENSP00000355533,9606.ENSP00000358963,9606.ENSP00000368805,9606.ENSP00000368966,9606.ENSP00000370669,9606.ENSP00000379140,9606.ENSP00000384763,9606.ENSP00000420194,9606.ENSP00000426070,9606.ENSP00000431840,9606.ENSP00000433490	TRPA1,GRM1,ADCY8,DRD5,TRPM8,CALCA,SLC24A2,RYR2,HTR1B,GCM2,TRPC3,SLC8A3,CXCL12,SLC8A1,CASR,TRPC7,SLC24A4,CALCB
GO:0021877	Forebrain neuron fate commitment	5	7	1.44	0.82	0.00072	9606.ENSP00000266744,9606.ENSP00000283268,9606.ENSP00000346879,9606.ENSP00000374205,9606.ENSP00000492024	ASCL1,FEZF2,NKX2-1,TBR1,PAX6
GO:0051240	Positive regulation of multicellular organismal process	68	1505	0.25	0.49	0.00072	9606.ENSP00000176195,9606.ENSP00000219197,9606.ENSP00000225823,9606.ENSP00000226382,9606.ENSP00000241256,9606.ENSP00000242261,9606.ENSP00000256857,9606.ENSP00000258042,9606.ENSP00000264664,9606.ENSP00000266744,9606.ENSP00000269503,9606.ENSP00000270349,9606.ENSP00000276594,9606.ENSP00000281321,9606.ENSP00000281821,9606.ENSP00000287020,9606.ENSP00000295886,9606.ENSP00000296777,9606.ENSP00000298925,…	SCT,CBLN1,ASIC2,PHOX2B,GHSR,TWIST1,GRP,NMBR,FGF10,ASCL1,CBLN2,SLC6A3,PRDM14,POU4F2,EPHA4,GDF6,NKX6-1,CARTPT,NELL1,AVPR1A,CHODL,GALR1,OTP,TBX5,TAC1,SOX11,TRPM8,LEPR,OLIG2,CALCA,FOXG1,MAPT,PDE4B,PDE4D,RYR2,ESRRG,CR1,TNR,NKX6-2,SGIP1,SYNDIG1,SLITRK5,SLITRK1,NKX2-2,EDNRB,WT1,TRPC3,ADRA1A,DMRT1,SHOX2,CXCL12,ITGB2,DMRTA2,NPY,SLC8A1,TBX20,NLGN1,OPRM1,FOXA2,PENK,CASR,RIMS1,EBF2,ADCYAP1,LHX1,PAX6,GREM1,OT…
GO:0050808	Synapse organization	23	298	0.48	0.59	0.00074	9606.ENSP00000219197,9606.ENSP00000225823,9606.ENSP00000231136,9606.ENSP00000269503,9606.ENSP00000278198,9606.ENSP00000280187,9606.ENSP00000281821,9606.ENSP00000298119,9606.ENSP00000307134,9606.ENSP00000320025,9606.ENSP00000335614,9606.ENSP00000340820,9606.ENSP00000345193,9606.ENSP00000356646,9606.ENSP00000366246,9606.ENSP00000366288,9606.ENSP00000367151,9606.ENSP00000370669,9606.ENSP00000392500,…	CBLN1,ASIC2,PCDHB6,CBLN2,LRRC4C,GPM6A,EPHA4,LRFN5,CTNND2,CACNB2,PPFIA3,MAPT,SHANK2,TNR,GPC6,SLITRK1,PCDH17,SLC8A3,NLGN1,GABRA1,GABRA2,CNTN5,SEZ6L2
GO:0007631	Feeding behavior	12	88	0.72	0.68	0.00081	9606.ENSP00000241256,9606.ENSP00000295206,9606.ENSP00000296777,9606.ENSP00000303452,9606.ENSP00000331746,9606.ENSP00000354652,9606.ENSP00000358963,9606.ENSP00000374205,9606.ENSP00000384364,9606.ENSP00000394624,9606.ENSP00000423917,9606.ENSP00000431840	GHSR,EN1,CARTPT,TRH,CALCA,NPY1R,HTR1B,TBR1,NPY,OPRM1,NPY5R,SLC24A4
GO:0051093	Negative regulation of developmental process	48	933	0.3	0.51	0.00081	9606.ENSP00000219197,9606.ENSP00000226382,9606.ENSP00000233638,9606.ENSP00000242261,9606.ENSP00000260653,9606.ENSP00000264664,9606.ENSP00000265922,9606.ENSP00000266744,9606.ENSP00000276659,9606.ENSP00000281321,9606.ENSP00000281821,9606.ENSP00000283268,9606.ENSP00000292609,9606.ENSP00000295113,9606.ENSP00000295886,9606.ENSP00000296777,9606.ENSP00000297316,9606.ENSP00000309913,9606.ENSP00000322568,…	CBLN1,PHOX2B,TLX2,TWIST1,SIX3,FGF10,BRINP1,ASCL1,RSPO2,POU4F2,EPHA4,FEZF2,PGLYRP2,FRZB,NKX6-1,CARTPT,SOX17,TBX5,SOX11,OLIG2,CALCA,FOXG1,THBS4,MAPT,NKX2-1,ZNF536,GRIN3A,CR1,TNR,NKX6-2,VAX1,DAB1,LHX2,NKX2-2,EDNRB,CNMD,WT1,CNTN4,TAFA5,DCC,NLGN1,FOXA2,CDKN2A,MEIS2,GDF10,BHLHE23,PAX6,GREM1
GO:0071495	Cellular response to endogenous stimulus	54	1103	0.28	0.5	0.00083	9606.ENSP00000226382,9606.ENSP00000241256,9606.ENSP00000241453,9606.ENSP00000262494,9606.ENSP00000264664,9606.ENSP00000267377,9606.ENSP00000274368,9606.ENSP00000276594,9606.ENSP00000281321,9606.ENSP00000281821,9606.ENSP00000286355,9606.ENSP00000287020,9606.ENSP00000287641,9606.ENSP00000295454,9606.ENSP00000295886,9606.ENSP00000302630,9606.ENSP00000303108,9606.ENSP00000303424,9606.ENSP00000303452,…	PHOX2B,GHSR,FLT3,GNAO1,FGF10,SSTR1,CRHBP,PRDM14,POU4F2,EPHA4,ADCY8,GDF6,SST,GABRB1,NKX6-1,ONECUT1,VSTM2A,PTGDR,TRH,DRD5,HCN1,HTR1E,FGF5,HTR1A,TAC1,LEPR,CALCA,MAPT,CRHR2,PDE4B,PDE4D,MAGI2,ELAVL4,RXRG,HTR4,RYR2,ESRRG,NR5A2,HTR1B,ITGA8,WT1,PDGFD,ITGA4,SLC8A1,OPRM1,CHRM2,PENK,FGF12,ONECUT2,CASR,STMN2,GDF10,LHX1,CACNA1A
GO:0048880	Sensory system development	27	392	0.43	0.56	0.00084	9606.ENSP00000226382,9606.ENSP00000234392,9606.ENSP00000242261,9606.ENSP00000260653,9606.ENSP00000263160,9606.ENSP00000264376,9606.ENSP00000264664,9606.ENSP00000270349,9606.ENSP00000280187,9606.ENSP00000281321,9606.ENSP00000295108,9606.ENSP00000307342,9606.ENSP00000322568,9606.ENSP00000328596,9606.ENSP00000334813,9606.ENSP00000358207,9606.ENSP00000359474,9606.ENSP00000362717,9606.ENSP00000365899,…	PHOX2B,VAX2,TWIST1,SIX3,SLC17A6,CRYGD,FGF10,SLC6A3,GPM6A,POU4F2,NEUROD1,HCN1,SOX11,SIX6,RAX,VAX1,BARHL2,LHX2,VSX1,WT1,TFAP2B,MEIS2,LHX1,BHLHE23,PAX6,PITX2,GRM6
GO:0071542	Dopaminergic neuron differentiation	8	34	0.96	0.73	0.00084	9606.ENSP00000226382,9606.ENSP00000276659,9606.ENSP00000295206,9606.ENSP00000297375,9606.ENSP00000302814,9606.ENSP00000383909,9606.ENSP00000400341,9606.ENSP00000500595	PHOX2B,RSPO2,EN1,EN2,OTP,DMRTA2,FOXA2,OTX2
GO:0002065	Columnar/cuboidal epithelial cell differentiation	13	105	0.68	0.66	0.00085	9606.ENSP00000266744,9606.ENSP00000295108,9606.ENSP00000295886,9606.ENSP00000302630,9606.ENSP00000302814,9606.ENSP00000322568,9606.ENSP00000356331,9606.ENSP00000357581,9606.ENSP00000358207,9606.ENSP00000366347,9606.ENSP00000370421,9606.ENSP00000384364,9606.ENSP00000492024	ASCL1,NEUROD1,NKX6-1,ONECUT1,OTP,SOX11,NR5A2,NKX6-2,VAX1,NKX2-2,PDX1,NPY,PAX6
GO:0097553	Calcium ion transmembrane import into cytosol	12	89	0.72	0.67	0.00086	9606.ENSP00000262209,9606.ENSP00000301365,9606.ENSP00000344801,9606.ENSP00000355533,9606.ENSP00000356545,9606.ENSP00000365080,9606.ENSP00000369960,9606.ENSP00000370669,9606.ENSP00000384763,9606.ENSP00000431840,9606.ENSP00000477455,9606.ENSP00000489829	TRPA1,TRPV3,SLC24A2,RYR2,CACNA1E,FAM155A,ADRA1A,SLC8A3,SLC8A1,SLC24A4,GRIN2B,CACNA1A
GO:0045665	Negative regulation of neuron differentiation	11	75	0.76	0.67	0.00099	9606.ENSP00000226382,9606.ENSP00000260653,9606.ENSP00000266744,9606.ENSP00000281321,9606.ENSP00000283268,9606.ENSP00000331040,9606.ENSP00000339004,9606.ENSP00000347730,9606.ENSP00000366347,9606.ENSP00000380602,9606.ENSP00000492024	PHOX2B,SIX3,ASCL1,POU4F2,FEZF2,OLIG2,FOXG1,ZNF536,NKX2-2,CNTN4,PAX6
GO:0000122	Negative regulation of transcription by RNA polymerase II	49	971	0.29	0.5	0.001	9606.ENSP00000219599,9606.ENSP00000234392,9606.ENSP00000242261,9606.ENSP00000251020,9606.ENSP00000266744,9606.ENSP00000275461,9606.ENSP00000276594,9606.ENSP00000281321,9606.ENSP00000283268,9606.ENSP00000290399,9606.ENSP00000295206,9606.ENSP00000295886,9606.ENSP00000296946,9606.ENSP00000301310,9606.ENSP00000301480,9606.ENSP00000302814,9606.ENSP00000305343,9606.ENSP00000321445,9606.ENSP00000322568,…	CRYM,VAX2,TWIST1,SALL1,ASCL1,FERD3L,PRDM14,POU4F2,FEZF2,SIM2,EN1,NKX6-1,TBXT,ZNF582,ZNF560,OTP,SOX14,MSC,SOX11,ZNF85,OLIG2,RIPPLY3,FOXG1,SKOR1,NKX2-1,ZNF536,PAX5,ZNF148,OLIG3,NKX6-2,VAX1,PRDM13,TBX18,FOXP4,EDNRB,WT1,PDX1,DMRT1,SHOX2,TFAP2B,ZNF134,TBX20,EOMES,FEZF1,ZNF177,MEIS2,ZNF529,PAX6,PITX2
GO:0055074	Calcium ion homeostasis	19	220	0.53	0.59	0.001	9606.ENSP00000262209,9606.ENSP00000282753,9606.ENSP00000286355,9606.ENSP00000306129,9606.ENSP00000323926,9606.ENSP00000331746,9606.ENSP00000344801,9606.ENSP00000355533,9606.ENSP00000358963,9606.ENSP00000368805,9606.ENSP00000368966,9606.ENSP00000370669,9606.ENSP00000377265,9606.ENSP00000379140,9606.ENSP00000384763,9606.ENSP00000420194,9606.ENSP00000426070,9606.ENSP00000431840,9606.ENSP00000433490	TRPA1,GRM1,ADCY8,DRD5,TRPM8,CALCA,SLC24A2,RYR2,HTR1B,GCM2,TRPC3,SLC8A3,TFAP2B,CXCL12,SLC8A1,CASR,TRPC7,SLC24A4,CALCB
GO:0001505	Regulation of neurotransmitter levels	19	222	0.52	0.59	0.0011	9606.ENSP00000217420,9606.ENSP00000261205,9606.ENSP00000270349,9606.ENSP00000320025,9606.ENSP00000324419,9606.ENSP00000335614,9606.ENSP00000337103,9606.ENSP00000350928,9606.ENSP00000351614,9606.ENSP00000355155,9606.ENSP00000358963,9606.ENSP00000365437,9606.ENSP00000369960,9606.ENSP00000373215,9606.ENSP00000392500,9606.ENSP00000399745,9606.ENSP00000427603,9606.ENSP00000428417,9606.ENSP00000447488	SLC32A1,SYT1,SLC6A3,CACNB2,SYT9,PPFIA3,CHAT,GAD1,SYN3,GRIN3A,HTR1B,GAD2,ADRA1A,CADPS,NLGN1,CHRM2,GABRA2,RIMS1,LIN7A
GO:0007416	Synapse assembly	13	108	0.67	0.64	0.0011	9606.ENSP00000219197,9606.ENSP00000225823,9606.ENSP00000231136,9606.ENSP00000269503,9606.ENSP00000280187,9606.ENSP00000340820,9606.ENSP00000345193,9606.ENSP00000366288,9606.ENSP00000367151,9606.ENSP00000392500,9606.ENSP00000393097,9606.ENSP00000427603,9606.ENSP00000435637	CBLN1,ASIC2,PCDHB6,CBLN2,GPM6A,MAPT,SHANK2,SLITRK1,PCDH17,NLGN1,GABRA1,GABRA2,CNTN5
GO:0021854	Hypothalamus development	7	25	1.04	0.72	0.0011	9606.ENSP00000302814,9606.ENSP00000304331,9606.ENSP00000320089,9606.ENSP00000334813,9606.ENSP00000346879,9606.ENSP00000379369,9606.ENSP00000477587	OTP,GSX1,NKX2-6,RAX,NKX2-1,FOXB1,SRD5A2
GO:0050805	Negative regulation of synaptic transmission	10	62	0.8	0.67	0.0011	9606.ENSP00000219197,9606.ENSP00000306129,9606.ENSP00000307342,9606.ENSP00000344801,9606.ENSP00000345193,9606.ENSP00000356646,9606.ENSP00000358963,9606.ENSP00000362183,9606.ENSP00000367151,9606.ENSP00000423917	CBLN1,DRD5,HCN1,SLC24A2,SHANK2,TNR,HTR1B,GRIK3,PCDH17,NPY5R
GO:0072507	Divalent inorganic cation homeostasis	21	263	0.49	0.57	0.0011	9606.ENSP00000262209,9606.ENSP00000282753,9606.ENSP00000286355,9606.ENSP00000290705,9606.ENSP00000306129,9606.ENSP00000323926,9606.ENSP00000331746,9606.ENSP00000344801,9606.ENSP00000355533,9606.ENSP00000358963,9606.ENSP00000368805,9606.ENSP00000368966,9606.ENSP00000370669,9606.ENSP00000371985,9606.ENSP00000377265,9606.ENSP00000379140,9606.ENSP00000384763,9606.ENSP00000420194,9606.ENSP00000426070,…	TRPA1,GRM1,ADCY8,MT1A,DRD5,TRPM8,CALCA,SLC24A2,RYR2,HTR1B,GCM2,TRPC3,SLC8A3,KCNA1,TFAP2B,CXCL12,SLC8A1,CASR,TRPC7,SLC24A4,CALCB
GO:0008015	Blood circulation	27	403	0.42	0.54	0.0012	9606.ENSP00000225823,9606.ENSP00000261180,9606.ENSP00000264773,9606.ENSP00000274181,9606.ENSP00000290378,9606.ENSP00000295101,9606.ENSP00000296777,9606.ENSP00000299178,9606.ENSP00000306129,9606.ENSP00000316244,9606.ENSP00000320025,9606.ENSP00000321106,9606.ENSP00000331746,9606.ENSP00000345502,9606.ENSP00000350541,9606.ENSP00000354652,9606.ENSP00000355533,9606.ENSP00000358963,9606.ENSP00000366416,…	ASIC2,TRHDE,KCNN2,ADAMTS16,ACTC1,KCNJ3,CARTPT,AVPR1A,DRD5,HTR1A,CACNB2,TAC1,CALCA,PDE4D,LVRN,NPY1R,RYR2,HTR1B,EDNRB,ADRA1A,SGCZ,CXCL12,NPY,SLC8A1,TBX20,FGF12,CASR
GO:0043010	Camera-type eye development	24	334	0.45	0.55	0.0013	9606.ENSP00000234392,9606.ENSP00000242261,9606.ENSP00000260653,9606.ENSP00000263160,9606.ENSP00000264376,9606.ENSP00000264664,9606.ENSP00000270349,9606.ENSP00000280187,9606.ENSP00000281321,9606.ENSP00000295108,9606.ENSP00000307342,9606.ENSP00000322568,9606.ENSP00000334813,9606.ENSP00000358207,9606.ENSP00000359474,9606.ENSP00000362717,9606.ENSP00000365899,9606.ENSP00000368370,9606.ENSP00000377265,…	VAX2,TWIST1,SIX3,SLC17A6,CRYGD,FGF10,SLC6A3,GPM6A,POU4F2,NEUROD1,HCN1,SOX11,RAX,VAX1,BARHL2,LHX2,VSX1,WT1,TFAP2B,LHX1,BHLHE23,PAX6,PITX2,GRM6
GO:0051094	Positive regulation of developmental process	61	1332	0.25	0.47	0.0013	9606.ENSP00000219197,9606.ENSP00000225823,9606.ENSP00000226382,9606.ENSP00000241256,9606.ENSP00000242261,9606.ENSP00000261205,9606.ENSP00000264664,9606.ENSP00000265922,9606.ENSP00000266744,9606.ENSP00000269503,9606.ENSP00000270349,9606.ENSP00000276594,9606.ENSP00000281321,9606.ENSP00000281821,9606.ENSP00000283268,9606.ENSP00000287020,9606.ENSP00000295108,9606.ENSP00000295113,9606.ENSP00000295886,…	CBLN1,ASIC2,PHOX2B,GHSR,TWIST1,SYT1,FGF10,BRINP1,ASCL1,CBLN2,SLC6A3,PRDM14,POU4F2,EPHA4,FEZF2,GDF6,NEUROD1,FRZB,NKX6-1,SOX17,NELL1,CHODL,OTP,VSTM2A,TBX5,SOX11,OLIG2,CALCA,FOXG1,MAPT,ELAVL4,CR1,BRINP3,NKX6-2,DAB1,SYNDIG1,SLITRK5,SLITRK1,NKX2-2,WT1,DMRT1,ADAMTS20,SHOX2,CACNG7,CXCL12,ITGB2,DMRTA2,SLC8A1,TBX20,NLGN1,OPRM1,FOXA2,SFRP4,FEZF1,RIMS1,LMO3,GDF10,LHX1,PAX6,GREM1,OTX2
GO:2000026	Regulation of multicellular organismal development	63	1389	0.25	0.47	0.0013	9606.ENSP00000219197,9606.ENSP00000225823,9606.ENSP00000233638,9606.ENSP00000241256,9606.ENSP00000242261,9606.ENSP00000264664,9606.ENSP00000265922,9606.ENSP00000266744,9606.ENSP00000269503,9606.ENSP00000275461,9606.ENSP00000281321,9606.ENSP00000281821,9606.ENSP00000283268,9606.ENSP00000287020,9606.ENSP00000292609,9606.ENSP00000295113,9606.ENSP00000295886,9606.ENSP00000296777,9606.ENSP00000297316,…	CBLN1,ASIC2,TLX2,GHSR,TWIST1,FGF10,BRINP1,ASCL1,CBLN2,FERD3L,POU4F2,EPHA4,FEZF2,GDF6,PGLYRP2,FRZB,NKX6-1,CARTPT,SOX17,NELL1,CHODL,OTP,TBX5,SOX11,OLIG2,CALCA,FOXG1,THBS4,MAPT,RXRG,CR1,TNR,NKX6-2,VAX1,TBX18,DAB1,LHX2,SYNDIG1,SLITRK5,SLITRK1,NKX2-2,CNMD,AJAP1,WT1,SHOX2,CXCL12,ITGB2,DMRTA2,TAFA5,SLC8A1,TBX20,DCC,NLGN1,OPRM1,FOXA2,SFRP4,FEZF1,CDKN2A,MEIS2,LHX1,PAX6,GREM1,OTX2
GO:0000904	Cell morphogenesis involved in differentiation	33	554	0.37	0.51	0.0014	9606.ENSP00000226382,9606.ENSP00000234392,9606.ENSP00000263726,9606.ENSP00000281321,9606.ENSP00000281821,9606.ENSP00000297316,9606.ENSP00000307134,9606.ENSP00000339004,9606.ENSP00000346879,9606.ENSP00000349594,9606.ENSP00000356357,9606.ENSP00000356646,9606.ENSP00000358207,9606.ENSP00000360280,9606.ENSP00000362139,9606.ENSP00000362717,9606.ENSP00000366283,9606.ENSP00000366288,9606.ENSP00000367316,…	PHOX2B,VAX2,LHX4,POU4F2,EPHA4,SOX17,CTNND2,FOXG1,NKX2-1,ELAVL4,LHX9,TNR,VAX1,DAB1,EPHA10,LHX2,SLITRK5,SLITRK1,ITGA8,CXCL12,FOXB1,ITGA4,CNTN4,ROBO3,CTNNA2,UNC5D,DCC,KIF5C,FEZF1,CNTN5,LHX1,PAX6,OTX2
GO:0001654	Eye development	26	382	0.42	0.53	0.0014	9606.ENSP00000234392,9606.ENSP00000242261,9606.ENSP00000260653,9606.ENSP00000263160,9606.ENSP00000264376,9606.ENSP00000264664,9606.ENSP00000270349,9606.ENSP00000280187,9606.ENSP00000281321,9606.ENSP00000295108,9606.ENSP00000307342,9606.ENSP00000322568,9606.ENSP00000328596,9606.ENSP00000334813,9606.ENSP00000358207,9606.ENSP00000359474,9606.ENSP00000362717,9606.ENSP00000365899,9606.ENSP00000368370,…	VAX2,TWIST1,SIX3,SLC17A6,CRYGD,FGF10,SLC6A3,GPM6A,POU4F2,NEUROD1,HCN1,SOX11,SIX6,RAX,VAX1,BARHL2,LHX2,VSX1,WT1,TFAP2B,MEIS2,LHX1,BHLHE23,PAX6,PITX2,GRM6
GO:0030030	Cell projection organization	55	1158	0.27	0.47	0.0014	9606.ENSP00000226382,9606.ENSP00000234392,9606.ENSP00000263726,9606.ENSP00000270708,9606.ENSP00000280187,9606.ENSP00000281321,9606.ENSP00000281821,9606.ENSP00000283268,9606.ENSP00000302630,9606.ENSP00000307134,9606.ENSP00000311899,9606.ENSP00000339004,9606.ENSP00000340776,9606.ENSP00000340820,9606.ENSP00000343158,9606.ENSP00000346879,9606.ENSP00000347591,9606.ENSP00000349594,9606.ENSP00000350552,…	PHOX2B,VAX2,LHX4,WRAP73,GPM6A,POU4F2,EPHA4,FEZF2,ONECUT1,CTNND2,DAW1,FOXG1,CFAP65,MAPT,EPB41L3,NKX2-1,GFRA1,ELAVL4,RFX4,CNTNAP2,GRIN3A,LHX9,TNR,CFAP46,VAX1,DAB1,EPHA10,LHX2,TTYH1,SLITRK5,SLITRK1,ITGA8,HYDIN,CXCL12,FOXB1,ITGA4,CNTN4,ROBO3,NPY,CTNNA2,UNC5D,DCC,NLGN1,KIF5C,FEZF1,ONECUT2,STMN2,CNTN5,ADCYAP1,CCDC61,LHX1,NRN1,PAX6,ESPN,OTX2
GO:0048522	Positive regulation of cellular process	188	5584	0.12	0.4	0.0014	9606.ENSP00000008391,9606.ENSP00000019103,9606.ENSP00000176195,9606.ENSP00000219197,9606.ENSP00000225823,9606.ENSP00000226382,9606.ENSP00000233638,9606.ENSP00000241256,9606.ENSP00000241453,9606.ENSP00000242261,9606.ENSP00000249501,9606.ENSP00000251020,9606.ENSP00000256857,9606.ENSP00000258042,9606.ENSP00000260653,9606.ENSP00000261205,9606.ENSP00000261731,9606.ENSP00000262041,9606.ENSP00000263177,…	TFAP2D,SCTR,SCT,CBLN1,ASIC2,PHOX2B,TLX2,GHSR,FLT3,TWIST1,HOXD10,SALL1,GRP,NMBR,SIX3,SYT1,LHX5,MEOX2,PLPPR5,NOX4,LHX4,FGF10,BST1,BRINP1,ASCL1,CBLN2,CACNG8,WRAP73,DLC1,PRDM14,RSPO2,GPM6A,POU4F2,EPHA4,GRM1,ZIC1,FEZF2,DKK2,ADCY8,GDF6,NEUROD1,FRZB,EN1,NKX6-1,CXCL5,CARTPT,TBXT,SOX17,EN2,NELL1,AVPR1A,CHODL,GALR1,FUT9,ONECUT1,OTP,VSTM2A,ZNF804A,TRH,GSX1,UTF1,PCSK1,TBX5,MOS,FGF5,NETO1,BOLL,HTR1A,FMN2,CACN…
GO:0060284	Regulation of cell development	31	506	0.38	0.52	0.0014	9606.ENSP00000233638,9606.ENSP00000265922,9606.ENSP00000266744,9606.ENSP00000275461,9606.ENSP00000281321,9606.ENSP00000281821,9606.ENSP00000283268,9606.ENSP00000295113,9606.ENSP00000295886,9606.ENSP00000299295,9606.ENSP00000302814,9606.ENSP00000322568,9606.ENSP00000331040,9606.ENSP00000339004,9606.ENSP00000340820,9606.ENSP00000355437,9606.ENSP00000356646,9606.ENSP00000357581,9606.ENSP00000358207,…	TLX2,BRINP1,ASCL1,FERD3L,POU4F2,EPHA4,FEZF2,FRZB,NKX6-1,CHODL,OTP,SOX11,OLIG2,FOXG1,MAPT,TRIM58,TNR,NKX6-2,VAX1,DAB1,LHX2,SLITRK1,NKX2-2,EDNRB,SHOX2,CXCL12,DMRTA2,DCC,OPRM1,FEZF1,PAX6
GO:0072503	Cellular divalent inorganic cation homeostasis	19	227	0.51	0.57	0.0014	9606.ENSP00000262209,9606.ENSP00000282753,9606.ENSP00000286355,9606.ENSP00000290705,9606.ENSP00000306129,9606.ENSP00000323926,9606.ENSP00000331746,9606.ENSP00000344801,9606.ENSP00000355533,9606.ENSP00000358963,9606.ENSP00000368805,9606.ENSP00000368966,9606.ENSP00000370669,9606.ENSP00000379140,9606.ENSP00000384763,9606.ENSP00000420194,9606.ENSP00000426070,9606.ENSP00000431840,9606.ENSP00000433490	TRPA1,GRM1,ADCY8,MT1A,DRD5,TRPM8,CALCA,SLC24A2,RYR2,HTR1B,GCM2,TRPC3,SLC8A3,CXCL12,SLC8A1,CASR,TRPC7,SLC24A4,CALCB
GO:0007612	Learning	15	149	0.59	0.59	0.0015	9606.ENSP00000265634,9606.ENSP00000295206,9606.ENSP00000306129,9606.ENSP00000313088,9606.ENSP00000345193,9606.ENSP00000349594,9606.ENSP00000354778,9606.ENSP00000356646,9606.ENSP00000358715,9606.ENSP00000370669,9606.ENSP00000374205,9606.ENSP00000379369,9606.ENSP00000393987,9606.ENSP00000453793,9606.ENSP00000489225	NPTX2,EN1,DRD5,NETO1,SHANK2,ELAVL4,CNTNAP2,TNR,SORCS3,SLC8A3,TBR1,FOXB1,TAFA2,MEIS2,CSMD1
GO:0048519	Negative regulation of biological process	180	5313	0.12	0.4	0.0016	9606.ENSP00000008391,9606.ENSP00000176195,9606.ENSP00000219197,9606.ENSP00000219599,9606.ENSP00000222543,9606.ENSP00000224356,9606.ENSP00000225823,9606.ENSP00000226382,9606.ENSP00000233638,9606.ENSP00000234392,9606.ENSP00000241256,9606.ENSP00000242261,9606.ENSP00000249501,9606.ENSP00000251020,9606.ENSP00000256857,9606.ENSP00000258042,9606.ENSP00000260653,9606.ENSP00000262041,9606.ENSP00000262209,…	TFAP2D,SCT,CBLN1,CRYM,TFPI2,CYP26A1,ASIC2,PHOX2B,TLX2,VAX2,GHSR,TWIST1,HOXD10,SALL1,GRP,NMBR,SIX3,MEOX2,TRPA1,NOX4,LHX4,FGF10,DGKG,BRINP1,ASCL1,SSTR1,RTN1,SLC6A3,ILDR2,CRHBP,FERD3L,DLC1,PRDM14,RSPO2,POU4F2,EPHA4,GRIA4,PTPRR,FEZF2,DKK2,SST,ACTC1,SIM2,MT1A,PGLYRP2,NEUROD1,FRZB,EN1,NKX6-1,CARTPT,TBXT,SOX17,EN2,CSMD3,LRFN5,DUSP16,NELL1,AVPR1A,ZNF582,TRPV3,ZNF560,ONECUT1,OTP,TRH,SOX14,DRD5,HCN1,TBX5,M…
GO:0035136	Forelimb morphogenesis	8	39	0.9	0.66	0.0017	9606.ENSP00000242261,9606.ENSP00000249501,9606.ENSP00000276659,9606.ENSP00000295206,9606.ENSP00000309913,9606.ENSP00000374240,9606.ENSP00000377265,9606.ENSP00000497310	TWIST1,HOXD10,RSPO2,EN1,TBX5,SHOX2,TFAP2B,ALX3
GO:0022898	Regulation of transmembrane transporter activity	21	276	0.47	0.54	0.0018	9606.ENSP00000242261,9606.ENSP00000256857,9606.ENSP00000270458,9606.ENSP00000274368,9606.ENSP00000307342,9606.ENSP00000313088,9606.ENSP00000320025,9606.ENSP00000342637,9606.ENSP00000345502,9606.ENSP00000355533,9606.ENSP00000356104,9606.ENSP00000365301,9606.ENSP00000371985,9606.ENSP00000375647,9606.ENSP00000392500,9606.ENSP00000394624,9606.ENSP00000413496,9606.ENSP00000419235,9606.ENSP00000449253,…	TWIST1,GRP,CACNG8,CRHBP,HCN1,NETO1,CACNB2,PDE4B,PDE4D,RYR2,PM20D1,FGF14,KCNA1,CACNG7,NLGN1,OPRM1,FGF12,TCAF1,KCNC2,SHISA9,ABCB1
GO:0048729	Tissue morphogenesis	33	565	0.36	0.5	0.0018	9606.ENSP00000233638,9606.ENSP00000242261,9606.ENSP00000251020,9606.ENSP00000260653,9606.ENSP00000264664,9606.ENSP00000274181,9606.ENSP00000276297,9606.ENSP00000276659,9606.ENSP00000281821,9606.ENSP00000290378,9606.ENSP00000295113,9606.ENSP00000296946,9606.ENSP00000297316,9606.ENSP00000309913,9606.ENSP00000322568,9606.ENSP00000346879,9606.ENSP00000355533,9606.ENSP00000358677,9606.ENSP00000359114,…	TLX2,TWIST1,SALL1,SIX3,FGF10,ADAMTS16,DLC1,RSPO2,EPHA4,ACTC1,FRZB,TBXT,SOX17,TBX5,SOX11,NKX2-1,RYR2,TBX18,COL11A1,LHX2,PCDH8,ITGA8,WT1,PDX1,SHOX2,TBX20,EOMES,CASR,GREB1L,LHX1,CSMD1,TBX4,GREM1
GO:0003013	Circulatory system process	30	493	0.37	0.5	0.002	9606.ENSP00000225823,9606.ENSP00000261180,9606.ENSP00000263317,9606.ENSP00000264773,9606.ENSP00000274181,9606.ENSP00000290378,9606.ENSP00000295101,9606.ENSP00000296777,9606.ENSP00000299178,9606.ENSP00000306129,9606.ENSP00000316244,9606.ENSP00000320025,9606.ENSP00000321106,9606.ENSP00000330393,9606.ENSP00000331746,9606.ENSP00000345502,9606.ENSP00000350541,9606.ENSP00000354652,9606.ENSP00000355533,…	ASIC2,TRHDE,NOX4,KCNN2,ADAMTS16,ACTC1,KCNJ3,CARTPT,AVPR1A,DRD5,HTR1A,CACNB2,TAC1,LEPR,CALCA,PDE4D,LVRN,NPY1R,RYR2,HTR1B,EDNRB,ADRA1A,SGCZ,CXCL12,NPY,SLC8A1,TBX20,FGF12,CASR,ABCB1
GO:0006935	Chemotaxis	31	516	0.37	0.49	0.002	9606.ENSP00000263726,9606.ENSP00000264664,9606.ENSP00000268595,9606.ENSP00000281321,9606.ENSP00000281821,9606.ENSP00000295569,9606.ENSP00000296027,9606.ENSP00000331746,9606.ENSP00000339004,9606.ENSP00000342637,9606.ENSP00000346879,9606.ENSP00000356357,9606.ENSP00000356646,9606.ENSP00000358207,9606.ENSP00000361214,9606.ENSP00000362139,9606.ENSP00000362717,9606.ENSP00000366416,9606.ENSP00000368814,…	LHX4,FGF10,CMTM2,POU4F2,EPHA4,TAFA4,CXCL5,CALCA,FOXG1,PDE4B,NKX2-1,LHX9,TNR,VAX1,NRG3,EPHA10,LHX2,EDNRB,CMTM1,CXCL12,CNTN4,ROBO3,ITGB2,UNC5D,DCC,KIF5C,FEZF1,CNTN5,LHX1,PAX6,OTX2
GO:0008306	Associative learning	11	83	0.71	0.6	0.002	9606.ENSP00000265634,9606.ENSP00000306129,9606.ENSP00000313088,9606.ENSP00000345193,9606.ENSP00000349594,9606.ENSP00000356646,9606.ENSP00000374205,9606.ENSP00000379369,9606.ENSP00000393987,9606.ENSP00000453793,9606.ENSP00000489225	NPTX2,DRD5,NETO1,SHANK2,ELAVL4,TNR,TBR1,FOXB1,TAFA2,MEIS2,CSMD1
GO:0030902	Hindbrain development	15	154	0.58	0.57	0.002	9606.ENSP00000219197,9606.ENSP00000226382,9606.ENSP00000261731,9606.ENSP00000266744,9606.ENSP00000267377,9606.ENSP00000276297,9606.ENSP00000295108,9606.ENSP00000295206,9606.ENSP00000297375,9606.ENSP00000360280,9606.ENSP00000374205,9606.ENSP00000384638,9606.ENSP00000464145,9606.ENSP00000477829,9606.ENSP00000481917	CBLN1,PHOX2B,LHX5,ASCL1,SSTR1,DLC1,NEUROD1,EN1,EN2,DAB1,TBR1,CTNNA2,GDF10,LHX1,SEZ6L2
GO:0048870	Cell motility	51	1061	0.27	0.46	0.002	9606.ENSP00000226382,9606.ENSP00000242261,9606.ENSP00000260653,9606.ENSP00000266744,9606.ENSP00000280187,9606.ENSP00000281821,9606.ENSP00000283268,9606.ENSP00000287020,9606.ENSP00000295569,9606.ENSP00000295886,9606.ENSP00000296027,9606.ENSP00000296946,9606.ENSP00000297316,9606.ENSP00000302630,9606.ENSP00000309913,9606.ENSP00000312185,9606.ENSP00000331746,9606.ENSP00000339004,9606.ENSP00000339730,…	PHOX2B,TWIST1,SIX3,ASCL1,GPM6A,EPHA4,FEZF2,GDF6,TAFA4,NKX6-1,CXCL5,TBXT,SOX17,ONECUT1,TBX5,ELMO1,CALCA,FOXG1,THBS4,CFAP65,PDE4B,NKX2-1,GFRA1,CLEC14A,POU3F3,TNR,OLIG3,CFAP46,VAX1,BARHL2,DAB1,NRG3,HCK,GPC6,GPC5,EDNRB,DMRT1,CXCL12,FOXB1,ITGA4,ITGB2,CTNNA2,TBX20,EOMES,DCC,FEZF1,ONECUT2,LHX1,PAX6,PITX2,GREM1
GO:0050806	Positive regulation of synaptic transmission	14	135	0.61	0.57	0.002	9606.ENSP00000261205,9606.ENSP00000270458,9606.ENSP00000286355,9606.ENSP00000320025,9606.ENSP00000340943,9606.ENSP00000344801,9606.ENSP00000345193,9606.ENSP00000356646,9606.ENSP00000369960,9606.ENSP00000370669,9606.ENSP00000375647,9606.ENSP00000392500,9606.ENSP00000428417,9606.ENSP00000477455	SYT1,CACNG8,ADCY8,CACNB2,CRHR2,SLC24A2,SHANK2,TNR,ADRA1A,SLC8A3,CACNG7,NLGN1,RIMS1,GRIN2B
GO:0051480	Regulation of cytosolic calcium ion concentration	9	53	0.82	0.63	0.002	9606.ENSP00000282753,9606.ENSP00000286355,9606.ENSP00000331746,9606.ENSP00000355533,9606.ENSP00000358963,9606.ENSP00000368966,9606.ENSP00000384763,9606.ENSP00000426070,9606.ENSP00000433490	GRM1,ADCY8,CALCA,RYR2,HTR1B,TRPC3,SLC8A1,TRPC7,CALCB
GO:0021778	Oligodendrocyte cell fate specification	4	4	1.59	0.71	0.0021	9606.ENSP00000266744,9606.ENSP00000331040,9606.ENSP00000366347,9606.ENSP00000492024	ASCL1,OLIG2,NKX2-2,PAX6
GO:0050803	Regulation of synapse structure or activity	18	215	0.51	0.54	0.0021	9606.ENSP00000219197,9606.ENSP00000225823,9606.ENSP00000241256,9606.ENSP00000263160,9606.ENSP00000269503,9606.ENSP00000280187,9606.ENSP00000281821,9606.ENSP00000298119,9606.ENSP00000303252,9606.ENSP00000345193,9606.ENSP00000366058,9606.ENSP00000366246,9606.ENSP00000366283,9606.ENSP00000366288,9606.ENSP00000367177,9606.ENSP00000384638,9606.ENSP00000392500,9606.ENSP00000477455	CBLN1,ASIC2,GHSR,SLC17A6,CBLN2,GPM6A,EPHA4,LRFN5,ZNF804A,SHANK2,SYNDIG1,GPC6,SLITRK5,SLITRK1,PCDH8,CTNNA2,NLGN1,GRIN2B
GO:0055007	Cardiac muscle cell differentiation	11	84	0.71	0.6	0.0021	9606.ENSP00000258888,9606.ENSP00000263317,9606.ENSP00000290378,9606.ENSP00000309913,9606.ENSP00000320089,9606.ENSP00000358677,9606.ENSP00000368370,9606.ENSP00000369960,9606.ENSP00000374240,9606.ENSP00000384763,9606.ENSP00000498748	ALPK3,NOX4,ACTC1,TBX5,NKX2-6,TBX18,WT1,ADRA1A,SHOX2,SLC8A1,GREM1
GO:0072073	Kidney epithelium development	14	136	0.6	0.57	0.0021	9606.ENSP00000251020,9606.ENSP00000274181,9606.ENSP00000281821,9606.ENSP00000346151,9606.ENSP00000355001,9606.ENSP00000356587,9606.ENSP00000358210,9606.ENSP00000366416,9606.ENSP00000368190,9606.ENSP00000368370,9606.ENSP00000377265,9606.ENSP00000464162,9606.ENSP00000477829,9606.ENSP00000498748	SALL1,ADAMTS16,EPHA4,MAGI2,POU3F3,NPHS2,SIM1,EDNRB,NPHS1,WT1,TFAP2B,GREB1L,LHX1,GREM1
GO:0008344	Adult locomotory behavior	11	85	0.7	0.59	0.0023	9606.ENSP00000249501,9606.ENSP00000281821,9606.ENSP00000282928,9606.ENSP00000295206,9606.ENSP00000303452,9606.ENSP00000345193,9606.ENSP00000360280,9606.ENSP00000379140,9606.ENSP00000400341,9606.ENSP00000413496,9606.ENSP00000481917	HOXD10,EPHA4,ZIC1,EN1,TRH,SHANK2,DAB1,CXCL12,FOXA2,FGF12,SEZ6L2
GO:0031323	Regulation of cellular metabolic process	189	5681	0.11	0.39	0.0023	9606.ENSP00000008391,9606.ENSP00000219599,9606.ENSP00000226382,9606.ENSP00000233638,9606.ENSP00000234392,9606.ENSP00000241256,9606.ENSP00000241453,9606.ENSP00000242261,9606.ENSP00000249501,9606.ENSP00000251020,9606.ENSP00000254166,9606.ENSP00000255465,9606.ENSP00000260653,9606.ENSP00000261731,9606.ENSP00000262041,9606.ENSP00000263317,9606.ENSP00000263726,9606.ENSP00000264664,9606.ENSP00000265016,…	TFAP2D,CRYM,PHOX2B,TLX2,VAX2,GHSR,FLT3,TWIST1,HOXD10,SALL1,ZNF132,CCNA1,SIX3,LHX5,MEOX2,NOX4,LHX4,FGF10,BST1,ASCL1,SRRM4,RTN1,SLC6A3,ILDR2,FERD3L,DLC1,PRDM14,KHDRBS2,POU4F2,EPHA4,ZNF773,ZSCAN1,ZIC1,FEZF2,ADCY8,GDF6,SIM2,LHX8,NEUROD1,EN1,NKX6-1,CARTPT,TBXT,SOX17,EN2,DUSP16,AVPR1A,GALR1,ZNF582,ZNF560,ONECUT1,OTP,GSX1,SOX14,UTF1,TBX5,FGF5,BOLL,HTR1A,MYEF2,FMN2,BBX,NKX2-6,MSC,ZNF671,SOX11,EBF1,ZNF660…
GO:0072001	Renal system development	22	305	0.45	0.51	0.0023	9606.ENSP00000224356,9606.ENSP00000251020,9606.ENSP00000264664,9606.ENSP00000274181,9606.ENSP00000281821,9606.ENSP00000287020,9606.ENSP00000297316,9606.ENSP00000322568,9606.ENSP00000346151,9606.ENSP00000347591,9606.ENSP00000355001,9606.ENSP00000356587,9606.ENSP00000358210,9606.ENSP00000358677,9606.ENSP00000366416,9606.ENSP00000367316,9606.ENSP00000368190,9606.ENSP00000368370,9606.ENSP00000377265,…	CYP26A1,SALL1,FGF10,ADAMTS16,EPHA4,GDF6,SOX17,SOX11,MAGI2,GFRA1,POU3F3,NPHS2,SIM1,TBX18,EDNRB,ITGA8,NPHS1,WT1,TFAP2B,GREB1L,LHX1,GREM1
GO:0006836	Neurotransmitter transport	14	138	0.6	0.56	0.0024	9606.ENSP00000217420,9606.ENSP00000261205,9606.ENSP00000263160,9606.ENSP00000270349,9606.ENSP00000324419,9606.ENSP00000335614,9606.ENSP00000337103,9606.ENSP00000351614,9606.ENSP00000373215,9606.ENSP00000392500,9606.ENSP00000423541,9606.ENSP00000427603,9606.ENSP00000428417,9606.ENSP00000447488	SLC32A1,SYT1,SLC17A6,SLC6A3,SYT9,PPFIA3,CHAT,SYN3,CADPS,NLGN1,SV2C,GABRA2,RIMS1,LIN7A
GO:0021522	Spinal cord motor neuron differentiation	7	30	0.96	0.63	0.0025	9606.ENSP00000249501,9606.ENSP00000263726,9606.ENSP00000331040,9606.ENSP00000356708,9606.ENSP00000366347,9606.ENSP00000386170,9606.ENSP00000405456	HOXD10,LHX4,OLIG2,OLIG3,NKX2-2,TBX20,MDGA2
GO:0035883	Enteroendocrine cell differentiation	7	30	0.96	0.63	0.0025	9606.ENSP00000295108,9606.ENSP00000295886,9606.ENSP00000302630,9606.ENSP00000357581,9606.ENSP00000366347,9606.ENSP00000370421,9606.ENSP00000492024	NEUROD1,NKX6-1,ONECUT1,NKX6-2,NKX2-2,PDX1,PAX6
GO:0045596	Negative regulation of cell differentiation	37	685	0.32	0.46	0.0026	9606.ENSP00000226382,9606.ENSP00000233638,9606.ENSP00000242261,9606.ENSP00000260653,9606.ENSP00000264664,9606.ENSP00000265922,9606.ENSP00000266744,9606.ENSP00000281321,9606.ENSP00000281821,9606.ENSP00000283268,9606.ENSP00000292609,9606.ENSP00000295113,9606.ENSP00000295886,9606.ENSP00000296777,9606.ENSP00000309913,9606.ENSP00000322568,9606.ENSP00000331040,9606.ENSP00000331746,9606.ENSP00000339004,…	PHOX2B,TLX2,TWIST1,SIX3,FGF10,BRINP1,ASCL1,POU4F2,EPHA4,FEZF2,PGLYRP2,FRZB,NKX6-1,CARTPT,TBX5,SOX11,OLIG2,CALCA,FOXG1,NKX2-1,ZNF536,CR1,TNR,NKX6-2,VAX1,DAB1,LHX2,NKX2-2,EDNRB,CNTN4,DCC,FOXA2,CDKN2A,MEIS2,GDF10,PAX6,GREM1
GO:0048738	Cardiac muscle tissue development	16	179	0.54	0.53	0.0027	9606.ENSP00000258888,9606.ENSP00000263317,9606.ENSP00000290378,9606.ENSP00000309913,9606.ENSP00000320089,9606.ENSP00000321445,9606.ENSP00000355533,9606.ENSP00000358677,9606.ENSP00000359114,9606.ENSP00000368370,9606.ENSP00000369960,9606.ENSP00000371512,9606.ENSP00000374240,9606.ENSP00000384763,9606.ENSP00000386170,9606.ENSP00000498748	ALPK3,NOX4,ACTC1,TBX5,NKX2-6,MSC,RYR2,TBX18,COL11A1,WT1,ADRA1A,SGCZ,SHOX2,SLC8A1,TBX20,GREM1
GO:0021987	Cerebral cortex development	13	122	0.62	0.55	0.0028	9606.ENSP00000266744,9606.ENSP00000339004,9606.ENSP00000346879,9606.ENSP00000350844,9606.ENSP00000354778,9606.ENSP00000355001,9606.ENSP00000360280,9606.ENSP00000362717,9606.ENSP00000374205,9606.ENSP00000383909,9606.ENSP00000384364,9606.ENSP00000388620,9606.ENSP00000492024	ASCL1,FOXG1,NKX2-1,PAX5,CNTNAP2,POU3F3,DAB1,LHX2,TBR1,DMRTA2,NPY,EOMES,PAX6
GO:0035295	Tube development	44	880	0.29	0.45	0.0028	9606.ENSP00000176195,9606.ENSP00000242261,9606.ENSP00000251020,9606.ENSP00000262041,9606.ENSP00000264664,9606.ENSP00000266744,9606.ENSP00000274181,9606.ENSP00000275461,9606.ENSP00000276297,9606.ENSP00000276659,9606.ENSP00000281821,9606.ENSP00000290399,9606.ENSP00000295206,9606.ENSP00000296946,9606.ENSP00000297316,9606.ENSP00000309913,9606.ENSP00000320089,9606.ENSP00000322568,9606.ENSP00000330393,…	SCT,TWIST1,SALL1,MEOX2,FGF10,ASCL1,ADAMTS16,FERD3L,DLC1,RSPO2,EPHA4,SIM2,EN1,TBXT,SOX17,TBX5,NKX2-6,SOX11,LEPR,NKX2-1,CLEC14A,POU3F3,RYR2,SIM1,TBX18,LHX2,NKX2-2,EDNRB,WT1,PDX1,SHOX2,TFAP2B,FOXB1,NPY,TBX20,THSD7A,CASR,GREB1L,LHX1,CSMD1,PAX6,PITX2,TBX4,GREM1
GO:0060173	Limb development	16	180	0.54	0.53	0.0028	9606.ENSP00000242261,9606.ENSP00000249501,9606.ENSP00000251020,9606.ENSP00000262041,9606.ENSP00000264664,9606.ENSP00000276659,9606.ENSP00000295206,9606.ENSP00000309913,9606.ENSP00000322568,9606.ENSP00000334813,9606.ENSP00000374240,9606.ENSP00000377265,9606.ENSP00000495061,9606.ENSP00000495986,9606.ENSP00000497310,9606.ENSP00000498748	TWIST1,HOXD10,SALL1,MEOX2,FGF10,RSPO2,EN1,TBX5,SOX11,RAX,SHOX2,TFAP2B,PITX2,TBX4,ALX3,GREM1
GO:0050795	Regulation of behavior	10	72	0.73	0.58	0.0029	9606.ENSP00000241256,9606.ENSP00000256857,9606.ENSP00000316244,9606.ENSP00000330393,9606.ENSP00000358963,9606.ENSP00000360076,9606.ENSP00000384364,9606.ENSP00000392500,9606.ENSP00000400894,9606.ENSP00000431840	GHSR,GRP,HTR1A,LEPR,HTR1B,SGIP1,NPY,NLGN1,PENK,SLC24A4
GO:0072009	Nephron epithelium development	12	105	0.65	0.56	0.0029	9606.ENSP00000251020,9606.ENSP00000274181,9606.ENSP00000346151,9606.ENSP00000355001,9606.ENSP00000356587,9606.ENSP00000366416,9606.ENSP00000368190,9606.ENSP00000368370,9606.ENSP00000377265,9606.ENSP00000464162,9606.ENSP00000477829,9606.ENSP00000498748	SALL1,ADAMTS16,MAGI2,POU3F3,NPHS2,EDNRB,NPHS1,WT1,TFAP2B,GREB1L,LHX1,GREM1
GO:0120036	Plasma membrane bounded cell projection organization	52	1112	0.26	0.44	0.0029	9606.ENSP00000226382,9606.ENSP00000234392,9606.ENSP00000263726,9606.ENSP00000280187,9606.ENSP00000281321,9606.ENSP00000281821,9606.ENSP00000283268,9606.ENSP00000302630,9606.ENSP00000307134,9606.ENSP00000311899,9606.ENSP00000339004,9606.ENSP00000340776,9606.ENSP00000340820,9606.ENSP00000343158,9606.ENSP00000346879,9606.ENSP00000347591,9606.ENSP00000349594,9606.ENSP00000350552,9606.ENSP00000354778,…	PHOX2B,VAX2,LHX4,GPM6A,POU4F2,EPHA4,FEZF2,ONECUT1,CTNND2,DAW1,FOXG1,CFAP65,MAPT,EPB41L3,NKX2-1,GFRA1,ELAVL4,RFX4,CNTNAP2,GRIN3A,LHX9,TNR,CFAP46,VAX1,DAB1,EPHA10,LHX2,TTYH1,SLITRK5,SLITRK1,HYDIN,CXCL12,FOXB1,ITGA4,CNTN4,ROBO3,NPY,CTNNA2,UNC5D,DCC,NLGN1,KIF5C,FEZF1,ONECUT2,STMN2,CNTN5,ADCYAP1,LHX1,NRN1,PAX6,ESPN,OTX2
GO:0007601	Visual perception	18	223	0.5	0.51	0.003	9606.ENSP00000234392,9606.ENSP00000260653,9606.ENSP00000264376,9606.ENSP00000272602,9606.ENSP00000290374,9606.ENSP00000305343,9606.ENSP00000320025,9606.ENSP00000328596,9606.ENSP00000334813,9606.ENSP00000337224,9606.ENSP00000344801,9606.ENSP00000359114,9606.ENSP00000365899,9606.ENSP00000428417,9606.ENSP00000432770,9606.ENSP00000492024,9606.ENSP00000495965,9606.ENSP00000497110	VAX2,SIX3,CRYGD,CNGA3,GJD2,SOX14,CACNB2,SIX6,RAX,LRAT,SLC24A2,COL11A1,VSX1,RIMS1,EYA4,PAX6,MYO3A,GRM6
GO:0001709	Cell fate determination	8	44	0.85	0.59	0.0031	9606.ENSP00000266744,9606.ENSP00000283268,9606.ENSP00000297316,9606.ENSP00000339004,9606.ENSP00000359474,9606.ENSP00000366347,9606.ENSP00000430241,9606.ENSP00000492024	ASCL1,FEZF2,SOX17,FOXG1,BARHL2,NKX2-2,EBF2,PAX6
GO:0035637	Multicellular organismal signaling	13	124	0.61	0.54	0.0031	9606.ENSP00000264773,9606.ENSP00000270458,9606.ENSP00000290374,9606.ENSP00000295101,9606.ENSP00000306129,9606.ENSP00000307342,9606.ENSP00000309913,9606.ENSP00000320025,9606.ENSP00000354778,9606.ENSP00000355533,9606.ENSP00000371985,9606.ENSP00000375647,9606.ENSP00000384763	KCNN2,CACNG8,GJD2,KCNJ3,DRD5,HCN1,TBX5,CACNB2,CNTNAP2,RYR2,KCNA1,CACNG7,SLC8A1
GO:2000177	Regulation of neural precursor cell proliferation	11	90	0.68	0.55	0.0033	9606.ENSP00000260653,9606.ENSP00000261731,9606.ENSP00000266744,9606.ENSP00000302814,9606.ENSP00000339004,9606.ENSP00000358207,9606.ENSP00000362717,9606.ENSP00000383909,9606.ENSP00000418575,9606.ENSP00000477829,9606.ENSP00000492024	SIX3,LHX5,ASCL1,OTP,FOXG1,VAX1,LHX2,DMRTA2,TAFA1,LHX1,PAX6
GO:0019233	Sensory perception of pain	10	74	0.72	0.56	0.0034	9606.ENSP00000262209,9606.ENSP00000282753,9606.ENSP00000321106,9606.ENSP00000331746,9606.ENSP00000354652,9606.ENSP00000366416,9606.ENSP00000371985,9606.ENSP00000379140,9606.ENSP00000394624,9606.ENSP00000400894	TRPA1,GRM1,TAC1,CALCA,NPY1R,EDNRB,KCNA1,CXCL12,OPRM1,PENK
GO:0023061	Signal release	16	184	0.53	0.51	0.0034	9606.ENSP00000217420,9606.ENSP00000241256,9606.ENSP00000261205,9606.ENSP00000271417,9606.ENSP00000295108,9606.ENSP00000296777,9606.ENSP00000324419,9606.ENSP00000335614,9606.ENSP00000351614,9606.ENSP00000366416,9606.ENSP00000370421,9606.ENSP00000373215,9606.ENSP00000392500,9606.ENSP00000428417,9606.ENSP00000447488,9606.ENSP00000462647	SLC32A1,GHSR,SYT1,ILDR2,NEUROD1,CARTPT,SYT9,PPFIA3,SYN3,EDNRB,PDX1,CADPS,NLGN1,RIMS1,LIN7A,ADCYAP1
GO:0042127	Regulation of cell population proliferation	70	1669	0.21	0.41	0.0035	9606.ENSP00000008391,9606.ENSP00000226382,9606.ENSP00000241256,9606.ENSP00000241453,9606.ENSP00000242261,9606.ENSP00000258042,9606.ENSP00000260653,9606.ENSP00000261731,9606.ENSP00000263317,9606.ENSP00000264664,9606.ENSP00000265016,9606.ENSP00000266744,9606.ENSP00000267377,9606.ENSP00000276297,9606.ENSP00000281821,9606.ENSP00000283268,9606.ENSP00000287641,9606.ENSP00000295113,9606.ENSP00000296027,…	TFAP2D,PHOX2B,GHSR,FLT3,TWIST1,NMBR,SIX3,LHX5,NOX4,FGF10,BST1,ASCL1,SSTR1,DLC1,EPHA4,FEZF2,SST,FRZB,CXCL5,TBXT,SOX17,NELL1,AVPR1A,OTP,VSTM2A,TBX5,SPEG,FGF5,HTR1A,NKX2-6,SOX11,RIPPLY3,FOXG1,THBS4,SHANK2,MAGI2,POU3F3,CR1,NR5A2,VAX1,HTR1B,HPSE2,LHX2,HCK,EDNRB,CNMD,WT1,ADRA1A,PDX1,SHOX2,PDGFD,TFAP2B,CXCL12,ITGA4,DMRTA2,TAFA5,NPY,TBX20,OPRM1,ZBED9,SFRP4,FEZF1,TAFA1,CDKN2A,CASR,NPY5R,MEIS2,LHX1,PAX6,GR…
GO:0050769	Positive regulation of neurogenesis	18	227	0.49	0.5	0.0035	9606.ENSP00000266744,9606.ENSP00000281321,9606.ENSP00000281821,9606.ENSP00000295886,9606.ENSP00000299295,9606.ENSP00000302814,9606.ENSP00000322568,9606.ENSP00000331040,9606.ENSP00000339004,9606.ENSP00000340820,9606.ENSP00000357581,9606.ENSP00000366288,9606.ENSP00000366347,9606.ENSP00000374240,9606.ENSP00000379140,9606.ENSP00000383909,9606.ENSP00000394624,9606.ENSP00000492024	ASCL1,POU4F2,EPHA4,NKX6-1,CHODL,OTP,SOX11,OLIG2,FOXG1,MAPT,NKX6-2,SLITRK1,NKX2-2,SHOX2,CXCL12,DMRTA2,OPRM1,PAX6
GO:0051171	Regulation of nitrogen compound metabolic process	189	5734	0.11	0.37	0.0035	9606.ENSP00000008391,9606.ENSP00000219599,9606.ENSP00000222543,9606.ENSP00000226382,9606.ENSP00000233638,9606.ENSP00000234392,9606.ENSP00000241453,9606.ENSP00000242261,9606.ENSP00000249501,9606.ENSP00000251020,9606.ENSP00000254166,9606.ENSP00000255465,9606.ENSP00000260653,9606.ENSP00000261731,9606.ENSP00000262041,9606.ENSP00000263317,9606.ENSP00000263726,9606.ENSP00000264664,9606.ENSP00000265016,…	TFAP2D,CRYM,TFPI2,PHOX2B,TLX2,VAX2,FLT3,TWIST1,HOXD10,SALL1,ZNF132,CCNA1,SIX3,LHX5,MEOX2,NOX4,LHX4,FGF10,BST1,ASCL1,SRRM4,RTN1,SLC6A3,ILDR2,FERD3L,DLC1,PRDM14,KHDRBS2,POU4F2,EPHA4,ZNF773,ZSCAN1,ZIC1,FEZF2,ADCY8,GDF6,SIM2,LHX8,NEUROD1,EN1,NKX6-1,CARTPT,TBXT,SOX17,EN2,DUSP16,NELL1,GALR1,ZNF582,ZNF560,ONECUT1,OTP,GSX1,SOX14,UTF1,TBX5,FGF5,BOLL,HTR1A,MYEF2,FMN2,BBX,NKX2-6,MSC,ZNF671,SOX11,EBF1,ZNF660…
GO:2001257	Regulation of cation channel activity	16	185	0.53	0.51	0.0035	9606.ENSP00000256857,9606.ENSP00000270458,9606.ENSP00000274368,9606.ENSP00000307342,9606.ENSP00000313088,9606.ENSP00000320025,9606.ENSP00000342637,9606.ENSP00000345502,9606.ENSP00000365301,9606.ENSP00000371985,9606.ENSP00000375647,9606.ENSP00000392500,9606.ENSP00000394624,9606.ENSP00000413496,9606.ENSP00000449253,9606.ENSP00000454014	GRP,CACNG8,CRHBP,HCN1,NETO1,CACNB2,PDE4B,PDE4D,FGF14,KCNA1,CACNG7,NLGN1,OPRM1,FGF12,KCNC2,SHISA9
GO:1903522	Regulation of blood circulation	19	250	0.47	0.49	0.0037	9606.ENSP00000225823,9606.ENSP00000264773,9606.ENSP00000295101,9606.ENSP00000299178,9606.ENSP00000307342,9606.ENSP00000309913,9606.ENSP00000316244,9606.ENSP00000320025,9606.ENSP00000331746,9606.ENSP00000342637,9606.ENSP00000345502,9606.ENSP00000355533,9606.ENSP00000366416,9606.ENSP00000369960,9606.ENSP00000370669,9606.ENSP00000374240,9606.ENSP00000384763,9606.ENSP00000399745,9606.ENSP00000420194	ASIC2,KCNN2,KCNJ3,AVPR1A,HCN1,TBX5,HTR1A,CACNB2,CALCA,PDE4B,PDE4D,RYR2,EDNRB,ADRA1A,SLC8A3,SHOX2,SLC8A1,CHRM2,CASR
GO:0001822	Kidney development	21	296	0.44	0.48	0.0038	9606.ENSP00000224356,9606.ENSP00000251020,9606.ENSP00000264664,9606.ENSP00000274181,9606.ENSP00000281821,9606.ENSP00000287020,9606.ENSP00000297316,9606.ENSP00000322568,9606.ENSP00000346151,9606.ENSP00000347591,9606.ENSP00000355001,9606.ENSP00000356587,9606.ENSP00000358210,9606.ENSP00000366416,9606.ENSP00000367316,9606.ENSP00000368190,9606.ENSP00000368370,9606.ENSP00000377265,9606.ENSP00000464162,…	CYP26A1,SALL1,FGF10,ADAMTS16,EPHA4,GDF6,SOX17,SOX11,MAGI2,GFRA1,POU3F3,NPHS2,SIM1,EDNRB,ITGA8,NPHS1,WT1,TFAP2B,GREB1L,LHX1,GREM1
GO:0034329	Cell junction assembly	20	273	0.46	0.49	0.0038	9606.ENSP00000219197,9606.ENSP00000225823,9606.ENSP00000231136,9606.ENSP00000264463,9606.ENSP00000265071,9606.ENSP00000269503,9606.ENSP00000276297,9606.ENSP00000280187,9606.ENSP00000299339,9606.ENSP00000307134,9606.ENSP00000340820,9606.ENSP00000343158,9606.ENSP00000345193,9606.ENSP00000366288,9606.ENSP00000367151,9606.ENSP00000368190,9606.ENSP00000392500,9606.ENSP00000393097,9606.ENSP00000427603,…	CBLN1,ASIC2,PCDHB6,CDH10,CDH6,CBLN2,DLC1,GPM6A,CLDN10,CTNND2,MAPT,EPB41L3,SHANK2,SLITRK1,PCDH17,NPHS1,NLGN1,GABRA1,GABRA2,CNTN5
GO:0034330	Cell junction organization	29	492	0.36	0.45	0.0039	9606.ENSP00000219197,9606.ENSP00000225823,9606.ENSP00000231136,9606.ENSP00000264463,9606.ENSP00000265071,9606.ENSP00000269503,9606.ENSP00000276297,9606.ENSP00000278198,9606.ENSP00000280187,9606.ENSP00000281821,9606.ENSP00000298119,9606.ENSP00000299339,9606.ENSP00000307134,9606.ENSP00000320025,9606.ENSP00000335614,9606.ENSP00000340820,9606.ENSP00000343158,9606.ENSP00000345193,9606.ENSP00000356646,…	CBLN1,ASIC2,PCDHB6,CDH10,CDH6,CBLN2,DLC1,LRRC4C,GPM6A,EPHA4,LRFN5,CLDN10,CTNND2,CACNB2,PPFIA3,MAPT,EPB41L3,SHANK2,TNR,GPC6,SLITRK1,PCDH17,NPHS1,SLC8A3,NLGN1,GABRA1,GABRA2,CNTN5,SEZ6L2
GO:0010001	Glial cell differentiation	16	188	0.52	0.5	0.0041	9606.ENSP00000226382,9606.ENSP00000264664,9606.ENSP00000266744,9606.ENSP00000295886,9606.ENSP00000311697,9606.ENSP00000322568,9606.ENSP00000331040,9606.ENSP00000340820,9606.ENSP00000346879,9606.ENSP00000357581,9606.ENSP00000358207,9606.ENSP00000360280,9606.ENSP00000366347,9606.ENSP00000370669,9606.ENSP00000388620,9606.ENSP00000492024	PHOX2B,FGF10,ASCL1,NKX6-1,FGF5,SOX11,OLIG2,MAPT,NKX2-1,NKX6-2,VAX1,DAB1,NKX2-2,SLC8A3,EOMES,PAX6
GO:0045893	Positive regulation of transcription, DNA-templated	71	1710	0.21	0.4	0.0041	9606.ENSP00000008391,9606.ENSP00000226382,9606.ENSP00000233638,9606.ENSP00000242261,9606.ENSP00000249501,9606.ENSP00000251020,9606.ENSP00000260653,9606.ENSP00000261731,9606.ENSP00000262041,9606.ENSP00000263726,9606.ENSP00000264664,9606.ENSP00000266744,9606.ENSP00000281321,9606.ENSP00000282928,9606.ENSP00000283268,9606.ENSP00000287020,9606.ENSP00000295108,9606.ENSP00000295206,9606.ENSP00000295886,…	TFAP2D,PHOX2B,TLX2,TWIST1,HOXD10,SALL1,SIX3,LHX5,MEOX2,LHX4,FGF10,ASCL1,POU4F2,ZIC1,FEZF2,GDF6,NEUROD1,EN1,NKX6-1,TBXT,SOX17,EN2,GALR1,ONECUT1,GSX1,UTF1,TBX5,NKX2-6,SOX11,RAX,NKX2-1,ZNF43,RFX4,PAX5,RXRG,ZNF148,POU3F3,ESRRG,NR5A2,TBX18,TLX1,BARHL2,LHX2,NKX2-2,ITGA8,WT1,GCM2,PDX1,DMRT1,TBR1,TFAP2B,PAX1,TBX20,EOMES,FOXA2,ZNF814,FEZF1,CDKN2A,ONECUT2,EBF2,LMO3,MEIS2,ADCYAP1,LHX1,ZNF229,BHLHE23,PAX6,PI…
GO:0050807	Regulation of synapse organization	17	209	0.5	0.49	0.0041	9606.ENSP00000219197,9606.ENSP00000225823,9606.ENSP00000241256,9606.ENSP00000269503,9606.ENSP00000280187,9606.ENSP00000281821,9606.ENSP00000298119,9606.ENSP00000303252,9606.ENSP00000345193,9606.ENSP00000366058,9606.ENSP00000366246,9606.ENSP00000366283,9606.ENSP00000366288,9606.ENSP00000367177,9606.ENSP00000384638,9606.ENSP00000392500,9606.ENSP00000477455	CBLN1,ASIC2,GHSR,CBLN2,GPM6A,EPHA4,LRFN5,ZNF804A,SHANK2,SYNDIG1,GPC6,SLITRK5,SLITRK1,PCDH8,CTNNA2,NLGN1,GRIN2B
GO:0072359	Circulatory system development	44	901	0.28	0.42	0.0041	9606.ENSP00000242261,9606.ENSP00000251020,9606.ENSP00000258888,9606.ENSP00000262041,9606.ENSP00000263317,9606.ENSP00000264664,9606.ENSP00000266744,9606.ENSP00000276297,9606.ENSP00000281321,9606.ENSP00000290378,9606.ENSP00000296946,9606.ENSP00000297316,9606.ENSP00000309913,9606.ENSP00000311899,9606.ENSP00000320089,9606.ENSP00000321445,9606.ENSP00000322568,9606.ENSP00000330393,9606.ENSP00000331734,…	TWIST1,SALL1,ALPK3,MEOX2,NOX4,FGF10,ASCL1,DLC1,POU4F2,ACTC1,TBXT,SOX17,TBX5,DAW1,NKX2-6,MSC,SOX11,LEPR,RIPPLY3,CALCA,RXRG,CLEC14A,NPY1R,RYR2,TBX18,COL11A1,SLITRK5,WT1,ADRA1A,SGCZ,SHOX2,TFAP2B,SLC8A1,TBX20,ACAN,EOMES,THSD7A,FGF12,NPY5R,GREB1L,PAX6,PITX2,TBX4,GREM1
GO:0001655	Urogenital system development	23	347	0.41	0.46	0.0043	9606.ENSP00000224356,9606.ENSP00000251020,9606.ENSP00000264664,9606.ENSP00000274181,9606.ENSP00000281821,9606.ENSP00000287020,9606.ENSP00000297316,9606.ENSP00000322568,9606.ENSP00000346151,9606.ENSP00000347591,9606.ENSP00000355001,9606.ENSP00000356587,9606.ENSP00000358210,9606.ENSP00000358677,9606.ENSP00000366416,9606.ENSP00000367316,9606.ENSP00000368190,9606.ENSP00000368370,9606.ENSP00000377265,…	CYP26A1,SALL1,FGF10,ADAMTS16,EPHA4,GDF6,SOX17,SOX11,MAGI2,GFRA1,POU3F3,NPHS2,SIM1,TBX18,EDNRB,ITGA8,NPHS1,WT1,TFAP2B,FOXB1,GREB1L,LHX1,GREM1
GO:0007156	Homophilic cell adhesion via plasma membrane adhesion molecules	15	169	0.54	0.5	0.0043	9606.ENSP00000231136,9606.ENSP00000231173,9606.ENSP00000264360,9606.ENSP00000264463,9606.ENSP00000265071,9606.ENSP00000355419,9606.ENSP00000357106,9606.ENSP00000362186,9606.ENSP00000367151,9606.ENSP00000367177,9606.ENSP00000380602,9606.ENSP00000380903,9606.ENSP00000431748,9606.ENSP00000436426,9606.ENSP00000458570	PCDHB6,PCDHB15,PCDH10,CDH10,CDH6,PCDH11Y,CADM3,PCDH11X,PCDH17,PCDH8,CNTN4,ROBO3,PCDHA2,PCDHA7,PCDHGA4
GO:0021978	Telencephalon regionalization	5	13	1.18	0.6	0.0043	9606.ENSP00000260653,9606.ENSP00000362717,9606.ENSP00000383909,9606.ENSP00000388620,9606.ENSP00000492024	SIX3,LHX2,DMRTA2,EOMES,PAX6
GO:0061005	Cell differentiation involved in kidney development	8	47	0.82	0.56	0.0043	9606.ENSP00000251020,9606.ENSP00000346151,9606.ENSP00000355001,9606.ENSP00000356587,9606.ENSP00000366416,9606.ENSP00000368190,9606.ENSP00000368370,9606.ENSP00000498748	SALL1,MAGI2,POU3F3,NPHS2,EDNRB,NPHS1,WT1,GREM1
GO:0008038	Neuron recognition	8	48	0.81	0.55	0.0048	9606.ENSP00000281821,9606.ENSP00000283268,9606.ENSP00000330862,9606.ENSP00000339004,9606.ENSP00000354778,9606.ENSP00000380602,9606.ENSP00000380903,9606.ENSP00000396722	EPHA4,FEZF2,OPCML,FOXG1,CNTNAP2,CNTN4,ROBO3,NTM
GO:0021902	Commitment of neuronal cell to specific neuron type in forebrain	4	6	1.41	0.61	0.0048	9606.ENSP00000266744,9606.ENSP00000283268,9606.ENSP00000374205,9606.ENSP00000492024	ASCL1,FEZF2,TBR1,PAX6
GO:0007517	Muscle organ development	21	303	0.43	0.46	0.0049	9606.ENSP00000226382,9606.ENSP00000242261,9606.ENSP00000249501,9606.ENSP00000262041,9606.ENSP00000290378,9606.ENSP00000299295,9606.ENSP00000311684,9606.ENSP00000321445,9606.ENSP00000322568,9606.ENSP00000350844,9606.ENSP00000352900,9606.ENSP00000355533,9606.ENSP00000358207,9606.ENSP00000359114,9606.ENSP00000364524,9606.ENSP00000368190,9606.ENSP00000368370,9606.ENSP00000374240,9606.ENSP00000383909,…	PHOX2B,TWIST1,HOXD10,MEOX2,ACTC1,CHODL,SPEG,MSC,SOX11,PAX5,RXRG,RYR2,VAX1,COL11A1,PAX7,NPHS1,WT1,SHOX2,DMRTA2,TBX20,EOMES
GO:0045892	Negative regulation of transcription, DNA-templated	58	1322	0.23	0.4	0.0049	9606.ENSP00000219599,9606.ENSP00000234392,9606.ENSP00000242261,9606.ENSP00000251020,9606.ENSP00000260653,9606.ENSP00000266744,9606.ENSP00000275461,9606.ENSP00000276594,9606.ENSP00000281321,9606.ENSP00000283268,9606.ENSP00000290399,9606.ENSP00000295206,9606.ENSP00000295886,9606.ENSP00000296946,9606.ENSP00000301310,9606.ENSP00000301480,9606.ENSP00000302814,9606.ENSP00000305343,9606.ENSP00000321445,…	CRYM,VAX2,TWIST1,SALL1,SIX3,ASCL1,FERD3L,PRDM14,POU4F2,FEZF2,SIM2,EN1,NKX6-1,TBXT,ZNF582,ZNF560,OTP,SOX14,MSC,SOX11,ZNF85,OLIG2,RIPPLY3,CALCA,FOXG1,ZNF93,SKOR1,NKX2-1,ZNF536,PAX5,ZNF148,POU3F3,LHX9,OLIG3,NKX6-2,VAX1,PRDM13,TBX18,FOXP4,EDNRB,WT1,PDX1,DMRT1,TBR1,SHOX2,TFAP2B,ZNF134,TBX20,EOMES,FEZF1,ZNF177,CDKN2A,MEIS2,ZNF529,LHX1,PAX6,PITX2,GREM1
GO:1903532	Positive regulation of secretion by cell	20	282	0.44	0.46	0.0053	9606.ENSP00000176195,9606.ENSP00000256857,9606.ENSP00000261205,9606.ENSP00000286355,9606.ENSP00000295886,9606.ENSP00000296777,9606.ENSP00000299178,9606.ENSP00000299727,9606.ENSP00000303452,9606.ENSP00000308024,9606.ENSP00000320025,9606.ENSP00000322568,9606.ENSP00000324419,9606.ENSP00000370421,9606.ENSP00000373215,9606.ENSP00000379140,9606.ENSP00000380948,9606.ENSP00000392500,9606.ENSP00000420194,…	SCT,GRP,SYT1,ADCY8,NKX6-1,CARTPT,AVPR1A,GALR1,TRH,PCSK1,CACNB2,SOX11,SYT9,PDX1,CADPS,CXCL12,ITGB2,NLGN1,CASR,ADCYAP1
GO:0022029	Telencephalon cell migration	9	64	0.74	0.53	0.0054	9606.ENSP00000283268,9606.ENSP00000339004,9606.ENSP00000346879,9606.ENSP00000355001,9606.ENSP00000356646,9606.ENSP00000360280,9606.ENSP00000361214,9606.ENSP00000379140,9606.ENSP00000379369	FEZF2,FOXG1,NKX2-1,POU3F3,TNR,DAB1,NRG3,CXCL12,FOXB1
GO:0008284	Positive regulation of cell population proliferation	45	945	0.27	0.41	0.0055	9606.ENSP00000241256,9606.ENSP00000241453,9606.ENSP00000242261,9606.ENSP00000258042,9606.ENSP00000261731,9606.ENSP00000264664,9606.ENSP00000265016,9606.ENSP00000266744,9606.ENSP00000281821,9606.ENSP00000296027,9606.ENSP00000296946,9606.ENSP00000299178,9606.ENSP00000302814,9606.ENSP00000303108,9606.ENSP00000309913,9606.ENSP00000311697,9606.ENSP00000316244,9606.ENSP00000320089,9606.ENSP00000322568,…	GHSR,FLT3,TWIST1,NMBR,LHX5,FGF10,BST1,ASCL1,EPHA4,CXCL5,TBXT,AVPR1A,OTP,VSTM2A,TBX5,FGF5,HTR1A,NKX2-6,SOX11,FOXG1,THBS4,SHANK2,POU3F3,CR1,HTR1B,HPSE2,LHX2,HCK,EDNRB,PDX1,SHOX2,PDGFD,TFAP2B,CXCL12,ITGA4,DMRTA2,NPY,TBX20,ZBED9,CASR,NPY5R,MEIS2,LHX1,PAX6,GREM1
GO:0009952	Anterior/posterior pattern specification	17	216	0.49	0.47	0.0055	9606.ENSP00000249501,9606.ENSP00000262041,9606.ENSP00000283268,9606.ENSP00000295108,9606.ENSP00000295206,9606.ENSP00000296946,9606.ENSP00000297316,9606.ENSP00000358677,9606.ENSP00000367177,9606.ENSP00000368370,9606.ENSP00000379369,9606.ENSP00000381499,9606.ENSP00000400341,9606.ENSP00000411145,9606.ENSP00000477829,9606.ENSP00000492024,9606.ENSP00000500595	HOXD10,MEOX2,FEZF2,NEUROD1,EN1,TBXT,SOX17,TBX18,PCDH8,WT1,FOXB1,PAX1,FOXA2,FEZF1,LHX1,PAX6,OTX2
GO:0035850	Epithelial cell differentiation involved in kidney development	7	36	0.88	0.55	0.0055	9606.ENSP00000251020,9606.ENSP00000346151,9606.ENSP00000356587,9606.ENSP00000366416,9606.ENSP00000368190,9606.ENSP00000368370,9606.ENSP00000498748	SALL1,MAGI2,NPHS2,EDNRB,NPHS1,WT1,GREM1
GO:0080090	Regulation of primary metabolic process	192	5899	0.1	0.35	0.0055	9606.ENSP00000008391,9606.ENSP00000176195,9606.ENSP00000219599,9606.ENSP00000222543,9606.ENSP00000226382,9606.ENSP00000233638,9606.ENSP00000234392,9606.ENSP00000241256,9606.ENSP00000241453,9606.ENSP00000242261,9606.ENSP00000249501,9606.ENSP00000251020,9606.ENSP00000254166,9606.ENSP00000255465,9606.ENSP00000260653,9606.ENSP00000261731,9606.ENSP00000262041,9606.ENSP00000263317,9606.ENSP00000263726,…	TFAP2D,SCT,CRYM,TFPI2,PHOX2B,TLX2,VAX2,GHSR,FLT3,TWIST1,HOXD10,SALL1,ZNF132,CCNA1,SIX3,LHX5,MEOX2,NOX4,LHX4,FGF10,BST1,ASCL1,SRRM4,RTN1,SLC6A3,ILDR2,FERD3L,DLC1,PRDM14,KHDRBS2,POU4F2,EPHA4,ZNF773,ZSCAN1,ZIC1,FEZF2,ADCY8,GDF6,SIM2,LHX8,NEUROD1,EN1,NKX6-1,CARTPT,TBXT,SOX17,EN2,DUSP16,NELL1,AVPR1A,GALR1,ZNF582,ZNF560,ONECUT1,OTP,GSX1,SOX14,UTF1,TBX5,FGF5,BOLL,HTR1A,MYEF2,FMN2,BBX,NKX2-6,MSC,ZNF671,S…
GO:0014070	Response to organic cyclic compound	42	861	0.28	0.41	0.0057	9606.ENSP00000241256,9606.ENSP00000241453,9606.ENSP00000250535,9606.ENSP00000262209,9606.ENSP00000262494,9606.ENSP00000264664,9606.ENSP00000266744,9606.ENSP00000267377,9606.ENSP00000270349,9606.ENSP00000272602,9606.ENSP00000274368,9606.ENSP00000281321,9606.ENSP00000286355,9606.ENSP00000287641,9606.ENSP00000295206,9606.ENSP00000295454,9606.ENSP00000299178,9606.ENSP00000306129,9606.ENSP00000307342,…	GHSR,FLT3,CDO1,TRPA1,GNAO1,FGF10,ASCL1,SSTR1,SLC6A3,CNGA3,CRHBP,POU4F2,ADCY8,SST,EN1,GABRB1,AVPR1A,DRD5,HCN1,HTR1E,PCSK1,HTR1A,PDE4B,PDE4D,ELAVL4,RXRG,HTR4,RYR2,ESRRG,HTR1B,NKX2-2,EDNRB,WT1,TRPC3,PDX1,SLC8A1,OPRM1,CHRM2,PENK,CASR,KCNC2,SRD5A2
GO:0046883	Regulation of hormone secretion	18	239	0.47	0.46	0.0057	9606.ENSP00000176195,9606.ENSP00000241256,9606.ENSP00000256857,9606.ENSP00000274368,9606.ENSP00000286355,9606.ENSP00000295108,9606.ENSP00000295886,9606.ENSP00000296777,9606.ENSP00000299727,9606.ENSP00000303452,9606.ENSP00000316244,9606.ENSP00000322568,9606.ENSP00000324419,9606.ENSP00000370421,9606.ENSP00000377265,9606.ENSP00000400341,9606.ENSP00000420194,9606.ENSP00000462647	SCT,GHSR,GRP,CRHBP,ADCY8,NEUROD1,NKX6-1,CARTPT,GALR1,TRH,HTR1A,SOX11,SYT9,PDX1,TFAP2B,FOXA2,CASR,ADCYAP1
GO:0051047	Positive regulation of secretion	21	308	0.42	0.45	0.0057	9606.ENSP00000176195,9606.ENSP00000256857,9606.ENSP00000261205,9606.ENSP00000286355,9606.ENSP00000295886,9606.ENSP00000296777,9606.ENSP00000299178,9606.ENSP00000299727,9606.ENSP00000303452,9606.ENSP00000308024,9606.ENSP00000320025,9606.ENSP00000322568,9606.ENSP00000324419,9606.ENSP00000366416,9606.ENSP00000370421,9606.ENSP00000373215,9606.ENSP00000379140,9606.ENSP00000380948,9606.ENSP00000392500,…	SCT,GRP,SYT1,ADCY8,NKX6-1,CARTPT,AVPR1A,GALR1,TRH,PCSK1,CACNB2,SOX11,SYT9,EDNRB,PDX1,CADPS,CXCL12,ITGB2,NLGN1,CASR,ADCYAP1
GO:1901700	Response to oxygen-containing compound	65	1547	0.21	0.39	0.0057	9606.ENSP00000224356,9606.ENSP00000241256,9606.ENSP00000250535,9606.ENSP00000262209,9606.ENSP00000262494,9606.ENSP00000263317,9606.ENSP00000264376,9606.ENSP00000264664,9606.ENSP00000265922,9606.ENSP00000266744,9606.ENSP00000267377,9606.ENSP00000270349,9606.ENSP00000271417,9606.ENSP00000272602,9606.ENSP00000274368,9606.ENSP00000281321,9606.ENSP00000281821,9606.ENSP00000285381,9606.ENSP00000286355,…	CYP26A1,GHSR,CDO1,TRPA1,GNAO1,NOX4,CRYGD,FGF10,BRINP1,ASCL1,SSTR1,SLC6A3,ILDR2,CNGA3,CRHBP,POU4F2,EPHA4,CA3,ADCY8,SST,NEUROD1,EN1,GABRB1,NKX6-1,CXCL5,TBXT,AVPR1A,PTGDR,DRD5,HCN1,HTR1E,PCSK1,HTR1A,LRAT,MAPT,CRHR2,PDE4B,PDE4D,ELAVL4,RXRG,HTR4,GRIN3A,RGS7,RYR2,BRINP3,HTR1B,HCK,NKX2-2,EDNRB,WT1,TRPC3,PDX1,PDGFD,CXCL12,ITGA4,SLC8A1,OPRM1,CHRM2,PENK,CASR,SLC24A4,KCNC2,GRIN2B,SRD5A2,CACNA1A
GO:0002067	Glandular epithelial cell differentiation	9	65	0.73	0.52	0.0058	9606.ENSP00000266744,9606.ENSP00000295108,9606.ENSP00000295886,9606.ENSP00000302630,9606.ENSP00000356331,9606.ENSP00000357581,9606.ENSP00000366347,9606.ENSP00000370421,9606.ENSP00000492024	ASCL1,NEUROD1,NKX6-1,ONECUT1,NR5A2,NKX6-2,NKX2-2,PDX1,PAX6
GO:0007187	G protein-coupled receptor signaling pathway, coupled to cyclic nucleotide second messenger	9	65	0.73	0.52	0.0058	9606.ENSP00000267377,9606.ENSP00000307766,9606.ENSP00000316244,9606.ENSP00000353915,9606.ENSP00000354652,9606.ENSP00000358963,9606.ENSP00000384364,9606.ENSP00000394624,9606.ENSP00000399745	SSTR1,HTR1E,HTR1A,HTR4,NPY1R,HTR1B,NPY,OPRM1,CHRM2
GO:0009581	Detection of external stimulus	13	136	0.57	0.48	0.006	9606.ENSP00000225823,9606.ENSP00000262209,9606.ENSP00000321106,9606.ENSP00000323926,9606.ENSP00000331746,9606.ENSP00000344801,9606.ENSP00000359114,9606.ENSP00000368966,9606.ENSP00000371985,9606.ENSP00000379140,9606.ENSP00000421377,9606.ENSP00000431840,9606.ENSP00000497110	ASIC2,TRPA1,TAC1,TRPM8,CALCA,SLC24A2,COL11A1,TRPC3,KCNA1,CXCL12,PIEZO2,SLC24A4,GRM6
GO:0071869	Response to catecholamine	11	99	0.64	0.5	0.0061	9606.ENSP00000262494,9606.ENSP00000306129,9606.ENSP00000307766,9606.ENSP00000316244,9606.ENSP00000342637,9606.ENSP00000345502,9606.ENSP00000353915,9606.ENSP00000355533,9606.ENSP00000358963,9606.ENSP00000399745,9606.ENSP00000400894	GNAO1,DRD5,HTR1E,HTR1A,PDE4B,PDE4D,HTR4,RYR2,HTR1B,CHRM2,PENK
GO:0030855	Epithelial cell differentiation	33	617	0.32	0.41	0.0064	9606.ENSP00000251020,9606.ENSP00000260653,9606.ENSP00000264376,9606.ENSP00000264664,9606.ENSP00000266744,9606.ENSP00000295108,9606.ENSP00000295113,9606.ENSP00000295886,9606.ENSP00000297316,9606.ENSP00000302630,9606.ENSP00000302814,9606.ENSP00000320089,9606.ENSP00000322568,9606.ENSP00000345502,9606.ENSP00000346151,9606.ENSP00000346879,9606.ENSP00000356331,9606.ENSP00000356587,9606.ENSP00000357581,…	SALL1,SIX3,CRYGD,FGF10,ASCL1,NEUROD1,FRZB,NKX6-1,SOX17,ONECUT1,OTP,NKX2-6,SOX11,PDE4D,MAGI2,NKX2-1,NR5A2,NPHS2,NKX6-2,VAX1,NKX2-2,EDNRB,NPHS1,WT1,PDX1,DMRT1,HYDIN,FOXB1,NPY,ONECUT2,PAX6,PITX2,GREM1
GO:0007198	Adenylate cyclase-inhibiting serotonin receptor signaling pathway	4	7	1.35	0.57	0.0067	9606.ENSP00000307766,9606.ENSP00000316244,9606.ENSP00000353915,9606.ENSP00000358963	HTR1E,HTR1A,HTR4,HTR1B
GO:0009582	Detection of abiotic stimulus	13	138	0.56	0.47	0.0067	9606.ENSP00000225823,9606.ENSP00000262209,9606.ENSP00000321106,9606.ENSP00000323926,9606.ENSP00000331746,9606.ENSP00000344801,9606.ENSP00000359114,9606.ENSP00000368966,9606.ENSP00000371985,9606.ENSP00000379140,9606.ENSP00000421377,9606.ENSP00000431840,9606.ENSP00000497110	ASIC2,TRPA1,TAC1,TRPM8,CALCA,SLC24A2,COL11A1,TRPC3,KCNA1,CXCL12,PIEZO2,SLC24A4,GRM6
GO:0032412	Regulation of ion transmembrane transporter activity	19	266	0.44	0.45	0.0067	9606.ENSP00000256857,9606.ENSP00000270458,9606.ENSP00000274368,9606.ENSP00000307342,9606.ENSP00000313088,9606.ENSP00000320025,9606.ENSP00000342637,9606.ENSP00000345502,9606.ENSP00000355533,9606.ENSP00000365301,9606.ENSP00000371985,9606.ENSP00000375647,9606.ENSP00000392500,9606.ENSP00000394624,9606.ENSP00000413496,9606.ENSP00000419235,9606.ENSP00000449253,9606.ENSP00000454014,9606.ENSP00000478255	GRP,CACNG8,CRHBP,HCN1,NETO1,CACNB2,PDE4B,PDE4D,RYR2,FGF14,KCNA1,CACNG7,NLGN1,OPRM1,FGF12,TCAF1,KCNC2,SHISA9,ABCB1
GO:0140352	Export from cell	27	461	0.36	0.42	0.0067	9606.ENSP00000217420,9606.ENSP00000219197,9606.ENSP00000241256,9606.ENSP00000256857,9606.ENSP00000261205,9606.ENSP00000264664,9606.ENSP00000271417,9606.ENSP00000274368,9606.ENSP00000282878,9606.ENSP00000295108,9606.ENSP00000296777,9606.ENSP00000303424,9606.ENSP00000324419,9606.ENSP00000335614,9606.ENSP00000351614,9606.ENSP00000365012,9606.ENSP00000366416,9606.ENSP00000370421,9606.ENSP00000373215,…	SLC32A1,CBLN1,GHSR,GRP,SYT1,FGF10,ILDR2,CRHBP,RAB3C,NEUROD1,CARTPT,PTGDR,SYT9,PPFIA3,SYN3,HCK,EDNRB,PDX1,CADPS,SLC8A1,NLGN1,RIMS1,SLC24A4,LIN7A,ADCYAP1,SYT6,ABCB1
GO:0010469	Regulation of signaling receptor activity	15	179	0.51	0.46	0.0069	9606.ENSP00000265634,9606.ENSP00000270458,9606.ENSP00000274368,9606.ENSP00000285311,9606.ENSP00000295569,9606.ENSP00000313088,9606.ENSP00000318650,9606.ENSP00000345502,9606.ENSP00000375647,9606.ENSP00000392500,9606.ENSP00000394624,9606.ENSP00000418575,9606.ENSP00000431840,9606.ENSP00000454014,9606.ENSP00000498748	NPTX2,CACNG8,CRHBP,DKK2,TAFA4,NETO1,GREM2,PDE4D,CACNG7,NLGN1,OPRM1,TAFA1,SLC24A4,SHISA9,GREM1
GO:0007204	Positive regulation of cytosolic calcium ion concentration	16	201	0.49	0.45	0.0072	9606.ENSP00000282753,9606.ENSP00000286355,9606.ENSP00000299178,9606.ENSP00000299727,9606.ENSP00000303424,9606.ENSP00000320025,9606.ENSP00000321106,9606.ENSP00000331746,9606.ENSP00000355533,9606.ENSP00000366416,9606.ENSP00000368966,9606.ENSP00000369960,9606.ENSP00000384763,9606.ENSP00000394624,9606.ENSP00000462647,9606.ENSP00000489829	GRM1,ADCY8,AVPR1A,GALR1,PTGDR,CACNB2,TAC1,CALCA,RYR2,EDNRB,TRPC3,ADRA1A,SLC8A1,OPRM1,ADCYAP1,CACNA1A
GO:0008016	Regulation of heart contraction	16	201	0.49	0.45	0.0072	9606.ENSP00000264773,9606.ENSP00000295101,9606.ENSP00000299178,9606.ENSP00000307342,9606.ENSP00000309913,9606.ENSP00000320025,9606.ENSP00000331746,9606.ENSP00000342637,9606.ENSP00000345502,9606.ENSP00000355533,9606.ENSP00000366416,9606.ENSP00000369960,9606.ENSP00000370669,9606.ENSP00000374240,9606.ENSP00000384763,9606.ENSP00000399745	KCNN2,KCNJ3,AVPR1A,HCN1,TBX5,CACNB2,CALCA,PDE4B,PDE4D,RYR2,EDNRB,ADRA1A,SLC8A3,SHOX2,SLC8A1,CHRM2
GO:0021766	Hippocampus development	10	84	0.67	0.49	0.0072	9606.ENSP00000176195,9606.ENSP00000217420,9606.ENSP00000261731,9606.ENSP00000282928,9606.ENSP00000283268,9606.ENSP00000295108,9606.ENSP00000346879,9606.ENSP00000360280,9606.ENSP00000371985,9606.ENSP00000477587	SCT,SLC32A1,LHX5,ZIC1,FEZF2,NEUROD1,NKX2-1,DAB1,KCNA1,SRD5A2
GO:0048520	Positive regulation of behavior	6	26	0.95	0.53	0.0072	9606.ENSP00000241256,9606.ENSP00000256857,9606.ENSP00000360076,9606.ENSP00000384364,9606.ENSP00000392500,9606.ENSP00000400894	GHSR,GRP,SGIP1,NPY,NLGN1,PENK
GO:0042692	Muscle cell differentiation	19	269	0.44	0.44	0.0074	9606.ENSP00000258888,9606.ENSP00000263317,9606.ENSP00000264664,9606.ENSP00000290378,9606.ENSP00000299178,9606.ENSP00000309913,9606.ENSP00000311684,9606.ENSP00000316950,9606.ENSP00000320089,9606.ENSP00000358677,9606.ENSP00000366416,9606.ENSP00000367316,9606.ENSP00000368190,9606.ENSP00000368370,9606.ENSP00000369960,9606.ENSP00000371512,9606.ENSP00000374240,9606.ENSP00000384763,9606.ENSP00000498748	ALPK3,NOX4,FGF10,ACTC1,AVPR1A,TBX5,SPEG,MYEF2,NKX2-6,TBX18,EDNRB,ITGA8,NPHS1,WT1,ADRA1A,SGCZ,SHOX2,SLC8A1,GREM1
GO:0010243	Response to organonitrogen compound	45	963	0.26	0.39	0.0075	9606.ENSP00000241256,9606.ENSP00000241453,9606.ENSP00000250535,9606.ENSP00000262494,9606.ENSP00000266744,9606.ENSP00000270349,9606.ENSP00000272602,9606.ENSP00000274368,9606.ENSP00000281321,9606.ENSP00000281821,9606.ENSP00000286355,9606.ENSP00000287641,9606.ENSP00000295206,9606.ENSP00000295454,9606.ENSP00000295886,9606.ENSP00000306129,9606.ENSP00000307342,9606.ENSP00000307766,9606.ENSP00000308024,…	GHSR,FLT3,CDO1,GNAO1,ASCL1,SLC6A3,CNGA3,CRHBP,POU4F2,EPHA4,ADCY8,SST,EN1,GABRB1,NKX6-1,DRD5,HCN1,HTR1E,PCSK1,HTR1A,CRHR2,PDE4B,PDE4D,ELAVL4,HTR4,RGS7,RYR2,HTR1B,EDNRB,WT1,TRPC3,PDX1,PDGFD,CXCL12,ITGA4,ITGB2,SLC8A1,OPRM1,CHRM2,PENK,CASR,SLC24A4,KCNC2,SRD5A2,CACNA1A
GO:1902692	Regulation of neuroblast proliferation	7	39	0.84	0.51	0.0078	9606.ENSP00000260653,9606.ENSP00000302814,9606.ENSP00000339004,9606.ENSP00000358207,9606.ENSP00000383909,9606.ENSP00000418575,9606.ENSP00000492024	SIX3,OTP,FOXG1,VAX1,DMRTA2,TAFA1,PAX6
GO:0046903	Secretion	29	520	0.34	0.41	0.008	9606.ENSP00000176195,9606.ENSP00000217420,9606.ENSP00000219197,9606.ENSP00000241256,9606.ENSP00000250535,9606.ENSP00000256857,9606.ENSP00000261205,9606.ENSP00000264664,9606.ENSP00000270349,9606.ENSP00000271417,9606.ENSP00000274368,9606.ENSP00000282878,9606.ENSP00000295108,9606.ENSP00000296777,9606.ENSP00000303424,9606.ENSP00000324419,9606.ENSP00000335614,9606.ENSP00000351614,9606.ENSP00000365012,…	SCT,SLC32A1,CBLN1,GHSR,CDO1,GRP,SYT1,FGF10,SLC6A3,ILDR2,CRHBP,RAB3C,NEUROD1,CARTPT,PTGDR,SYT9,PPFIA3,SYN3,HCK,EDNRB,PDX1,CADPS,FOXB1,NLGN1,CASR,RIMS1,LIN7A,ADCYAP1,SYT6
GO:1900452	Regulation of long-term synaptic depression	5	16	1.09	0.53	0.008	9606.ENSP00000219197,9606.ENSP00000286355,9606.ENSP00000340820,9606.ENSP00000358715,9606.ENSP00000400894	CBLN1,ADCY8,MAPT,SORCS3,PENK
GO:0021954	Central nervous system neuron development	10	86	0.66	0.48	0.0082	9606.ENSP00000226382,9606.ENSP00000266744,9606.ENSP00000281821,9606.ENSP00000283268,9606.ENSP00000294638,9606.ENSP00000295454,9606.ENSP00000339004,9606.ENSP00000340820,9606.ENSP00000384364,9606.ENSP00000389140	PHOX2B,ASCL1,EPHA4,FEZF2,LHX8,GABRB1,FOXG1,MAPT,NPY,DCC
GO:0048518	Positive regulation of biological process	199	6207	0.1	0.33	0.0082	9606.ENSP00000008391,9606.ENSP00000019103,9606.ENSP00000176195,9606.ENSP00000219197,9606.ENSP00000225823,9606.ENSP00000226382,9606.ENSP00000233638,9606.ENSP00000241256,9606.ENSP00000241453,9606.ENSP00000242261,9606.ENSP00000249501,9606.ENSP00000251020,9606.ENSP00000256857,9606.ENSP00000258042,9606.ENSP00000260653,9606.ENSP00000261205,9606.ENSP00000261731,9606.ENSP00000262041,9606.ENSP00000263177,…	TFAP2D,SCTR,SCT,CBLN1,ASIC2,PHOX2B,TLX2,GHSR,FLT3,TWIST1,HOXD10,SALL1,GRP,NMBR,SIX3,SYT1,LHX5,MEOX2,PLPPR5,NOX4,LHX4,FGF10,BST1,BRINP1,ASCL1,CBLN2,SLC6A3,CACNG8,WRAP73,DLC1,PRDM14,RSPO2,GPM6A,POU4F2,EPHA4,GRM1,ZIC1,FEZF2,DKK2,ADCY8,GDF6,ACTC1,NEUROD1,FRZB,EN1,NKX6-1,CXCL5,CARTPT,TBXT,SOX17,EN2,NELL1,AVPR1A,CHODL,GALR1,TRPV3,FUT9,ONECUT1,OTP,VSTM2A,ZNF804A,TRH,GSX1,UTF1,PCSK1,TBX5,MOS,FGF5,NETO1,B…
GO:0001964	Startle response	6	27	0.94	0.51	0.0083	9606.ENSP00000270349,9606.ENSP00000355155,9606.ENSP00000371985,9606.ENSP00000384638,9606.ENSP00000400894,9606.ENSP00000489225	SLC6A3,GRIN3A,KCNA1,CTNNA2,PENK,CSMD1
GO:2000179	Positive regulation of neural precursor cell proliferation	8	54	0.76	0.49	0.0084	9606.ENSP00000261731,9606.ENSP00000266744,9606.ENSP00000302814,9606.ENSP00000339004,9606.ENSP00000362717,9606.ENSP00000383909,9606.ENSP00000477829,9606.ENSP00000492024	LHX5,ASCL1,OTP,FOXG1,LHX2,DMRTA2,LHX1,PAX6
GO:0090276	Regulation of peptide hormone secretion	15	185	0.5	0.44	0.0091	9606.ENSP00000176195,9606.ENSP00000241256,9606.ENSP00000256857,9606.ENSP00000274368,9606.ENSP00000286355,9606.ENSP00000295108,9606.ENSP00000295886,9606.ENSP00000296777,9606.ENSP00000303452,9606.ENSP00000324419,9606.ENSP00000370421,9606.ENSP00000377265,9606.ENSP00000400341,9606.ENSP00000420194,9606.ENSP00000462647	SCT,GHSR,GRP,CRHBP,ADCY8,NEUROD1,NKX6-1,CARTPT,TRH,SYT9,PDX1,TFAP2B,FOXA2,CASR,ADCYAP1
GO:0035108	Limb morphogenesis	13	144	0.55	0.45	0.0092	9606.ENSP00000242261,9606.ENSP00000249501,9606.ENSP00000251020,9606.ENSP00000264664,9606.ENSP00000276659,9606.ENSP00000295206,9606.ENSP00000309913,9606.ENSP00000322568,9606.ENSP00000374240,9606.ENSP00000377265,9606.ENSP00000495986,9606.ENSP00000497310,9606.ENSP00000498748	TWIST1,HOXD10,SALL1,FGF10,RSPO2,EN1,TBX5,SOX11,SHOX2,TFAP2B,TBX4,ALX3,GREM1
GO:0050905	Neuromuscular process	13	144	0.55	0.45	0.0092	9606.ENSP00000249501,9606.ENSP00000266744,9606.ENSP00000270349,9606.ENSP00000281321,9606.ENSP00000355155,9606.ENSP00000356646,9606.ENSP00000357581,9606.ENSP00000371985,9606.ENSP00000384638,9606.ENSP00000391269,9606.ENSP00000400894,9606.ENSP00000413496,9606.ENSP00000489225	HOXD10,ASCL1,SLC6A3,POU4F2,GRIN3A,TNR,NKX6-2,KCNA1,CTNNA2,RBFOX1,PENK,FGF12,CSMD1
GO:0090596	Sensory organ morphogenesis	19	276	0.43	0.42	0.0096	9606.ENSP00000234392,9606.ENSP00000242261,9606.ENSP00000260653,9606.ENSP00000264664,9606.ENSP00000282928,9606.ENSP00000295113,9606.ENSP00000307342,9606.ENSP00000322568,9606.ENSP00000339004,9606.ENSP00000358677,9606.ENSP00000359114,9606.ENSP00000365899,9606.ENSP00000367316,9606.ENSP00000377265,9606.ENSP00000477829,9606.ENSP00000480998,9606.ENSP00000492024,9606.ENSP00000495061,9606.ENSP00000495965	VAX2,TWIST1,SIX3,FGF10,ZIC1,FRZB,HCN1,SOX11,FOXG1,TBX18,COL11A1,VSX1,ITGA8,TFAP2B,LHX1,BHLHE23,PAX6,PITX2,MYO3A
GO:0051969	Regulation of transmission of nerve impulse	5	17	1.06	0.51	0.0097	9606.ENSP00000241256,9606.ENSP00000296777,9606.ENSP00000299178,9606.ENSP00000356646,9606.ENSP00000413496	GHSR,CARTPT,AVPR1A,TNR,FGF12
GO:0070848	Response to growth factor	28	503	0.34	0.39	0.0103	9606.ENSP00000226382,9606.ENSP00000241453,9606.ENSP00000242261,9606.ENSP00000264664,9606.ENSP00000266744,9606.ENSP00000276594,9606.ENSP00000287020,9606.ENSP00000302630,9606.ENSP00000303108,9606.ENSP00000311697,9606.ENSP00000321106,9606.ENSP00000331746,9606.ENSP00000340820,9606.ENSP00000346151,9606.ENSP00000347591,9606.ENSP00000349594,9606.ENSP00000367316,9606.ENSP00000376865,9606.ENSP00000394624,…	PHOX2B,FLT3,TWIST1,FGF10,ASCL1,PRDM14,GDF6,ONECUT1,VSTM2A,FGF5,TAC1,CALCA,MAPT,MAGI2,GFRA1,ELAVL4,ITGA8,PDGFD,OPRM1,PENK,FGF12,ONECUT2,CASR,STMN2,KCNC2,MEIS2,GDF10,LHX1
GO:0051253	Negative regulation of RNA metabolic process	60	1434	0.21	0.36	0.0104	9606.ENSP00000219599,9606.ENSP00000234392,9606.ENSP00000242261,9606.ENSP00000251020,9606.ENSP00000260653,9606.ENSP00000266744,9606.ENSP00000275461,9606.ENSP00000276594,9606.ENSP00000281321,9606.ENSP00000283268,9606.ENSP00000290399,9606.ENSP00000295206,9606.ENSP00000295886,9606.ENSP00000296946,9606.ENSP00000301310,9606.ENSP00000301480,9606.ENSP00000302814,9606.ENSP00000305343,9606.ENSP00000314792,…	CRYM,VAX2,TWIST1,SALL1,SIX3,ASCL1,FERD3L,PRDM14,POU4F2,FEZF2,SIM2,EN1,NKX6-1,TBXT,ZNF582,ZNF560,OTP,SOX14,BOLL,MSC,SOX11,ZNF85,OLIG2,RIPPLY3,CALCA,FOXG1,ZNF93,SKOR1,NKX2-1,ZNF536,ELAVL4,PAX5,ZNF148,POU3F3,LHX9,OLIG3,NKX6-2,VAX1,PRDM13,TBX18,FOXP4,EDNRB,WT1,PDX1,DMRT1,TBR1,SHOX2,TFAP2B,ZNF134,TBX20,EOMES,FEZF1,ZNF177,CDKN2A,MEIS2,ZNF529,LHX1,PAX6,PITX2,GREM1
GO:1905114	Cell surface receptor signaling pathway involved in cell-cell signaling	24	400	0.37	0.4	0.0104	9606.ENSP00000234392,9606.ENSP00000264664,9606.ENSP00000276659,9606.ENSP00000282753,9606.ENSP00000285311,9606.ENSP00000295113,9606.ENSP00000295454,9606.ENSP00000297316,9606.ENSP00000306129,9606.ENSP00000307134,9606.ENSP00000327687,9606.ENSP00000346151,9606.ENSP00000355155,9606.ENSP00000362183,9606.ENSP00000366246,9606.ENSP00000366416,9606.ENSP00000387075,9606.ENSP00000393097,9606.ENSP00000394624,…	VAX2,FGF10,RSPO2,GRM1,DKK2,FRZB,GABRB1,SOX17,DRD5,CTNND2,GRIK1,MAGI2,GRIN3A,GRIK3,GPC6,EDNRB,TRABD2A,GABRA1,OPRM1,CHRM2,SFRP4,AMER2,GABRA2,GRIN2B
GO:0002009	Morphogenesis of an epithelium	26	457	0.35	0.38	0.0124	9606.ENSP00000242261,9606.ENSP00000251020,9606.ENSP00000264664,9606.ENSP00000274181,9606.ENSP00000276297,9606.ENSP00000276659,9606.ENSP00000281821,9606.ENSP00000295113,9606.ENSP00000296946,9606.ENSP00000297316,9606.ENSP00000309913,9606.ENSP00000322568,9606.ENSP00000346879,9606.ENSP00000355533,9606.ENSP00000358677,9606.ENSP00000362717,9606.ENSP00000367177,9606.ENSP00000368370,9606.ENSP00000370421,…	TWIST1,SALL1,FGF10,ADAMTS16,DLC1,RSPO2,EPHA4,FRZB,TBXT,SOX17,TBX5,SOX11,NKX2-1,RYR2,TBX18,LHX2,PCDH8,WT1,PDX1,TBX20,CASR,GREB1L,LHX1,CSMD1,TBX4,GREM1
GO:0032940	Secretion by cell	24	406	0.36	0.38	0.0125	9606.ENSP00000217420,9606.ENSP00000219197,9606.ENSP00000241256,9606.ENSP00000256857,9606.ENSP00000261205,9606.ENSP00000264664,9606.ENSP00000271417,9606.ENSP00000274368,9606.ENSP00000282878,9606.ENSP00000295108,9606.ENSP00000296777,9606.ENSP00000303424,9606.ENSP00000324419,9606.ENSP00000335614,9606.ENSP00000351614,9606.ENSP00000365012,9606.ENSP00000366416,9606.ENSP00000370421,9606.ENSP00000373215,…	SLC32A1,CBLN1,GHSR,GRP,SYT1,FGF10,ILDR2,CRHBP,RAB3C,NEUROD1,CARTPT,PTGDR,SYT9,PPFIA3,SYN3,HCK,EDNRB,PDX1,CADPS,NLGN1,RIMS1,LIN7A,ADCYAP1,SYT6
GO:0055013	Cardiac muscle cell development	8	58	0.73	0.45	0.0125	9606.ENSP00000258888,9606.ENSP00000290378,9606.ENSP00000309913,9606.ENSP00000320089,9606.ENSP00000358677,9606.ENSP00000369960,9606.ENSP00000374240,9606.ENSP00000384763	ALPK3,ACTC1,TBX5,NKX2-6,TBX18,ADRA1A,SHOX2,SLC8A1
GO:0007186	G protein-coupled receptor signaling pathway	51	1174	0.23	0.35	0.0136	9606.ENSP00000019103,9606.ENSP00000217270,9606.ENSP00000241256,9606.ENSP00000256857,9606.ENSP00000258042,9606.ENSP00000262494,9606.ENSP00000263054,9606.ENSP00000265022,9606.ENSP00000267377,9606.ENSP00000272641,9606.ENSP00000281806,9606.ENSP00000282753,9606.ENSP00000284674,9606.ENSP00000286355,9606.ENSP00000287641,9606.ENSP00000296777,9606.ENSP00000299178,9606.ENSP00000299727,9606.ENSP00000303424,…	SCTR,PROKR2,GHSR,GRP,NMBR,GNAO1,SORCS1,DGKG,SSTR1,NXPH2,MCHR2,GRM1,GPR26,ADCY8,SST,CARTPT,AVPR1A,GALR1,PTGDR,DRD5,HTR1E,HTR1A,TAC1,RXFP3,NPBWR1,CALCA,CRHR2,PDE4D,HTR4,NPY1R,GRM3,RGS7,SORCS3,HTR1B,GRIK3,GPR158,EDNRB,ADRA1A,GPR149,CXCL12,TAFA5,NPY,OPRM1,CHRM2,PENK,CASR,NPY5R,CALCB,ADCYAP1,RAPGEFL1,GRM6
GO:0007568	Aging	14	172	0.5	0.41	0.0136	9606.ENSP00000217420,9606.ENSP00000270349,9606.ENSP00000299178,9606.ENSP00000331746,9606.ENSP00000339004,9606.ENSP00000347591,9606.ENSP00000349594,9606.ENSP00000350844,9606.ENSP00000366416,9606.ENSP00000369960,9606.ENSP00000380948,9606.ENSP00000384364,9606.ENSP00000400894,9606.ENSP00000423917	SLC32A1,SLC6A3,AVPR1A,CALCA,FOXG1,GFRA1,ELAVL4,PAX5,EDNRB,ADRA1A,ITGB2,NPY,PENK,NPY5R
GO:0048565	Digestive tract development	12	131	0.55	0.42	0.0136	9606.ENSP00000176195,9606.ENSP00000251020,9606.ENSP00000264664,9606.ENSP00000266744,9606.ENSP00000297316,9606.ENSP00000320089,9606.ENSP00000322568,9606.ENSP00000366347,9606.ENSP00000366416,9606.ENSP00000370421,9606.ENSP00000374240,9606.ENSP00000384364	SCT,SALL1,FGF10,ASCL1,SOX17,NKX2-6,SOX11,NKX2-2,EDNRB,PDX1,SHOX2,NPY
GO:0048665	Neuron fate specification	6	31	0.88	0.45	0.015	9606.ENSP00000249501,9606.ENSP00000266744,9606.ENSP00000356708,9606.ENSP00000366347,9606.ENSP00000383909,9606.ENSP00000436881	HOXD10,ASCL1,OLIG3,NKX2-2,DMRTA2,DBX1
GO:0021530	Spinal cord oligodendrocyte cell fate specification	3	3	1.59	0.49	0.0153	9606.ENSP00000266744,9606.ENSP00000331040,9606.ENSP00000366347	ASCL1,OLIG2,NKX2-2
GO:0060255	Regulation of macromolecule metabolic process	198	6249	0.09	0.3	0.0157	9606.ENSP00000008391,9606.ENSP00000219599,9606.ENSP00000222543,9606.ENSP00000226382,9606.ENSP00000233638,9606.ENSP00000234392,9606.ENSP00000241256,9606.ENSP00000241453,9606.ENSP00000242261,9606.ENSP00000249501,9606.ENSP00000251020,9606.ENSP00000254166,9606.ENSP00000255465,9606.ENSP00000258042,9606.ENSP00000260653,9606.ENSP00000261731,9606.ENSP00000262041,9606.ENSP00000263317,9606.ENSP00000263726,…	TFAP2D,CRYM,TFPI2,PHOX2B,TLX2,VAX2,GHSR,FLT3,TWIST1,HOXD10,SALL1,ZNF132,CCNA1,NMBR,SIX3,LHX5,MEOX2,NOX4,LHX4,FGF10,BST1,ASCL1,SRRM4,RTN1,ILDR2,FERD3L,DLC1,PRDM14,KHDRBS2,POU4F2,EPHA4,ZNF773,ZSCAN1,ZIC1,FEZF2,ADCY8,GDF6,ACTC1,SIM2,PGLYRP2,LHX8,NEUROD1,EN1,NKX6-1,CARTPT,TBXT,SOX17,EN2,DUSP16,NELL1,GALR1,ZNF582,ZNF560,ONECUT1,OTP,VSTM2A,ZNF804A,GSX1,SOX14,UTF1,TBX5,FGF5,BOLL,MYEF2,FMN2,BBX,NKX2-6,MS…
GO:0008283	Cell population proliferation	35	712	0.28	0.35	0.0158	9606.ENSP00000226382,9606.ENSP00000241453,9606.ENSP00000242261,9606.ENSP00000260653,9606.ENSP00000261731,9606.ENSP00000264664,9606.ENSP00000266744,9606.ENSP00000286614,9606.ENSP00000295886,9606.ENSP00000296946,9606.ENSP00000302814,9606.ENSP00000309913,9606.ENSP00000320089,9606.ENSP00000322568,9606.ENSP00000330393,9606.ENSP00000331268,9606.ENSP00000331734,9606.ENSP00000331746,9606.ENSP00000339004,…	PHOX2B,FLT3,TWIST1,SIX3,LHX5,FGF10,ASCL1,MMP16,NKX6-1,TBXT,OTP,TBX5,NKX2-6,SOX11,LEPR,ANKRD45,RIPPLY3,CALCA,FOXG1,CNTNAP2,POU3F3,LHX9,VAX1,HPSE2,PDX1,DMRT1,KCNA1,SHOX2,PAX1,DMRTA2,TBX20,PENK,ABCB1,PAX6,PITX2
GO:0051952	Regulation of amine transport	10	95	0.61	0.41	0.0158	9606.ENSP00000241256,9606.ENSP00000261205,9606.ENSP00000296777,9606.ENSP00000299178,9606.ENSP00000303452,9606.ENSP00000324419,9606.ENSP00000358963,9606.ENSP00000379140,9606.ENSP00000423917,9606.ENSP00000477344	GHSR,SYT1,CARTPT,AVPR1A,TRH,SYT9,HTR1B,CXCL12,NPY5R,SYT6
GO:0099565	Chemical synaptic transmission, postsynaptic	11	114	0.57	0.41	0.0159	9606.ENSP00000282753,9606.ENSP00000295454,9606.ENSP00000306129,9606.ENSP00000327687,9606.ENSP00000355155,9606.ENSP00000362183,9606.ENSP00000393097,9606.ENSP00000394624,9606.ENSP00000399745,9606.ENSP00000427603,9606.ENSP00000477455	GRM1,GABRB1,DRD5,GRIK1,GRIN3A,GRIK3,GABRA1,OPRM1,CHRM2,GABRA2,GRIN2B
GO:0090009	Primitive streak formation	4	10	1.19	0.47	0.0162	9606.ENSP00000296946,9606.ENSP00000400341,9606.ENSP00000477829,9606.ENSP00000500595	TBXT,FOXA2,LHX1,OTX2
GO:0060562	Epithelial tube morphogenesis	20	315	0.39	0.37	0.0166	9606.ENSP00000242261,9606.ENSP00000251020,9606.ENSP00000264664,9606.ENSP00000274181,9606.ENSP00000276297,9606.ENSP00000276659,9606.ENSP00000281821,9606.ENSP00000296946,9606.ENSP00000297316,9606.ENSP00000322568,9606.ENSP00000346879,9606.ENSP00000355533,9606.ENSP00000362717,9606.ENSP00000368370,9606.ENSP00000386170,9606.ENSP00000420194,9606.ENSP00000464162,9606.ENSP00000477829,9606.ENSP00000489225,…	TWIST1,SALL1,FGF10,ADAMTS16,DLC1,RSPO2,EPHA4,TBXT,SOX17,SOX11,NKX2-1,RYR2,LHX2,WT1,TBX20,CASR,GREB1L,LHX1,CSMD1,GREM1
GO:0009798	Axis specification	10	96	0.61	0.41	0.0167	9606.ENSP00000234392,9606.ENSP00000260653,9606.ENSP00000264664,9606.ENSP00000296946,9606.ENSP00000368370,9606.ENSP00000400341,9606.ENSP00000477829,9606.ENSP00000492024,9606.ENSP00000495061,9606.ENSP00000500595	VAX2,SIX3,FGF10,TBXT,WT1,FOXA2,LHX1,PAX6,PITX2,OTX2
GO:0071870	Cellular response to catecholamine stimulus	10	96	0.61	0.41	0.0167	9606.ENSP00000262494,9606.ENSP00000306129,9606.ENSP00000307766,9606.ENSP00000316244,9606.ENSP00000342637,9606.ENSP00000345502,9606.ENSP00000353915,9606.ENSP00000355533,9606.ENSP00000358963,9606.ENSP00000399745	GNAO1,DRD5,HTR1E,HTR1A,PDE4B,PDE4D,HTR4,RYR2,HTR1B,CHRM2
GO:0035115	Embryonic forelimb morphogenesis	6	32	0.86	0.44	0.0168	9606.ENSP00000242261,9606.ENSP00000276659,9606.ENSP00000295206,9606.ENSP00000309913,9606.ENSP00000374240,9606.ENSP00000497310	TWIST1,RSPO2,EN1,TBX5,SHOX2,ALX3
GO:0048709	Oligodendrocyte differentiation	9	79	0.65	0.41	0.0178	9606.ENSP00000266744,9606.ENSP00000295886,9606.ENSP00000322568,9606.ENSP00000331040,9606.ENSP00000346879,9606.ENSP00000357581,9606.ENSP00000366347,9606.ENSP00000370669,9606.ENSP00000492024	ASCL1,NKX6-1,SOX11,OLIG2,NKX2-1,NKX6-2,NKX2-2,SLC8A3,PAX6
GO:0010648	Negative regulation of cell communication	56	1348	0.21	0.32	0.0188	9606.ENSP00000219197,9606.ENSP00000224356,9606.ENSP00000241256,9606.ENSP00000242261,9606.ENSP00000264664,9606.ENSP00000265022,9606.ENSP00000274368,9606.ENSP00000276297,9606.ENSP00000276594,9606.ENSP00000281821,9606.ENSP00000283228,9606.ENSP00000285311,9606.ENSP00000295108,9606.ENSP00000295113,9606.ENSP00000296777,9606.ENSP00000297316,9606.ENSP00000298573,9606.ENSP00000299178,9606.ENSP00000302630,…	CBLN1,CYP26A1,GHSR,TWIST1,FGF10,DGKG,CRHBP,DLC1,PRDM14,EPHA4,PTPRR,DKK2,NEUROD1,FRZB,CARTPT,SOX17,DUSP16,AVPR1A,ONECUT1,DRD5,HCN1,GREM2,CALCA,PDE4B,SKOR1,SLC24A2,SHANK2,PDE4D,MAGI2,NKX2-1,ZNF536,RFX4,RGS22,DUSP27,DDIT4L,RGS7,TNR,TBX18,HTR1B,DAB1,GRIK3,PCDH17,ADRA1A,PDX1,CXCL12,TBX20,TRABD2A,OPRM1,SFRP4,ONECUT2,NPY5R,AMER2,SLC24A4,EYA4,LMO3,GREM1
GO:0042220	Response to cocaine	7	47	0.76	0.42	0.0188	9606.ENSP00000270349,9606.ENSP00000274368,9606.ENSP00000295206,9606.ENSP00000306129,9606.ENSP00000349594,9606.ENSP00000358963,9606.ENSP00000394624	SLC6A3,CRHBP,EN1,DRD5,ELAVL4,HTR1B,OPRM1
GO:0060041	Retina development in camera-type eye	13	158	0.51	0.38	0.019	9606.ENSP00000234392,9606.ENSP00000280187,9606.ENSP00000281321,9606.ENSP00000295108,9606.ENSP00000307342,9606.ENSP00000359474,9606.ENSP00000362717,9606.ENSP00000365899,9606.ENSP00000377265,9606.ENSP00000477829,9606.ENSP00000480998,9606.ENSP00000492024,9606.ENSP00000497110	VAX2,GPM6A,POU4F2,NEUROD1,HCN1,BARHL2,LHX2,VSX1,TFAP2B,LHX1,BHLHE23,PAX6,GRM6
GO:0061351	Neural precursor cell proliferation	10	98	0.6	0.4	0.019	9606.ENSP00000260653,9606.ENSP00000261731,9606.ENSP00000266744,9606.ENSP00000302814,9606.ENSP00000339004,9606.ENSP00000355001,9606.ENSP00000358207,9606.ENSP00000371985,9606.ENSP00000383909,9606.ENSP00000492024	SIX3,LHX5,ASCL1,OTP,FOXG1,POU3F3,VAX1,KCNA1,DMRTA2,PAX6
GO:0072210	Metanephric nephron development	6	33	0.85	0.43	0.019	9606.ENSP00000251020,9606.ENSP00000356587,9606.ENSP00000368370,9606.ENSP00000377265,9606.ENSP00000477829,9606.ENSP00000498748	SALL1,NPHS2,WT1,TFAP2B,LHX1,GREM1
GO:0098659	Inorganic cation import across plasma membrane	10	98	0.6	0.4	0.019	9606.ENSP00000272602,9606.ENSP00000295101,9606.ENSP00000301365,9606.ENSP00000344801,9606.ENSP00000356545,9606.ENSP00000365080,9606.ENSP00000370669,9606.ENSP00000384763,9606.ENSP00000431840,9606.ENSP00000489829	CNGA3,KCNJ3,TRPV3,SLC24A2,CACNA1E,FAM155A,SLC8A3,SLC8A1,SLC24A4,CACNA1A
GO:0072112	Podocyte differentiation	5	21	0.97	0.43	0.02	9606.ENSP00000346151,9606.ENSP00000356587,9606.ENSP00000366416,9606.ENSP00000368190,9606.ENSP00000368370	MAGI2,NPHS2,EDNRB,NPHS1,WT1
GO:0023057	Negative regulation of signaling	56	1354	0.21	0.32	0.0202	9606.ENSP00000219197,9606.ENSP00000224356,9606.ENSP00000241256,9606.ENSP00000242261,9606.ENSP00000264664,9606.ENSP00000265022,9606.ENSP00000274368,9606.ENSP00000276297,9606.ENSP00000276594,9606.ENSP00000281821,9606.ENSP00000283228,9606.ENSP00000285311,9606.ENSP00000295108,9606.ENSP00000295113,9606.ENSP00000296777,9606.ENSP00000297316,9606.ENSP00000298573,9606.ENSP00000299178,9606.ENSP00000302630,…	CBLN1,CYP26A1,GHSR,TWIST1,FGF10,DGKG,CRHBP,DLC1,PRDM14,EPHA4,PTPRR,DKK2,NEUROD1,FRZB,CARTPT,SOX17,DUSP16,AVPR1A,ONECUT1,DRD5,HCN1,GREM2,CALCA,PDE4B,SKOR1,SLC24A2,SHANK2,PDE4D,MAGI2,NKX2-1,ZNF536,RFX4,RGS22,DUSP27,DDIT4L,RGS7,TNR,TBX18,HTR1B,DAB1,GRIK3,PCDH17,ADRA1A,PDX1,CXCL12,TBX20,TRABD2A,OPRM1,SFRP4,ONECUT2,NPY5R,AMER2,SLC24A4,EYA4,LMO3,GREM1
GO:0007492	Endoderm development	9	81	0.64	0.4	0.0203	9606.ENSP00000297316,9606.ENSP00000302630,9606.ENSP00000346879,9606.ENSP00000359114,9606.ENSP00000380227,9606.ENSP00000380948,9606.ENSP00000386170,9606.ENSP00000388620,9606.ENSP00000477829	SOX17,ONECUT1,NKX2-1,COL11A1,ITGA4,ITGB2,TBX20,EOMES,LHX1
GO:0010033	Response to organic substance	97	2692	0.15	0.31	0.0203	9606.ENSP00000224356,9606.ENSP00000226382,9606.ENSP00000241256,9606.ENSP00000241453,9606.ENSP00000242261,9606.ENSP00000250535,9606.ENSP00000262209,9606.ENSP00000262494,9606.ENSP00000263317,9606.ENSP00000264664,9606.ENSP00000265922,9606.ENSP00000266744,9606.ENSP00000267377,9606.ENSP00000270349,9606.ENSP00000271417,9606.ENSP00000272602,9606.ENSP00000274368,9606.ENSP00000276594,9606.ENSP00000281321,…	CYP26A1,PHOX2B,GHSR,FLT3,TWIST1,CDO1,TRPA1,GNAO1,NOX4,FGF10,BRINP1,ASCL1,SSTR1,SLC6A3,ILDR2,CNGA3,CRHBP,PRDM14,POU4F2,EPHA4,CA3,ADCY8,GDF6,SST,NEUROD1,EN1,GABRB1,NKX6-1,CXCL5,TBXT,SOX17,AVPR1A,ONECUT1,VSTM2A,PTGDR,TRH,DRD5,HCN1,HTR1E,PCSK1,FGF5,HTR1A,GREM2,TAC1,MSC,LEPR,CALCA,LRAT,THBS4,MAPT,CRHR2,PDE4B,PDE4D,MAGI2,NKX2-1,GFRA1,ELAVL4,RXRG,HTR4,GRIN3A,RGS7,RYR2,ESRRG,NR5A2,BRINP3,HTR1B,HCK,NKX2-2…
GO:0021527	Spinal cord association neuron differentiation	4	11	1.15	0.44	0.0204	9606.ENSP00000261731,9606.ENSP00000266744,9606.ENSP00000304331,9606.ENSP00000477829	LHX5,ASCL1,GSX1,LHX1
GO:0099601	Regulation of neurotransmitter receptor activity	8	64	0.69	0.4	0.0205	9606.ENSP00000265634,9606.ENSP00000270458,9606.ENSP00000274368,9606.ENSP00000313088,9606.ENSP00000375647,9606.ENSP00000392500,9606.ENSP00000394624,9606.ENSP00000454014	NPTX2,CACNG8,CRHBP,NETO1,CACNG7,NLGN1,OPRM1,SHISA9
GO:1905606	Regulation of presynapse assembly	6	34	0.84	0.41	0.0212	9606.ENSP00000219197,9606.ENSP00000269503,9606.ENSP00000298119,9606.ENSP00000366246,9606.ENSP00000366283,9606.ENSP00000366288	CBLN1,CBLN2,LRFN5,GPC6,SLITRK5,SLITRK1
GO:0061053	Somite development	9	82	0.63	0.39	0.0217	9606.ENSP00000262041,9606.ENSP00000295113,9606.ENSP00000296946,9606.ENSP00000322568,9606.ENSP00000358677,9606.ENSP00000367177,9606.ENSP00000379369,9606.ENSP00000381499,9606.ENSP00000477829	MEOX2,FRZB,TBXT,SOX11,TBX18,PCDH8,FOXB1,PAX1,LHX1
GO:0045595	Regulation of cell differentiation	63	1582	0.19	0.31	0.0223	9606.ENSP00000226382,9606.ENSP00000233638,9606.ENSP00000242261,9606.ENSP00000260653,9606.ENSP00000264664,9606.ENSP00000265922,9606.ENSP00000266744,9606.ENSP00000275461,9606.ENSP00000281321,9606.ENSP00000281821,9606.ENSP00000283268,9606.ENSP00000287020,9606.ENSP00000292609,9606.ENSP00000295108,9606.ENSP00000295113,9606.ENSP00000295886,9606.ENSP00000296777,9606.ENSP00000297316,9606.ENSP00000298925,…	PHOX2B,TLX2,TWIST1,SIX3,FGF10,BRINP1,ASCL1,FERD3L,POU4F2,EPHA4,FEZF2,GDF6,PGLYRP2,NEUROD1,FRZB,NKX6-1,CARTPT,SOX17,NELL1,CHODL,OTP,VSTM2A,TBX5,SOX11,OLIG2,CALCA,FOXG1,MAPT,NKX2-1,ZNF536,TRIM58,CR1,BRINP3,TNR,NKX6-2,VAX1,DAB1,LHX2,SLITRK1,NKX2-2,EDNRB,AJAP1,ADAMTS20,SHOX2,TFAP2B,CXCL12,CNTN4,DMRTA2,TBX20,DCC,RBFOX1,NLGN1,OPRM1,FOXA2,SFRP4,FEZF1,CDKN2A,LMO3,MEIS2,GDF10,LHX1,PAX6,GREM1
GO:1990089	Response to nerve growth factor	7	49	0.75	0.4	0.0223	9606.ENSP00000321106,9606.ENSP00000331746,9606.ENSP00000340820,9606.ENSP00000346151,9606.ENSP00000349594,9606.ENSP00000429243,9606.ENSP00000449253	TAC1,CALCA,MAPT,MAGI2,ELAVL4,STMN2,KCNC2
GO:0045597	Positive regulation of cell differentiation	40	876	0.25	0.32	0.0226	9606.ENSP00000226382,9606.ENSP00000242261,9606.ENSP00000265922,9606.ENSP00000266744,9606.ENSP00000281321,9606.ENSP00000281821,9606.ENSP00000283268,9606.ENSP00000287020,9606.ENSP00000295108,9606.ENSP00000295113,9606.ENSP00000295886,9606.ENSP00000297316,9606.ENSP00000298925,9606.ENSP00000299295,9606.ENSP00000302814,9606.ENSP00000303108,9606.ENSP00000309913,9606.ENSP00000322568,9606.ENSP00000331040,…	PHOX2B,TWIST1,BRINP1,ASCL1,POU4F2,EPHA4,FEZF2,GDF6,NEUROD1,FRZB,NKX6-1,SOX17,NELL1,CHODL,OTP,VSTM2A,TBX5,SOX11,OLIG2,CALCA,FOXG1,MAPT,CR1,BRINP3,NKX6-2,DAB1,SLITRK1,NKX2-2,ADAMTS20,SHOX2,CXCL12,DMRTA2,TBX20,OPRM1,SFRP4,FEZF1,LMO3,GDF10,LHX1,PAX6
GO:0003025	Regulation of systemic arterial blood pressure by baroreceptor feedback	3	4	1.47	0.43	0.0236	9606.ENSP00000225823,9606.ENSP00000331746,9606.ENSP00000369960	ASIC2,CALCA,ADRA1A
GO:0097476	Spinal cord motor neuron migration	3	4	1.47	0.43	0.0236	9606.ENSP00000356708,9606.ENSP00000360280,9606.ENSP00000477829	OLIG3,DAB1,LHX1
GO:0035137	Hindlimb morphogenesis	6	35	0.82	0.4	0.0237	9606.ENSP00000242261,9606.ENSP00000249501,9606.ENSP00000276659,9606.ENSP00000377265,9606.ENSP00000495986,9606.ENSP00000497310	TWIST1,HOXD10,RSPO2,TFAP2B,TBX4,ALX3
GO:0048646	Anatomical structure formation involved in morphogenesis	42	938	0.24	0.32	0.0237	9606.ENSP00000219197,9606.ENSP00000233638,9606.ENSP00000242261,9606.ENSP00000251020,9606.ENSP00000261731,9606.ENSP00000262041,9606.ENSP00000264664,9606.ENSP00000276297,9606.ENSP00000276594,9606.ENSP00000290378,9606.ENSP00000296946,9606.ENSP00000297316,9606.ENSP00000309913,9606.ENSP00000322568,9606.ENSP00000330393,9606.ENSP00000343158,9606.ENSP00000346879,9606.ENSP00000353013,9606.ENSP00000358677,…	CBLN1,TLX2,TWIST1,SALL1,LHX5,MEOX2,FGF10,DLC1,PRDM14,ACTC1,TBXT,SOX17,TBX5,SOX11,LEPR,EPB41L3,NKX2-1,CLEC14A,TBX18,COL11A1,NRG3,LHX2,PCDH8,ITGA8,NPHS1,WT1,TBR1,TFAP2B,FOXB1,ITGA4,ITGB2,PAX1,TBX20,EOMES,FOXA2,THSD7A,SLC24A4,LHX1,PAX6,TBX4,GREM1,OTX2
GO:0007405	Neuroblast proliferation	7	50	0.74	0.39	0.0243	9606.ENSP00000266744,9606.ENSP00000302814,9606.ENSP00000339004,9606.ENSP00000358207,9606.ENSP00000371985,9606.ENSP00000383909,9606.ENSP00000492024	ASCL1,OTP,FOXG1,VAX1,KCNA1,DMRTA2,PAX6
GO:0051963	Regulation of synapse assembly	10	103	0.58	0.37	0.0251	9606.ENSP00000219197,9606.ENSP00000225823,9606.ENSP00000241256,9606.ENSP00000269503,9606.ENSP00000298119,9606.ENSP00000366058,9606.ENSP00000366246,9606.ENSP00000366283,9606.ENSP00000366288,9606.ENSP00000392500	CBLN1,ASIC2,GHSR,CBLN2,LRFN5,SYNDIG1,GPC6,SLITRK5,SLITRK1,NLGN1
GO:0007269	Neurotransmitter secretion	9	85	0.62	0.37	0.0264	9606.ENSP00000217420,9606.ENSP00000261205,9606.ENSP00000324419,9606.ENSP00000335614,9606.ENSP00000351614,9606.ENSP00000373215,9606.ENSP00000392500,9606.ENSP00000428417,9606.ENSP00000447488	SLC32A1,SYT1,SYT9,PPFIA3,SYN3,CADPS,NLGN1,RIMS1,LIN7A
GO:0050974	Detection of mechanical stimulus involved in sensory perception	6	36	0.81	0.39	0.0264	9606.ENSP00000225823,9606.ENSP00000262209,9606.ENSP00000359114,9606.ENSP00000371985,9606.ENSP00000379140,9606.ENSP00000421377	ASIC2,TRPA1,COL11A1,KCNA1,CXCL12,PIEZO2
GO:0002027	Regulation of heart rate	10	104	0.57	0.36	0.0265	9606.ENSP00000295101,9606.ENSP00000299178,9606.ENSP00000307342,9606.ENSP00000320025,9606.ENSP00000345502,9606.ENSP00000355533,9606.ENSP00000366416,9606.ENSP00000369960,9606.ENSP00000374240,9606.ENSP00000384763	KCNJ3,AVPR1A,HCN1,CACNB2,PDE4D,RYR2,EDNRB,ADRA1A,SHOX2,SLC8A1
GO:0023019	Signal transduction involved in regulation of gene expression	5	23	0.93	0.4	0.0265	9606.ENSP00000295108,9606.ENSP00000296946,9606.ENSP00000297316,9606.ENSP00000311697,9606.ENSP00000492024	NEUROD1,TBXT,SOX17,FGF5,PAX6
GO:0051241	Negative regulation of multicellular organismal process	45	1035	0.23	0.31	0.0265	9606.ENSP00000176195,9606.ENSP00000219197,9606.ENSP00000233638,9606.ENSP00000241256,9606.ENSP00000242261,9606.ENSP00000258042,9606.ENSP00000262041,9606.ENSP00000265922,9606.ENSP00000274368,9606.ENSP00000276659,9606.ENSP00000281321,9606.ENSP00000281821,9606.ENSP00000283228,9606.ENSP00000292609,9606.ENSP00000295113,9606.ENSP00000295886,9606.ENSP00000296777,9606.ENSP00000297316,9606.ENSP00000299178,…	SCT,CBLN1,TLX2,GHSR,TWIST1,NMBR,MEOX2,BRINP1,CRHBP,RSPO2,POU4F2,EPHA4,PTPRR,PGLYRP2,FRZB,NKX6-1,CARTPT,SOX17,AVPR1A,TRPV3,TBX5,SOX11,CALCA,THBS4,PDE4B,PDE4D,NKX2-1,CR1,TNR,NKX6-2,VAX1,TBX18,DAB1,LHX2,CNMD,WT1,ADRA1A,GPR149,TAFA5,DCC,FOXA2,CDKN2A,NOVA1,PAX6,GREM1
GO:0099560	Synaptic membrane adhesion	5	23	0.93	0.4	0.0265	9606.ENSP00000278198,9606.ENSP00000298119,9606.ENSP00000366246,9606.ENSP00000366288,9606.ENSP00000367151	LRRC4C,LRFN5,GPC6,SLITRK1,PCDH17
GO:0060538	Skeletal muscle organ development	12	145	0.51	0.35	0.0271	9606.ENSP00000226382,9606.ENSP00000249501,9606.ENSP00000262041,9606.ENSP00000321445,9606.ENSP00000322568,9606.ENSP00000350844,9606.ENSP00000352900,9606.ENSP00000358207,9606.ENSP00000368190,9606.ENSP00000368370,9606.ENSP00000383909,9606.ENSP00000388620	PHOX2B,HOXD10,MEOX2,MSC,SOX11,PAX5,RXRG,VAX1,NPHS1,WT1,DMRTA2,EOMES
GO:0099504	Synaptic vesicle cycle	11	125	0.53	0.35	0.0282	9606.ENSP00000217420,9606.ENSP00000261205,9606.ENSP00000263160,9606.ENSP00000324419,9606.ENSP00000335614,9606.ENSP00000351614,9606.ENSP00000366058,9606.ENSP00000373215,9606.ENSP00000392500,9606.ENSP00000400459,9606.ENSP00000428417	SLC32A1,SYT1,SLC17A6,SYT9,PPFIA3,SYN3,SYNDIG1,CADPS,NLGN1,SNAP91,RIMS1
GO:0002064	Epithelial cell development	14	190	0.46	0.34	0.029	9606.ENSP00000260653,9606.ENSP00000295113,9606.ENSP00000295886,9606.ENSP00000302630,9606.ENSP00000345502,9606.ENSP00000346151,9606.ENSP00000356587,9606.ENSP00000366347,9606.ENSP00000366416,9606.ENSP00000368190,9606.ENSP00000371711,9606.ENSP00000377197,9606.ENSP00000419185,9606.ENSP00000492024	SIX3,FRZB,NKX6-1,ONECUT1,PDE4D,MAGI2,NPHS2,NKX2-2,EDNRB,NPHS1,DMRT1,HYDIN,ONECUT2,PAX6
GO:0035176	Social behavior	7	52	0.72	0.37	0.029	9606.ENSP00000256857,9606.ENSP00000265922,9606.ENSP00000295206,9606.ENSP00000299178,9606.ENSP00000345193,9606.ENSP00000350928,9606.ENSP00000354778	GRP,BRINP1,EN1,AVPR1A,SHANK2,GAD1,CNTNAP2
GO:0071312	Cellular response to alkaloid	6	37	0.8	0.38	0.0291	9606.ENSP00000274368,9606.ENSP00000286355,9606.ENSP00000355533,9606.ENSP00000358963,9606.ENSP00000384763,9606.ENSP00000394624	CRHBP,ADCY8,RYR2,HTR1B,SLC8A1,OPRM1
GO:0045471	Response to ethanol	11	126	0.53	0.35	0.0296	9606.ENSP00000250535,9606.ENSP00000270349,9606.ENSP00000274368,9606.ENSP00000285381,9606.ENSP00000355155,9606.ENSP00000355523,9606.ENSP00000358963,9606.ENSP00000394624,9606.ENSP00000400894,9606.ENSP00000449253,9606.ENSP00000477455	CDO1,SLC6A3,CRHBP,CA3,GRIN3A,RGS7,HTR1B,OPRM1,PENK,KCNC2,GRIN2B
GO:0008217	Regulation of blood pressure	14	191	0.46	0.34	0.03	9606.ENSP00000225823,9606.ENSP00000261180,9606.ENSP00000274181,9606.ENSP00000296777,9606.ENSP00000299178,9606.ENSP00000306129,9606.ENSP00000321106,9606.ENSP00000331746,9606.ENSP00000345502,9606.ENSP00000350541,9606.ENSP00000354652,9606.ENSP00000366416,9606.ENSP00000369960,9606.ENSP00000384364	ASIC2,TRHDE,ADAMTS16,CARTPT,AVPR1A,DRD5,TAC1,CALCA,PDE4D,LVRN,NPY1R,EDNRB,ADRA1A,NPY
GO:0003309	Type B pancreatic cell differentiation	5	24	0.91	0.38	0.0303	9606.ENSP00000295886,9606.ENSP00000302630,9606.ENSP00000366347,9606.ENSP00000370421,9606.ENSP00000492024	NKX6-1,ONECUT1,NKX2-2,PDX1,PAX6
GO:0051961	Negative regulation of nervous system development	12	148	0.5	0.34	0.0313	9606.ENSP00000219197,9606.ENSP00000233638,9606.ENSP00000265922,9606.ENSP00000295886,9606.ENSP00000322568,9606.ENSP00000356646,9606.ENSP00000357581,9606.ENSP00000358207,9606.ENSP00000360280,9606.ENSP00000362717,9606.ENSP00000389140,9606.ENSP00000492024	CBLN1,TLX2,BRINP1,NKX6-1,SOX11,TNR,NKX6-2,VAX1,DAB1,LHX2,DCC,PAX6
GO:0060078	Regulation of postsynaptic membrane potential	10	107	0.56	0.35	0.0313	9606.ENSP00000282753,9606.ENSP00000295454,9606.ENSP00000327687,9606.ENSP00000355155,9606.ENSP00000362183,9606.ENSP00000371985,9606.ENSP00000393097,9606.ENSP00000394624,9606.ENSP00000427603,9606.ENSP00000477455	GRM1,GABRB1,GRIK1,GRIN3A,GRIK3,KCNA1,GABRA1,OPRM1,GABRA2,GRIN2B
GO:0010557	Positive regulation of macromolecule biosynthetic process	73	1935	0.17	0.29	0.0317	9606.ENSP00000008391,9606.ENSP00000226382,9606.ENSP00000233638,9606.ENSP00000242261,9606.ENSP00000249501,9606.ENSP00000251020,9606.ENSP00000260653,9606.ENSP00000261731,9606.ENSP00000262041,9606.ENSP00000263317,9606.ENSP00000263726,9606.ENSP00000264664,9606.ENSP00000266744,9606.ENSP00000281321,9606.ENSP00000282928,9606.ENSP00000283268,9606.ENSP00000287020,9606.ENSP00000295108,9606.ENSP00000295206,…	TFAP2D,PHOX2B,TLX2,TWIST1,HOXD10,SALL1,SIX3,LHX5,MEOX2,NOX4,LHX4,FGF10,ASCL1,POU4F2,ZIC1,FEZF2,GDF6,NEUROD1,EN1,NKX6-1,TBXT,SOX17,EN2,GALR1,ONECUT1,GSX1,UTF1,TBX5,BOLL,NKX2-6,SOX11,RAX,NKX2-1,ZNF43,RFX4,PAX5,RXRG,ZNF148,POU3F3,ESRRG,NR5A2,TBX18,TLX1,BARHL2,LHX2,NKX2-2,ITGA8,WT1,GCM2,PDX1,DMRT1,TBR1,TFAP2B,PAX1,TBX20,EOMES,FOXA2,ZNF814,FEZF1,CDKN2A,ONECUT2,EBF2,LMO3,MEIS2,ADCYAP1,LHX1,ZNF229,BHLHE…
GO:0010975	Regulation of neuron projection development	24	442	0.33	0.31	0.032	9606.ENSP00000233638,9606.ENSP00000263177,9606.ENSP00000265022,9606.ENSP00000278198,9606.ENSP00000281321,9606.ENSP00000281821,9606.ENSP00000283268,9606.ENSP00000297405,9606.ENSP00000299295,9606.ENSP00000302599,9606.ENSP00000303252,9606.ENSP00000340820,9606.ENSP00000346151,9606.ENSP00000349594,9606.ENSP00000356646,9606.ENSP00000360280,9606.ENSP00000366288,9606.ENSP00000374205,9606.ENSP00000374240,…	TLX2,PLPPR5,DGKG,LRRC4C,POU4F2,EPHA4,FEZF2,CSMD3,CHODL,FUT9,ZNF804A,MAPT,MAGI2,ELAVL4,TNR,DAB1,SLITRK1,TBR1,SHOX2,CXCL12,CTNNA2,DCC,NLGN1,STMN2
GO:0048585	Negative regulation of response to stimulus	63	1612	0.18	0.29	0.0323	9606.ENSP00000219197,9606.ENSP00000224356,9606.ENSP00000241256,9606.ENSP00000242261,9606.ENSP00000264664,9606.ENSP00000265022,9606.ENSP00000270349,9606.ENSP00000274368,9606.ENSP00000276297,9606.ENSP00000276594,9606.ENSP00000281821,9606.ENSP00000283228,9606.ENSP00000285311,9606.ENSP00000292609,9606.ENSP00000295108,9606.ENSP00000295113,9606.ENSP00000296777,9606.ENSP00000297316,9606.ENSP00000297405,…	CBLN1,CYP26A1,GHSR,TWIST1,FGF10,DGKG,SLC6A3,CRHBP,DLC1,PRDM14,EPHA4,PTPRR,DKK2,PGLYRP2,NEUROD1,FRZB,CARTPT,SOX17,CSMD3,LRFN5,DUSP16,ONECUT1,GREM2,CALCA,PDE4B,SKOR1,SHANK2,PDE4D,MAGI2,NKX2-1,ZNF536,RFX4,RGS22,DUSP27,DDIT4L,GRIN3A,RGS7,CR1,TNR,TBX18,HTR1B,DAB1,HCK,AJAP1,ADRA1A,PDX1,CXCL12,TAFA5,NPY,CTNNA2,TBX20,TRABD2A,OPRM1,FOXA2,SFRP4,ONECUT2,CR1L,NPY5R,AMER2,SLC24A4,EYA4,LMO3,GREM1
GO:0003015	Heart process	10	108	0.56	0.34	0.0331	9606.ENSP00000263317,9606.ENSP00000264773,9606.ENSP00000290378,9606.ENSP00000295101,9606.ENSP00000320025,9606.ENSP00000345502,9606.ENSP00000355533,9606.ENSP00000371512,9606.ENSP00000384763,9606.ENSP00000413496	NOX4,KCNN2,ACTC1,KCNJ3,CACNB2,PDE4D,RYR2,SGCZ,SLC8A1,FGF12
GO:0001706	Endoderm formation	7	54	0.7	0.36	0.0339	9606.ENSP00000297316,9606.ENSP00000359114,9606.ENSP00000380227,9606.ENSP00000380948,9606.ENSP00000386170,9606.ENSP00000388620,9606.ENSP00000477829	SOX17,COL11A1,ITGA4,ITGB2,TBX20,EOMES,LHX1
GO:0032100	Positive regulation of appetite	3	5	1.37	0.39	0.0339	9606.ENSP00000241256,9606.ENSP00000384364,9606.ENSP00000394624	GHSR,NPY,OPRM1
GO:0031328	Positive regulation of cellular biosynthetic process	76	2041	0.16	0.28	0.0341	9606.ENSP00000008391,9606.ENSP00000226382,9606.ENSP00000233638,9606.ENSP00000242261,9606.ENSP00000249501,9606.ENSP00000251020,9606.ENSP00000260653,9606.ENSP00000261731,9606.ENSP00000262041,9606.ENSP00000263317,9606.ENSP00000263726,9606.ENSP00000264664,9606.ENSP00000266744,9606.ENSP00000281321,9606.ENSP00000282928,9606.ENSP00000283268,9606.ENSP00000287020,9606.ENSP00000295108,9606.ENSP00000295206,…	TFAP2D,PHOX2B,TLX2,TWIST1,HOXD10,SALL1,SIX3,LHX5,MEOX2,NOX4,LHX4,FGF10,ASCL1,POU4F2,ZIC1,FEZF2,GDF6,NEUROD1,EN1,NKX6-1,TBXT,SOX17,EN2,AVPR1A,GALR1,ONECUT1,GSX1,UTF1,TBX5,BOLL,NKX2-6,SOX11,RAX,NKX2-1,ZNF43,RFX4,PAX5,RXRG,ZNF148,POU3F3,ESRRG,NR5A2,TBX18,TLX1,BARHL2,LHX2,NKX2-2,ITGA8,WT1,GCM2,PDX1,DMRT1,TBR1,TFAP2B,ITGB2,PAX1,TBX20,EOMES,OPRM1,FOXA2,ZNF814,FEZF1,CDKN2A,ONECUT2,EBF2,LMO3,MEIS2,ADCYAP…
GO:0048706	Embryonic skeletal system development	11	130	0.52	0.33	0.0359	9606.ENSP00000242261,9606.ENSP00000249501,9606.ENSP00000286614,9606.ENSP00000296946,9606.ENSP00000322568,9606.ENSP00000350844,9606.ENSP00000359114,9606.ENSP00000365637,9606.ENSP00000374240,9606.ENSP00000477829,9606.ENSP00000497310	TWIST1,HOXD10,MMP16,TBXT,SOX11,PAX5,COL11A1,KIAA1217,SHOX2,LHX1,ALX3
GO:0060911	Cardiac cell fate commitment	4	14	1.05	0.37	0.0374	9606.ENSP00000297316,9606.ENSP00000309913,9606.ENSP00000358677,9606.ENSP00000368370	SOX17,TBX5,TBX18,WT1
GO:0051591	Response to cAMP	9	91	0.59	0.34	0.0377	9606.ENSP00000250535,9606.ENSP00000270349,9606.ENSP00000272602,9606.ENSP00000274368,9606.ENSP00000307342,9606.ENSP00000345502,9606.ENSP00000368370,9606.ENSP00000384763,9606.ENSP00000400894	CDO1,SLC6A3,CNGA3,CRHBP,HCN1,PDE4D,WT1,SLC8A1,PENK
GO:0033555	Multicellular organismal response to stress	8	73	0.63	0.34	0.0391	9606.ENSP00000262209,9606.ENSP00000265922,9606.ENSP00000316244,9606.ENSP00000321106,9606.ENSP00000331746,9606.ENSP00000339730,9606.ENSP00000366416,9606.ENSP00000400894	TRPA1,BRINP1,HTR1A,TAC1,CALCA,THBS4,EDNRB,PENK
GO:0060259	Regulation of feeding behavior	5	26	0.87	0.35	0.0393	9606.ENSP00000241256,9606.ENSP00000330393,9606.ENSP00000360076,9606.ENSP00000384364,9606.ENSP00000431840	GHSR,LEPR,SGIP1,NPY,SLC24A4
GO:0097479	Synaptic vesicle localization	6	40	0.77	0.35	0.0393	9606.ENSP00000351614,9606.ENSP00000366058,9606.ENSP00000392500,9606.ENSP00000393379,9606.ENSP00000400459,9606.ENSP00000447488	SYN3,SYNDIG1,NLGN1,KIF5C,SNAP91,LIN7A
GO:0050433	Regulation of catecholamine secretion	7	56	0.69	0.34	0.0399	9606.ENSP00000241256,9606.ENSP00000261205,9606.ENSP00000296777,9606.ENSP00000324419,9606.ENSP00000358963,9606.ENSP00000379140,9606.ENSP00000477344	GHSR,SYT1,CARTPT,SYT9,HTR1B,CXCL12,SYT6
GO:0007519	Skeletal muscle tissue development	11	133	0.51	0.32	0.0417	9606.ENSP00000226382,9606.ENSP00000249501,9606.ENSP00000262041,9606.ENSP00000321445,9606.ENSP00000322568,9606.ENSP00000350844,9606.ENSP00000352900,9606.ENSP00000358207,9606.ENSP00000368190,9606.ENSP00000383909,9606.ENSP00000388620	PHOX2B,HOXD10,MEOX2,MSC,SOX11,PAX5,RXRG,VAX1,NPHS1,DMRTA2,EOMES
GO:0006875	Cellular metal ion homeostasis	19	323	0.36	0.3	0.0439	9606.ENSP00000262209,9606.ENSP00000282753,9606.ENSP00000286355,9606.ENSP00000290705,9606.ENSP00000306129,9606.ENSP00000323926,9606.ENSP00000331746,9606.ENSP00000344801,9606.ENSP00000355533,9606.ENSP00000358963,9606.ENSP00000368805,9606.ENSP00000368966,9606.ENSP00000370669,9606.ENSP00000379140,9606.ENSP00000384763,9606.ENSP00000420194,9606.ENSP00000426070,9606.ENSP00000431840,9606.ENSP00000433490	TRPA1,GRM1,ADCY8,MT1A,DRD5,TRPM8,CALCA,SLC24A2,RYR2,HTR1B,GCM2,TRPC3,SLC8A3,CXCL12,SLC8A1,CASR,TRPC7,SLC24A4,CALCB
GO:0048754	Branching morphogenesis of an epithelial tube	11	134	0.5	0.31	0.0439	9606.ENSP00000251020,9606.ENSP00000264664,9606.ENSP00000274181,9606.ENSP00000276659,9606.ENSP00000346879,9606.ENSP00000368370,9606.ENSP00000386170,9606.ENSP00000420194,9606.ENSP00000464162,9606.ENSP00000477829,9606.ENSP00000489225	SALL1,FGF10,ADAMTS16,RSPO2,NKX2-1,WT1,TBX20,CASR,GREB1L,LHX1,CSMD1
GO:1901888	Regulation of cell junction assembly	14	201	0.43	0.3	0.0441	9606.ENSP00000219197,9606.ENSP00000225823,9606.ENSP00000241256,9606.ENSP00000269503,9606.ENSP00000276297,9606.ENSP00000298119,9606.ENSP00000309913,9606.ENSP00000354778,9606.ENSP00000366058,9606.ENSP00000366246,9606.ENSP00000366283,9606.ENSP00000366288,9606.ENSP00000392500,9606.ENSP00000498748	CBLN1,ASIC2,GHSR,CBLN2,DLC1,LRFN5,TBX5,CNTNAP2,SYNDIG1,GPC6,SLITRK5,SLITRK1,NLGN1,GREM1
GO:0021895	Cerebral cortex neuron differentiation	5	27	0.86	0.34	0.0447	9606.ENSP00000266744,9606.ENSP00000283268,9606.ENSP00000346879,9606.ENSP00000349594,9606.ENSP00000388620	ASCL1,FEZF2,NKX2-1,ELAVL4,EOMES
GO:0050951	Sensory perception of temperature stimulus	5	27	0.86	0.34	0.0447	9606.ENSP00000262209,9606.ENSP00000321106,9606.ENSP00000323926,9606.ENSP00000331746,9606.ENSP00000379140	TRPA1,TAC1,TRPM8,CALCA,CXCL12
GO:0062149	Detection of stimulus involved in sensory perception of pain	5	27	0.86	0.34	0.0447	9606.ENSP00000262209,9606.ENSP00000321106,9606.ENSP00000331746,9606.ENSP00000371985,9606.ENSP00000379140	TRPA1,TAC1,CALCA,KCNA1,CXCL12
GO:0071871	Response to epinephrine	4	15	1.02	0.35	0.0447	9606.ENSP00000342637,9606.ENSP00000345502,9606.ENSP00000355533,9606.ENSP00000400894	PDE4B,PDE4D,RYR2,PENK
GO:0086019	Cell-cell signaling involved in cardiac conduction	5	27	0.86	0.34	0.0447	9606.ENSP00000264773,9606.ENSP00000295101,9606.ENSP00000309913,9606.ENSP00000320025,9606.ENSP00000355533	KCNN2,KCNJ3,TBX5,CACNB2,RYR2
GO:0022037	Metencephalon development	10	114	0.53	0.31	0.045	9606.ENSP00000219197,9606.ENSP00000261731,9606.ENSP00000266744,9606.ENSP00000267377,9606.ENSP00000295108,9606.ENSP00000295206,9606.ENSP00000360280,9606.ENSP00000464145,9606.ENSP00000477829,9606.ENSP00000481917	CBLN1,LHX5,ASCL1,SSTR1,NEUROD1,EN1,DAB1,GDF10,LHX1,SEZ6L2
GO:0038003	G protein-coupled opioid receptor signaling pathway	3	6	1.29	0.35	0.0464	9606.ENSP00000286355,9606.ENSP00000330284,9606.ENSP00000394624	ADCY8,NPBWR1,OPRM1
GO:0099505	Regulation of presynaptic membrane potential	3	6	1.29	0.35	0.0464	9606.ENSP00000362183,9606.ENSP00000371985,9606.ENSP00000449253	GRIK3,KCNA1,KCNC2
GO:0003407	Neural retina development	8	76	0.61	0.32	0.0475	9606.ENSP00000280187,9606.ENSP00000295108,9606.ENSP00000307342,9606.ENSP00000359474,9606.ENSP00000365899,9606.ENSP00000377265,9606.ENSP00000477829,9606.ENSP00000480998	GPM6A,NEUROD1,HCN1,BARHL2,VSX1,TFAP2B,LHX1,BHLHE23
GO:0009880	Embryonic pattern specification	8	76	0.61	0.32	0.0475	9606.ENSP00000262041,9606.ENSP00000264664,9606.ENSP00000290399,9606.ENSP00000296946,9606.ENSP00000331734,9606.ENSP00000368370,9606.ENSP00000453793,9606.ENSP00000477829	MEOX2,FGF10,SIM2,TBXT,RIPPLY3,WT1,MEIS2,LHX1
GO:0010959	Regulation of metal ion transport	22	405	0.33	0.29	0.0475	9606.ENSP00000256857,9606.ENSP00000264773,9606.ENSP00000301365,9606.ENSP00000313088,9606.ENSP00000320025,9606.ENSP00000331746,9606.ENSP00000342637,9606.ENSP00000345502,9606.ENSP00000355523,9606.ENSP00000355533,9606.ENSP00000359340,9606.ENSP00000365301,9606.ENSP00000367001,9606.ENSP00000368966,9606.ENSP00000371985,9606.ENSP00000376855,9606.ENSP00000379140,9606.ENSP00000384763,9606.ENSP00000413496,…	GRP,KCNN2,TRPV3,NETO1,CACNB2,CALCA,PDE4B,PDE4D,RGS7,RYR2,NKAIN4,FGF14,DPP6,TRPC3,KCNA1,DPP10,CXCL12,SLC8A1,FGF12,CASR,KCNC2,GRM6
GO:0019222	Regulation of metabolic process	208	6784	0.08	0.25	0.0475	9606.ENSP00000008391,9606.ENSP00000176195,9606.ENSP00000219599,9606.ENSP00000222543,9606.ENSP00000226382,9606.ENSP00000233638,9606.ENSP00000234392,9606.ENSP00000241256,9606.ENSP00000241453,9606.ENSP00000242261,9606.ENSP00000249501,9606.ENSP00000251020,9606.ENSP00000254166,9606.ENSP00000255465,9606.ENSP00000258042,9606.ENSP00000260653,9606.ENSP00000261731,9606.ENSP00000262041,9606.ENSP00000263317,…	TFAP2D,SCT,CRYM,TFPI2,PHOX2B,TLX2,VAX2,GHSR,FLT3,TWIST1,HOXD10,SALL1,ZNF132,CCNA1,NMBR,SIX3,LHX5,MEOX2,NOX4,LHX4,FGF10,BST1,ASCL1,SRRM4,RTN1,SLC6A3,ILDR2,FERD3L,DLC1,PRDM14,KHDRBS2,POU4F2,EPHA4,ZNF773,ZSCAN1,ZIC1,FEZF2,ADCY8,GDF6,ACTC1,SIM2,PGLYRP2,LHX8,NEUROD1,EN1,NKX6-1,CARTPT,TBXT,SOX17,EN2,DUSP16,NELL1,AVPR1A,GALR1,ZNF582,ZNF560,ONECUT1,OTP,VSTM2A,ZNF804A,GSX1,SOX14,UTF1,TBX5,FGF5,BOLL,HTR1A,…
GO:0048704	Embryonic skeletal system morphogenesis	9	95	0.57	0.31	0.0475	9606.ENSP00000242261,9606.ENSP00000249501,9606.ENSP00000286614,9606.ENSP00000322568,9606.ENSP00000350844,9606.ENSP00000359114,9606.ENSP00000374240,9606.ENSP00000477829,9606.ENSP00000497310	TWIST1,HOXD10,MMP16,SOX11,PAX5,COL11A1,SHOX2,LHX1,ALX3
GO:0007166	Cell surface receptor signaling pathway	75	2040	0.16	0.26	0.0482	9606.ENSP00000019103,9606.ENSP00000234392,9606.ENSP00000241256,9606.ENSP00000241453,9606.ENSP00000262209,9606.ENSP00000264664,9606.ENSP00000265071,9606.ENSP00000266744,9606.ENSP00000267377,9606.ENSP00000276594,9606.ENSP00000276659,9606.ENSP00000281821,9606.ENSP00000282499,9606.ENSP00000282753,9606.ENSP00000283228,9606.ENSP00000285311,9606.ENSP00000287020,9606.ENSP00000287641,9606.ENSP00000295108,…	SCTR,VAX2,GHSR,FLT3,TRPA1,FGF10,CDH6,ASCL1,SSTR1,PRDM14,RSPO2,EPHA4,GRIA4,GRM1,PTPRR,DKK2,GDF6,SST,NEUROD1,FRZB,GABRB1,NKX6-1,CXCL5,GRIA2,TBXT,SOX17,ONECUT1,DRD5,CTNND2,FGF5,GREM2,GRIK1,LEPR,CRHR2,PDE4B,PDE4D,MAGI2,GFRA1,CLEC14A,GRIN3A,GRM3,CR1,DAB1,NRG3,EPHA10,GRIK3,HCK,GPC6,NKX2-2,EDNRB,ITGA8,PDX1,DOK6,SHOX2,PDGFD,CXCL12,ITGA4,ITGB2,UNC5D,CD8A,TRABD2A,DCC,GABRA1,OPRM1,CHRM2,SFRP4,FGF12,ONECUT2,…
GO:0051146	Striated muscle cell differentiation	14	204	0.43	0.3	0.0485	9606.ENSP00000258888,9606.ENSP00000263317,9606.ENSP00000290378,9606.ENSP00000299178,9606.ENSP00000309913,9606.ENSP00000316950,9606.ENSP00000320089,9606.ENSP00000358677,9606.ENSP00000368190,9606.ENSP00000368370,9606.ENSP00000369960,9606.ENSP00000374240,9606.ENSP00000384763,9606.ENSP00000498748	ALPK3,NOX4,ACTC1,AVPR1A,TBX5,MYEF2,NKX2-6,TBX18,NPHS1,WT1,ADRA1A,SHOX2,SLC8A1,GREM1
GO:0010721	Negative regulation of cell development	13	181	0.45	0.3	0.0486	9606.ENSP00000233638,9606.ENSP00000265922,9606.ENSP00000295113,9606.ENSP00000295886,9606.ENSP00000322568,9606.ENSP00000356646,9606.ENSP00000357581,9606.ENSP00000358207,9606.ENSP00000360280,9606.ENSP00000362717,9606.ENSP00000366416,9606.ENSP00000389140,9606.ENSP00000492024	TLX2,BRINP1,FRZB,NKX6-1,SOX11,TNR,NKX6-2,VAX1,DAB1,LHX2,EDNRB,DCC,PAX6
GO:0050954	Sensory perception of mechanical stimulus	13	181	0.45	0.3	0.0486	9606.ENSP00000219599,9606.ENSP00000225823,9606.ENSP00000262209,9606.ENSP00000267260,9606.ENSP00000281321,9606.ENSP00000359114,9606.ENSP00000371985,9606.ENSP00000379140,9606.ENSP00000421377,9606.ENSP00000432770,9606.ENSP00000435637,9606.ENSP00000495965,9606.ENSP00000496593	CRYM,ASIC2,TRPA1,SRRM4,POU4F2,COL11A1,KCNA1,CXCL12,PIEZO2,EYA4,CNTN5,MYO3A,ESPN
GO:0003338	Metanephros morphogenesis	5	28	0.84	0.33	0.0495	9606.ENSP00000251020,9606.ENSP00000264664,9606.ENSP00000368370,9606.ENSP00000477829,9606.ENSP00000498748	SALL1,FGF10,WT1,LHX1,GREM1

## Sheet: Molecularfunction
#term ID	term description	observed gene count	background gene count	strength	signal	false discovery rate	matching proteins in your network (IDs)	matching proteins in your network (labels)
GO:0000981	DNA-binding transcription factor activity, RNA polymerase II-specific	122	1368	0.54	1.73	5.4e-29	9606.ENSP00000008391,9606.ENSP00000226382,9606.ENSP00000233638,9606.ENSP00000234392,9606.ENSP00000242261,9606.ENSP00000249501,9606.ENSP00000251020,9606.ENSP00000254166,9606.ENSP00000260653,9606.ENSP00000261731,9606.ENSP00000262041,9606.ENSP00000263726,9606.ENSP00000266744,9606.ENSP00000275461,9606.ENSP00000281321,9606.ENSP00000282292,9606.ENSP00000282326,9606.ENSP00000282928,9606.ENSP00000283268,…	TFAP2D,PHOX2B,TLX2,VAX2,TWIST1,HOXD10,SALL1,ZNF132,SIX3,LHX5,MEOX2,LHX4,ASCL1,FERD3L,POU4F2,ZNF773,ZSCAN1,ZIC1,FEZF2,SIM2,LHX8,NEUROD1,EN1,NKX6-1,TBXT,SOX17,EN2,ZNF582,ZNF560,ONECUT1,OTP,GSX1,SOX14,TBX5,BBX,NKX2-6,MSC,SOX11,EBF1,SIX6,ZNF85,OLIG2,DBX2,RAX,ZNF486,FOXG1,ZNF93,SKOR1,NKX2-1,ZNF536,ZNF43,RFX4,PAX5,RXRG,ZNF148,ZSCAN12,POU3F3,ESRRG,NR5A2,LHX9,OLIG3,NKX6-2,VAX1,SIM1,TBX18,TLX1,BARHL2,FOXP…
GO:0003700	DNA-binding transcription factor activity	124	1420	0.53	1.71	5.4e-29	9606.ENSP00000008391,9606.ENSP00000226382,9606.ENSP00000233638,9606.ENSP00000234392,9606.ENSP00000242261,9606.ENSP00000249501,9606.ENSP00000251020,9606.ENSP00000254166,9606.ENSP00000260653,9606.ENSP00000261731,9606.ENSP00000262041,9606.ENSP00000263726,9606.ENSP00000266744,9606.ENSP00000275461,9606.ENSP00000281321,9606.ENSP00000282292,9606.ENSP00000282326,9606.ENSP00000282928,9606.ENSP00000283268,…	TFAP2D,PHOX2B,TLX2,VAX2,TWIST1,HOXD10,SALL1,ZNF132,SIX3,LHX5,MEOX2,LHX4,ASCL1,FERD3L,POU4F2,ZNF773,ZSCAN1,ZIC1,FEZF2,SIM2,LHX8,NEUROD1,EN1,NKX6-1,TBXT,SOX17,EN2,ZNF582,ZNF560,ONECUT1,OTP,GSX1,SOX14,TBX5,BBX,NKX2-6,MSC,ZNF671,SOX11,EBF1,ZNF660,SIX6,ZNF85,OLIG2,DBX2,RAX,ZNF486,FOXG1,ZNF93,SKOR1,NKX2-1,ZNF536,ZNF43,RFX4,PAX5,RXRG,ZNF148,ZSCAN12,POU3F3,ESRRG,NR5A2,LHX9,OLIG3,NKX6-2,VAX1,SIM1,TBX18,TL…
GO:0000977	RNA polymerase II transcription regulatory region sequence-specific DNA binding	120	1409	0.52	1.65	3.65e-27	9606.ENSP00000008391,9606.ENSP00000226382,9606.ENSP00000233638,9606.ENSP00000234392,9606.ENSP00000242261,9606.ENSP00000249501,9606.ENSP00000251020,9606.ENSP00000254166,9606.ENSP00000260653,9606.ENSP00000261731,9606.ENSP00000262041,9606.ENSP00000263726,9606.ENSP00000266744,9606.ENSP00000275461,9606.ENSP00000276594,9606.ENSP00000281321,9606.ENSP00000282292,9606.ENSP00000282326,9606.ENSP00000282928,…	TFAP2D,PHOX2B,TLX2,VAX2,TWIST1,HOXD10,SALL1,ZNF132,SIX3,LHX5,MEOX2,LHX4,ASCL1,FERD3L,PRDM14,POU4F2,ZNF773,ZSCAN1,ZIC1,FEZF2,SIM2,LHX8,NEUROD1,EN1,NKX6-1,TBXT,SOX17,EN2,ZNF582,ZNF560,ONECUT1,OTP,GSX1,SOX14,TBX5,BBX,NKX2-6,MSC,ZNF671,SOX11,EBF1,ZNF660,SIX6,ZNF85,OLIG2,RAX,ZNF486,ZNF93,SKOR1,NKX2-1,ZNF536,ZNF43,RFX4,PAX5,RXRG,ZNF148,ZSCAN12,POU3F3,ESRRG,NR5A2,LHX9,OLIG3,NKX6-2,VAX1,SIM1,TBX18,TLX1,B…
GO:0000976	Transcription cis-regulatory region binding	121	1506	0.5	1.55	2.2e-25	9606.ENSP00000008391,9606.ENSP00000226382,9606.ENSP00000233638,9606.ENSP00000234392,9606.ENSP00000242261,9606.ENSP00000249501,9606.ENSP00000251020,9606.ENSP00000254166,9606.ENSP00000260653,9606.ENSP00000261731,9606.ENSP00000262041,9606.ENSP00000263726,9606.ENSP00000266744,9606.ENSP00000275461,9606.ENSP00000276594,9606.ENSP00000281321,9606.ENSP00000282292,9606.ENSP00000282326,9606.ENSP00000282928,…	TFAP2D,PHOX2B,TLX2,VAX2,TWIST1,HOXD10,SALL1,ZNF132,SIX3,LHX5,MEOX2,LHX4,ASCL1,FERD3L,PRDM14,POU4F2,ZNF773,ZSCAN1,ZIC1,FEZF2,SIM2,LHX8,NEUROD1,EN1,NKX6-1,TBXT,SOX17,EN2,ZNF582,ZNF560,ONECUT1,OTP,GSX1,SOX14,TBX5,BBX,NKX2-6,MSC,ZNF671,SOX11,EBF1,ZNF660,SIX6,ZNF85,OLIG2,RAX,ZNF486,ZNF93,SKOR1,NKX2-1,ZNF536,ZNF43,RFX4,PAX5,RXRG,ZNF148,ZSCAN12,POU3F3,ESRRG,NR5A2,LHX9,OLIG3,NKX6-2,VAX1,SIM1,TBX18,TLX1,B…
GO:1990837	Sequence-specific double-stranded DNA binding	123	1564	0.49	1.52	2.92e-25	9606.ENSP00000008391,9606.ENSP00000226382,9606.ENSP00000233638,9606.ENSP00000234392,9606.ENSP00000242261,9606.ENSP00000249501,9606.ENSP00000251020,9606.ENSP00000254166,9606.ENSP00000260653,9606.ENSP00000261731,9606.ENSP00000262041,9606.ENSP00000263726,9606.ENSP00000266744,9606.ENSP00000275461,9606.ENSP00000276594,9606.ENSP00000281321,9606.ENSP00000282292,9606.ENSP00000282326,9606.ENSP00000282928,…	TFAP2D,PHOX2B,TLX2,VAX2,TWIST1,HOXD10,SALL1,ZNF132,SIX3,LHX5,MEOX2,LHX4,ASCL1,FERD3L,PRDM14,POU4F2,ZNF773,ZSCAN1,ZIC1,FEZF2,SIM2,LHX8,NEUROD1,EN1,NKX6-1,TBXT,SOX17,EN2,ZNF582,ZNF560,ONECUT1,OTP,GSX1,SOX14,TBX5,BBX,NKX2-6,MSC,ZNF671,SOX11,EBF1,ZNF660,SIX6,ZNF85,OLIG2,RAX,ZNF486,FOXG1,ZNF93,SKOR1,NKX2-1,ZNF536,ZNF43,RFX4,PAX5,RXRG,ZNF148,ZSCAN12,POU3F3,ESRRG,NR5A2,LHX9,OLIG3,NKX6-2,VAX1,SIM1,TBX18,…
GO:0003690	Double-stranded DNA binding	124	1661	0.46	1.44	1.25e-23	9606.ENSP00000008391,9606.ENSP00000226382,9606.ENSP00000233638,9606.ENSP00000234392,9606.ENSP00000242261,9606.ENSP00000249501,9606.ENSP00000251020,9606.ENSP00000254166,9606.ENSP00000260653,9606.ENSP00000261731,9606.ENSP00000262041,9606.ENSP00000263726,9606.ENSP00000266744,9606.ENSP00000275461,9606.ENSP00000276594,9606.ENSP00000281321,9606.ENSP00000282292,9606.ENSP00000282326,9606.ENSP00000282928,…	TFAP2D,PHOX2B,TLX2,VAX2,TWIST1,HOXD10,SALL1,ZNF132,SIX3,LHX5,MEOX2,LHX4,ASCL1,FERD3L,PRDM14,POU4F2,ZNF773,ZSCAN1,ZIC1,FEZF2,SIM2,LHX8,NEUROD1,EN1,NKX6-1,TBXT,SOX17,EN2,ZNF582,ZNF560,ONECUT1,OTP,GSX1,SOX14,TBX5,BBX,NKX2-6,MSC,ZNF671,SOX11,EBF1,ZNF660,SIX6,ZNF85,OLIG2,RAX,ZNF486,FOXG1,MAPT,ZNF93,SKOR1,NKX2-1,ZNF536,ZNF43,RFX4,PAX5,RXRG,ZNF148,ZSCAN12,POU3F3,ESRRG,NR5A2,LHX9,OLIG3,NKX6-2,VAX1,SIM1,T…
GO:0043565	Sequence-specific DNA binding	124	1666	0.46	1.44	1.41e-23	9606.ENSP00000008391,9606.ENSP00000226382,9606.ENSP00000233638,9606.ENSP00000234392,9606.ENSP00000242261,9606.ENSP00000249501,9606.ENSP00000251020,9606.ENSP00000254166,9606.ENSP00000260653,9606.ENSP00000261731,9606.ENSP00000262041,9606.ENSP00000263726,9606.ENSP00000266744,9606.ENSP00000275461,9606.ENSP00000276594,9606.ENSP00000281321,9606.ENSP00000282292,9606.ENSP00000282326,9606.ENSP00000282928,…	TFAP2D,PHOX2B,TLX2,VAX2,TWIST1,HOXD10,SALL1,ZNF132,SIX3,LHX5,MEOX2,LHX4,ASCL1,FERD3L,PRDM14,POU4F2,ZNF773,ZSCAN1,ZIC1,FEZF2,SIM2,LHX8,NEUROD1,EN1,NKX6-1,TBXT,SOX17,EN2,ZNF582,ZNF560,ONECUT1,OTP,GSX1,SOX14,TBX5,BBX,NKX2-6,MSC,ZNF671,SOX11,EBF1,ZNF660,SIX6,ZNF85,OLIG2,RAX,ZNF486,FOXG1,MAPT,ZNF93,SKOR1,NKX2-1,ZNF536,ZNF43,RFX4,PAX5,RXRG,ZNF148,ZSCAN12,POU3F3,ESRRG,NR5A2,LHX9,OLIG3,NKX6-2,VAX1,SIM1,T…
GO:0000978	RNA polymerase II cis-regulatory region sequence-specific DNA binding	102	1196	0.52	1.58	6.58e-23	9606.ENSP00000226382,9606.ENSP00000233638,9606.ENSP00000234392,9606.ENSP00000242261,9606.ENSP00000249501,9606.ENSP00000251020,9606.ENSP00000254166,9606.ENSP00000260653,9606.ENSP00000262041,9606.ENSP00000266744,9606.ENSP00000281321,9606.ENSP00000282292,9606.ENSP00000282326,9606.ENSP00000282928,9606.ENSP00000283268,9606.ENSP00000295108,9606.ENSP00000295206,9606.ENSP00000295886,9606.ENSP00000296946,…	PHOX2B,TLX2,VAX2,TWIST1,HOXD10,SALL1,ZNF132,SIX3,MEOX2,ASCL1,POU4F2,ZNF773,ZSCAN1,ZIC1,FEZF2,NEUROD1,EN1,NKX6-1,TBXT,SOX17,EN2,ONECUT1,GSX1,SOX14,TBX5,NKX2-6,MSC,ZNF671,SOX11,EBF1,ZNF660,SIX6,ZNF85,OLIG2,RAX,ZNF486,ZNF93,SKOR1,NKX2-1,ZNF536,ZNF43,RFX4,PAX5,RXRG,ZNF148,ZSCAN12,POU3F3,ESRRG,NR5A2,OLIG3,NKX6-2,VAX1,TBX18,TLX1,FOXP4,LHX2,PAX7,ZNF549,FOXB2,NKX2-2,WT1,GCM2,EBF4,PDX1,DMRT1,FOXD4,TBR1,TF…
GO:0000987	Cis-regulatory region sequence-specific DNA binding	103	1218	0.52	1.57	6.58e-23	9606.ENSP00000226382,9606.ENSP00000233638,9606.ENSP00000234392,9606.ENSP00000242261,9606.ENSP00000249501,9606.ENSP00000251020,9606.ENSP00000254166,9606.ENSP00000260653,9606.ENSP00000262041,9606.ENSP00000266744,9606.ENSP00000281321,9606.ENSP00000282292,9606.ENSP00000282326,9606.ENSP00000282928,9606.ENSP00000283268,9606.ENSP00000295108,9606.ENSP00000295206,9606.ENSP00000295886,9606.ENSP00000296946,…	PHOX2B,TLX2,VAX2,TWIST1,HOXD10,SALL1,ZNF132,SIX3,MEOX2,ASCL1,POU4F2,ZNF773,ZSCAN1,ZIC1,FEZF2,NEUROD1,EN1,NKX6-1,TBXT,SOX17,EN2,ONECUT1,GSX1,SOX14,TBX5,NKX2-6,MSC,ZNF671,SOX11,EBF1,ZNF660,SIX6,ZNF85,OLIG2,RAX,ZNF486,ZNF93,SKOR1,NKX2-1,ZNF536,ZNF43,RFX4,PAX5,RXRG,ZNF148,ZSCAN12,POU3F3,ESRRG,NR5A2,OLIG3,NKX6-2,VAX1,TBX18,TLX1,FOXP4,LHX2,PAX7,ZNF549,FOXB2,NKX2-2,WT1,GCM2,EBF4,PDX1,DMRT1,FOXD4,TBR1,TF…
GO:0140110	Transcription regulator activity	127	1931	0.41	1.25	7.85e-20	9606.ENSP00000008391,9606.ENSP00000219599,9606.ENSP00000226382,9606.ENSP00000233638,9606.ENSP00000234392,9606.ENSP00000242261,9606.ENSP00000249501,9606.ENSP00000251020,9606.ENSP00000254166,9606.ENSP00000260653,9606.ENSP00000261731,9606.ENSP00000262041,9606.ENSP00000263726,9606.ENSP00000266744,9606.ENSP00000275461,9606.ENSP00000281321,9606.ENSP00000282292,9606.ENSP00000282326,9606.ENSP00000282928,…	TFAP2D,CRYM,PHOX2B,TLX2,VAX2,TWIST1,HOXD10,SALL1,ZNF132,SIX3,LHX5,MEOX2,LHX4,ASCL1,FERD3L,POU4F2,ZNF773,ZSCAN1,ZIC1,FEZF2,SIM2,LHX8,NEUROD1,EN1,NKX6-1,TBXT,SOX17,EN2,ZNF582,ZNF560,ONECUT1,OTP,GSX1,SOX14,UTF1,TBX5,BBX,NKX2-6,MSC,ZNF671,SOX11,EBF1,ZNF660,SIX6,ZNF85,OLIG2,DBX2,RAX,ZNF486,FOXG1,ZNF93,SKOR1,NKX2-1,ZNF536,ZNF43,RFX4,PAX5,RXRG,ZNF148,ZSCAN12,POU3F3,ESRRG,NR5A2,LHX9,OLIG3,NKX6-2,VAX1,SIM…
GO:0003677	DNA binding	131	2498	0.31	0.94	9.88e-13	9606.ENSP00000008391,9606.ENSP00000226382,9606.ENSP00000233638,9606.ENSP00000234392,9606.ENSP00000242261,9606.ENSP00000249501,9606.ENSP00000251020,9606.ENSP00000254166,9606.ENSP00000260653,9606.ENSP00000261731,9606.ENSP00000262041,9606.ENSP00000263726,9606.ENSP00000266744,9606.ENSP00000275461,9606.ENSP00000276594,9606.ENSP00000281321,9606.ENSP00000282292,9606.ENSP00000282326,9606.ENSP00000282928,…	TFAP2D,PHOX2B,TLX2,VAX2,TWIST1,HOXD10,SALL1,ZNF132,SIX3,LHX5,MEOX2,LHX4,ASCL1,FERD3L,PRDM14,POU4F2,ZNF773,ZSCAN1,ZIC1,FEZF2,SIM2,LHX8,NEUROD1,EN1,NKX6-1,TBXT,SOX17,EN2,ZNF582,ZNF560,ONECUT1,OTP,GSX1,SOX14,TBX5,MYEF2,BBX,NKX2-6,MSC,ZNF671,SOX11,EBF1,ZNF660,SIX6,ZNF85,OLIG2,DBX2,RAX,ZNF486,FOXG1,MAPT,ZNF93,SKOR1,NKX2-1,ZNF536,ZNF43,RFX4,PAX5,ZNF781,RXRG,ZNF148,ZSCAN12,POU3F3,ESRRG,NR5A2,LHX9,OLIG3,…
GO:0005216	Ion channel activity	44	437	0.59	1.33	4.79e-11	9606.ENSP00000225823,9606.ENSP00000262209,9606.ENSP00000263160,9606.ENSP00000264773,9606.ENSP00000270458,9606.ENSP00000272602,9606.ENSP00000280187,9606.ENSP00000280684,9606.ENSP00000282499,9606.ENSP00000295101,9606.ENSP00000295454,9606.ENSP00000296526,9606.ENSP00000301365,9606.ENSP00000307342,9606.ENSP00000315371,9606.ENSP00000320025,9606.ENSP00000323926,9606.ENSP00000327611,9606.ENSP00000327687,…	ASIC2,TRPA1,SLC17A6,KCNN2,CACNG8,CNGA3,GPM6A,KCNA6,GRIA4,KCNJ3,GABRB1,GRIA2,TRPV3,HCN1,ANO5,CACNB2,TRPM8,KCNK12,GRIK1,KCNA4,SLC24A2,CLIC6,GRIN3A,RYR2,CACNA1E,KCNA3,HTR1B,GRIK3,TTYH1,TRPC3,KCNA1,CACNG7,UNC80,GABRA1,OPRM1,PEX5L,PIEZO2,TRPC7,GABRA2,SLC24A4,KCNV1,KCNC2,GRIN2B,CACNA1A
GO:0022803	Passive transmembrane transporter activity	46	486	0.57	1.27	9.21e-11	9606.ENSP00000225823,9606.ENSP00000262209,9606.ENSP00000263160,9606.ENSP00000264773,9606.ENSP00000270458,9606.ENSP00000272602,9606.ENSP00000280187,9606.ENSP00000280684,9606.ENSP00000282499,9606.ENSP00000290374,9606.ENSP00000295101,9606.ENSP00000295454,9606.ENSP00000296526,9606.ENSP00000301365,9606.ENSP00000307342,9606.ENSP00000315371,9606.ENSP00000320025,9606.ENSP00000323926,9606.ENSP00000327611,…	ASIC2,TRPA1,SLC17A6,KCNN2,CACNG8,CNGA3,GPM6A,KCNA6,GRIA4,GJD2,KCNJ3,GABRB1,GRIA2,TRPV3,HCN1,ANO5,CACNB2,TRPM8,KCNK12,GRIK1,KCNA4,SLC24A2,CLIC6,GRIN3A,RYR2,CACNA1E,KCNA3,HTR1B,GRIK3,TTYH1,TRPC3,KCNA1,CACNG7,UNC80,GABRA1,OPRM1,PEX5L,PIEZO2,TRPC7,GABRA2,SLC24A4,KCNV1,SLC5A8,KCNC2,GRIN2B,CACNA1A
GO:0015267	Channel activity	45	485	0.56	1.23	2.99e-10	9606.ENSP00000225823,9606.ENSP00000262209,9606.ENSP00000263160,9606.ENSP00000264773,9606.ENSP00000270458,9606.ENSP00000272602,9606.ENSP00000280187,9606.ENSP00000280684,9606.ENSP00000282499,9606.ENSP00000290374,9606.ENSP00000295101,9606.ENSP00000295454,9606.ENSP00000296526,9606.ENSP00000301365,9606.ENSP00000307342,9606.ENSP00000315371,9606.ENSP00000320025,9606.ENSP00000323926,9606.ENSP00000327611,…	ASIC2,TRPA1,SLC17A6,KCNN2,CACNG8,CNGA3,GPM6A,KCNA6,GRIA4,GJD2,KCNJ3,GABRB1,GRIA2,TRPV3,HCN1,ANO5,CACNB2,TRPM8,KCNK12,GRIK1,KCNA4,SLC24A2,CLIC6,GRIN3A,RYR2,CACNA1E,KCNA3,HTR1B,GRIK3,TTYH1,TRPC3,KCNA1,CACNG7,UNC80,GABRA1,OPRM1,PEX5L,PIEZO2,TRPC7,GABRA2,SLC24A4,KCNV1,KCNC2,GRIN2B,CACNA1A
GO:0005261	Cation channel activity	37	337	0.63	1.33	3.61e-10	9606.ENSP00000225823,9606.ENSP00000262209,9606.ENSP00000264773,9606.ENSP00000270458,9606.ENSP00000272602,9606.ENSP00000280187,9606.ENSP00000280684,9606.ENSP00000282499,9606.ENSP00000295101,9606.ENSP00000296526,9606.ENSP00000301365,9606.ENSP00000307342,9606.ENSP00000320025,9606.ENSP00000323926,9606.ENSP00000327611,9606.ENSP00000327687,9606.ENSP00000328511,9606.ENSP00000344801,9606.ENSP00000355155,…	ASIC2,TRPA1,KCNN2,CACNG8,CNGA3,GPM6A,KCNA6,GRIA4,KCNJ3,GRIA2,TRPV3,HCN1,CACNB2,TRPM8,KCNK12,GRIK1,KCNA4,SLC24A2,GRIN3A,RYR2,CACNA1E,KCNA3,HTR1B,GRIK3,TRPC3,KCNA1,CACNG7,UNC80,OPRM1,PEX5L,PIEZO2,TRPC7,SLC24A4,KCNV1,KCNC2,GRIN2B,CACNA1A
GO:0022836	Gated channel activity	36	340	0.62	1.26	1.81e-09	9606.ENSP00000225823,9606.ENSP00000262209,9606.ENSP00000264773,9606.ENSP00000270458,9606.ENSP00000272602,9606.ENSP00000280684,9606.ENSP00000282499,9606.ENSP00000295101,9606.ENSP00000295454,9606.ENSP00000296526,9606.ENSP00000307342,9606.ENSP00000315371,9606.ENSP00000320025,9606.ENSP00000323926,9606.ENSP00000327611,9606.ENSP00000327687,9606.ENSP00000328511,9606.ENSP00000353959,9606.ENSP00000355155,…	ASIC2,TRPA1,KCNN2,CACNG8,CNGA3,KCNA6,GRIA4,KCNJ3,GABRB1,GRIA2,HCN1,ANO5,CACNB2,TRPM8,KCNK12,GRIK1,KCNA4,CLIC6,GRIN3A,RYR2,CACNA1E,KCNA3,HTR1B,GRIK3,TTYH1,KCNA1,CACNG7,GABRA1,OPRM1,PEX5L,PIEZO2,GABRA2,KCNV1,KCNC2,GRIN2B,CACNA1A
GO:0001228	DNA-binding transcription activator activity, RNA polymerase II-specific	39	458	0.52	1.01	9.08e-08	9606.ENSP00000226382,9606.ENSP00000233638,9606.ENSP00000249501,9606.ENSP00000260653,9606.ENSP00000262041,9606.ENSP00000263726,9606.ENSP00000281321,9606.ENSP00000282928,9606.ENSP00000283268,9606.ENSP00000295108,9606.ENSP00000297316,9606.ENSP00000302630,9606.ENSP00000304331,9606.ENSP00000309913,9606.ENSP00000320089,9606.ENSP00000322568,9606.ENSP00000334813,9606.ENSP00000350085,9606.ENSP00000350552,…	PHOX2B,TLX2,HOXD10,SIX3,MEOX2,LHX4,POU4F2,ZIC1,FEZF2,NEUROD1,SOX17,ONECUT1,GSX1,TBX5,NKX2-6,SOX11,RAX,ZNF43,RFX4,PAX5,ESRRG,NR5A2,TLX1,BARHL2,LHX2,NKX2-2,WT1,GCM2,DMRT1,TFAP2B,PAX1,TBX20,ZNF814,ONECUT2,EBF2,MEIS2,ZNF229,PAX6,OTX2
GO:0046873	Metal ion transmembrane transporter activity	37	432	0.52	0.99	2.04e-07	9606.ENSP00000225823,9606.ENSP00000262209,9606.ENSP00000263160,9606.ENSP00000264773,9606.ENSP00000270349,9606.ENSP00000270458,9606.ENSP00000280187,9606.ENSP00000280684,9606.ENSP00000295101,9606.ENSP00000301365,9606.ENSP00000307342,9606.ENSP00000320025,9606.ENSP00000323926,9606.ENSP00000327611,9606.ENSP00000327687,9606.ENSP00000328511,9606.ENSP00000344801,9606.ENSP00000355155,9606.ENSP00000355533,…	ASIC2,TRPA1,SLC17A6,KCNN2,SLC6A3,CACNG8,GPM6A,KCNA6,KCNJ3,TRPV3,HCN1,CACNB2,TRPM8,KCNK12,GRIK1,KCNA4,SLC24A2,GRIN3A,RYR2,CACNA1E,KCNA3,HTR1B,GRIK3,TTYH1,TRPC3,SLC8A3,KCNA1,CACNG7,SLC8A1,OPRM1,TRPC7,SLC24A4,KCNV1,SLC5A8,KCNC2,GRIN2B,CACNA1A
GO:0015085	Calcium ion transmembrane transporter activity	20	129	0.78	1.23	2.41e-07	9606.ENSP00000262209,9606.ENSP00000270458,9606.ENSP00000280187,9606.ENSP00000301365,9606.ENSP00000320025,9606.ENSP00000323926,9606.ENSP00000344801,9606.ENSP00000355155,9606.ENSP00000355533,9606.ENSP00000356545,9606.ENSP00000358963,9606.ENSP00000368966,9606.ENSP00000370669,9606.ENSP00000375647,9606.ENSP00000384763,9606.ENSP00000394624,9606.ENSP00000426070,9606.ENSP00000431840,9606.ENSP00000477455,…	TRPA1,CACNG8,GPM6A,TRPV3,CACNB2,TRPM8,SLC24A2,GRIN3A,RYR2,CACNA1E,HTR1B,TRPC3,SLC8A3,CACNG7,SLC8A1,OPRM1,TRPC7,SLC24A4,GRIN2B,CACNA1A
GO:0022890	Inorganic cation transmembrane transporter activity	44	596	0.46	0.9	3.47e-07	9606.ENSP00000217420,9606.ENSP00000225823,9606.ENSP00000262209,9606.ENSP00000263160,9606.ENSP00000264773,9606.ENSP00000270349,9606.ENSP00000270458,9606.ENSP00000272602,9606.ENSP00000280187,9606.ENSP00000280684,9606.ENSP00000282499,9606.ENSP00000295101,9606.ENSP00000296526,9606.ENSP00000301365,9606.ENSP00000307342,9606.ENSP00000320025,9606.ENSP00000323926,9606.ENSP00000327611,9606.ENSP00000327687,…	SLC32A1,ASIC2,TRPA1,SLC17A6,KCNN2,SLC6A3,CACNG8,CNGA3,GPM6A,KCNA6,GRIA4,KCNJ3,GRIA2,TRPV3,HCN1,CACNB2,TRPM8,KCNK12,GRIK1,KCNA4,SLC24A2,GRIN3A,RYR2,CACNA1E,KCNA3,HTR1B,GRIK3,TTYH1,TRPC3,SLC8A3,KCNA1,CACNG7,SLC8A1,UNC80,OPRM1,PEX5L,PIEZO2,TRPC7,SLC24A4,KCNV1,SLC5A8,KCNC2,GRIN2B,CACNA1A
GO:0015318	Inorganic molecular entity transmembrane transporter activity	49	735	0.41	0.83	8.9e-07	9606.ENSP00000217420,9606.ENSP00000225823,9606.ENSP00000262209,9606.ENSP00000263160,9606.ENSP00000264773,9606.ENSP00000270349,9606.ENSP00000270458,9606.ENSP00000272602,9606.ENSP00000280187,9606.ENSP00000280684,9606.ENSP00000282499,9606.ENSP00000295101,9606.ENSP00000295454,9606.ENSP00000296526,9606.ENSP00000301365,9606.ENSP00000307342,9606.ENSP00000315371,9606.ENSP00000320025,9606.ENSP00000323926,…	SLC32A1,ASIC2,TRPA1,SLC17A6,KCNN2,SLC6A3,CACNG8,CNGA3,GPM6A,KCNA6,GRIA4,KCNJ3,GABRB1,GRIA2,TRPV3,HCN1,ANO5,CACNB2,TRPM8,KCNK12,GRIK1,KCNA4,SLC24A2,CLIC6,GRIN3A,RYR2,CACNA1E,KCNA3,HTR1B,GRIK3,TTYH1,TRPC3,SLC8A3,KCNA1,CACNG7,SLC8A1,UNC80,GABRA1,OPRM1,PEX5L,PIEZO2,TRPC7,GABRA2,SLC24A4,KCNV1,SLC5A8,KCNC2,GRIN2B,CACNA1A
GO:0005262	Calcium channel activity	18	113	0.79	1.16	9.94e-07	9606.ENSP00000262209,9606.ENSP00000270458,9606.ENSP00000280187,9606.ENSP00000301365,9606.ENSP00000320025,9606.ENSP00000323926,9606.ENSP00000344801,9606.ENSP00000355155,9606.ENSP00000355533,9606.ENSP00000356545,9606.ENSP00000358963,9606.ENSP00000368966,9606.ENSP00000375647,9606.ENSP00000394624,9606.ENSP00000426070,9606.ENSP00000431840,9606.ENSP00000477455,9606.ENSP00000489829	TRPA1,CACNG8,GPM6A,TRPV3,CACNB2,TRPM8,SLC24A2,GRIN3A,RYR2,CACNA1E,HTR1B,TRPC3,CACNG7,OPRM1,TRPC7,SLC24A4,GRIN2B,CACNA1A
GO:0022843	Voltage-gated cation channel activity	19	151	0.69	0.95	1.07e-05	9606.ENSP00000264773,9606.ENSP00000270458,9606.ENSP00000280684,9606.ENSP00000295101,9606.ENSP00000307342,9606.ENSP00000320025,9606.ENSP00000327611,9606.ENSP00000328511,9606.ENSP00000355155,9606.ENSP00000356545,9606.ENSP00000358784,9606.ENSP00000358963,9606.ENSP00000371985,9606.ENSP00000375647,9606.ENSP00000394624,9606.ENSP00000435954,9606.ENSP00000449253,9606.ENSP00000477455,9606.ENSP00000489829	KCNN2,CACNG8,KCNA6,KCNJ3,HCN1,CACNB2,KCNK12,KCNA4,GRIN3A,CACNA1E,KCNA3,HTR1B,KCNA1,CACNG7,OPRM1,KCNV1,KCNC2,GRIN2B,CACNA1A
GO:0030594	Neurotransmitter receptor activity	16	110	0.75	0.95	1.96e-05	9606.ENSP00000282499,9606.ENSP00000282753,9606.ENSP00000295454,9606.ENSP00000296526,9606.ENSP00000306129,9606.ENSP00000307766,9606.ENSP00000316244,9606.ENSP00000327687,9606.ENSP00000353915,9606.ENSP00000355155,9606.ENSP00000358963,9606.ENSP00000362183,9606.ENSP00000393097,9606.ENSP00000399745,9606.ENSP00000427603,9606.ENSP00000477455	GRIA4,GRM1,GABRB1,GRIA2,DRD5,HTR1E,HTR1A,GRIK1,HTR4,GRIN3A,HTR1B,GRIK3,GABRA1,CHRM2,GABRA2,GRIN2B
GO:0015075	Ion transmembrane transporter activity	50	851	0.36	0.68	2.21e-05	9606.ENSP00000217420,9606.ENSP00000225823,9606.ENSP00000262209,9606.ENSP00000262462,9606.ENSP00000263160,9606.ENSP00000264773,9606.ENSP00000270349,9606.ENSP00000270458,9606.ENSP00000272602,9606.ENSP00000280187,9606.ENSP00000280684,9606.ENSP00000282499,9606.ENSP00000295101,9606.ENSP00000295454,9606.ENSP00000296526,9606.ENSP00000301365,9606.ENSP00000307342,9606.ENSP00000315371,9606.ENSP00000320025,…	SLC32A1,ASIC2,TRPA1,SLC27A6,SLC17A6,KCNN2,SLC6A3,CACNG8,CNGA3,GPM6A,KCNA6,GRIA4,KCNJ3,GABRB1,GRIA2,TRPV3,HCN1,ANO5,CACNB2,TRPM8,KCNK12,GRIK1,KCNA4,SLC24A2,CLIC6,GRIN3A,RYR2,CACNA1E,KCNA3,HTR1B,GRIK3,TTYH1,TRPC3,SLC8A3,KCNA1,CACNG7,SLC8A1,UNC80,GABRA1,OPRM1,PEX5L,PIEZO2,TRPC7,GABRA2,SLC24A4,KCNV1,SLC5A8,KCNC2,GRIN2B,CACNA1A
GO:0015276	Ligand-gated ion channel activity	18	143	0.69	0.91	2.21e-05	9606.ENSP00000225823,9606.ENSP00000262209,9606.ENSP00000264773,9606.ENSP00000272602,9606.ENSP00000282499,9606.ENSP00000295101,9606.ENSP00000295454,9606.ENSP00000296526,9606.ENSP00000307342,9606.ENSP00000323926,9606.ENSP00000327687,9606.ENSP00000355155,9606.ENSP00000355533,9606.ENSP00000362183,9606.ENSP00000393097,9606.ENSP00000419975,9606.ENSP00000427603,9606.ENSP00000477455	ASIC2,TRPA1,KCNN2,CNGA3,GRIA4,KCNJ3,GABRB1,GRIA2,HCN1,TRPM8,GRIK1,GRIN3A,RYR2,GRIK3,GABRA1,PEX5L,GABRA2,GRIN2B
GO:0008066	Glutamate receptor activity	9	27	1.11	1.08	2.96e-05	9606.ENSP00000282499,9606.ENSP00000282753,9606.ENSP00000296526,9606.ENSP00000327687,9606.ENSP00000355155,9606.ENSP00000355316,9606.ENSP00000362183,9606.ENSP00000477455,9606.ENSP00000497110	GRIA4,GRM1,GRIA2,GRIK1,GRIN3A,GRM3,GRIK3,GRIN2B,GRM6
GO:0005244	Voltage-gated ion channel activity	20	201	0.59	0.75	0.00012	9606.ENSP00000264773,9606.ENSP00000270458,9606.ENSP00000280684,9606.ENSP00000295101,9606.ENSP00000307342,9606.ENSP00000320025,9606.ENSP00000327611,9606.ENSP00000328511,9606.ENSP00000353959,9606.ENSP00000355155,9606.ENSP00000356545,9606.ENSP00000358784,9606.ENSP00000358963,9606.ENSP00000371985,9606.ENSP00000375647,9606.ENSP00000394624,9606.ENSP00000435954,9606.ENSP00000449253,9606.ENSP00000477455,…	KCNN2,CACNG8,KCNA6,KCNJ3,HCN1,CACNB2,KCNK12,KCNA4,CLIC6,GRIN3A,CACNA1E,KCNA3,HTR1B,KCNA1,CACNG7,OPRM1,KCNV1,KCNC2,GRIN2B,CACNA1A
GO:0005488	Binding	381	12838	0.06	0.44	0.00012	9606.ENSP00000008391,9606.ENSP00000019103,9606.ENSP00000176195,9606.ENSP00000199448,9606.ENSP00000216286,9606.ENSP00000219197,9606.ENSP00000219599,9606.ENSP00000221166,9606.ENSP00000224356,9606.ENSP00000226382,9606.ENSP00000231136,9606.ENSP00000231173,9606.ENSP00000233638,9606.ENSP00000234392,9606.ENSP00000241256,9606.ENSP00000241453,9606.ENSP00000242261,9606.ENSP00000245121,9606.ENSP00000249501,…	TFAP2D,SCTR,SCT,EPDR1,NID2,CBLN1,CRYM,NEFM,CYP26A1,PHOX2B,PCDHB6,PCDHB15,TLX2,VAX2,GHSR,FLT3,TWIST1,KATNAL2,HOXD10,CDO1,SALL1,NCAN,ZNF132,GRP,ALPK3,SIX3,TRHDE,SYT1,NOL4,LHX5,MEOX2,TRPA1,SLC27A6,GNAO1,NOX4,LHX4,PCDH10,CDH10,FGF10,KCNN2,DGKG,CDH6,NPTX2,ASCL1,SRRM4,SSTR1,CMTM2,ARL5C,SLC6A3,C1QL2,CNGA3,NXPH2,ADAMTS16,CRHBP,ADAMTS19,CLVS2,FERD3L,DLC1,PRDM14,DPYS,RSPO2,LRRC4C,KHDRBS2,POU4F2,EPHA4,ZNF77…
GO:0099094	Ligand-gated cation channel activity	15	113	0.71	0.81	0.00012	9606.ENSP00000225823,9606.ENSP00000262209,9606.ENSP00000264773,9606.ENSP00000272602,9606.ENSP00000282499,9606.ENSP00000295101,9606.ENSP00000296526,9606.ENSP00000307342,9606.ENSP00000323926,9606.ENSP00000327687,9606.ENSP00000355155,9606.ENSP00000355533,9606.ENSP00000362183,9606.ENSP00000419975,9606.ENSP00000477455	ASIC2,TRPA1,KCNN2,CNGA3,GRIA4,KCNJ3,GRIA2,HCN1,TRPM8,GRIK1,GRIN3A,RYR2,GRIK3,PEX5L,GRIN2B
GO:0008188	Neuropeptide receptor activity	10	46	0.93	0.88	0.00015	9606.ENSP00000217270,9606.ENSP00000258042,9606.ENSP00000263054,9606.ENSP00000267377,9606.ENSP00000299727,9606.ENSP00000330284,9606.ENSP00000354652,9606.ENSP00000358715,9606.ENSP00000394624,9606.ENSP00000423917	PROKR2,NMBR,SORCS1,SSTR1,GALR1,NPBWR1,NPY1R,SORCS3,OPRM1,NPY5R
GO:0022857	Transmembrane transporter activity	57	1121	0.3	0.57	0.00019	9606.ENSP00000217420,9606.ENSP00000225823,9606.ENSP00000231706,9606.ENSP00000262209,9606.ENSP00000262462,9606.ENSP00000263160,9606.ENSP00000264773,9606.ENSP00000266579,9606.ENSP00000270349,9606.ENSP00000270458,9606.ENSP00000272602,9606.ENSP00000280187,9606.ENSP00000280684,9606.ENSP00000282499,9606.ENSP00000290374,9606.ENSP00000295101,9606.ENSP00000295454,9606.ENSP00000296526,9606.ENSP00000301365,…	SLC32A1,ASIC2,SLC7A14,TRPA1,SLC27A6,SLC17A6,KCNN2,SLC38A4,SLC6A3,CACNG8,CNGA3,GPM6A,KCNA6,GRIA4,GJD2,KCNJ3,GABRB1,GRIA2,TRPV3,HCN1,ANO5,CACNB2,TRPM8,KCNK12,GRIK1,KCNA4,SLC24A2,SLC35F1,CLIC6,GRIN3A,RYR2,CACNA1E,KCNA3,HTR1B,GRIK3,TTYH1,TRPC3,SLC46A3,SLC8A3,KCNA1,CACNG7,SLC8A1,UNC80,GABRA1,OPRM1,PEX5L,PIEZO2,SV2C,TRPC7,GABRA2,SLC24A4,KCNV1,SLC5A8,KCNC2,GRIN2B,ABCB1,CACNA1A
GO:0008528	G protein-coupled peptide receptor activity	16	143	0.64	0.71	0.00033	9606.ENSP00000019103,9606.ENSP00000217270,9606.ENSP00000258042,9606.ENSP00000263054,9606.ENSP00000267377,9606.ENSP00000281806,9606.ENSP00000299178,9606.ENSP00000299727,9606.ENSP00000328708,9606.ENSP00000330284,9606.ENSP00000340943,9606.ENSP00000354652,9606.ENSP00000358715,9606.ENSP00000366416,9606.ENSP00000394624,9606.ENSP00000423917	SCTR,PROKR2,NMBR,SORCS1,SSTR1,MCHR2,AVPR1A,GALR1,RXFP3,NPBWR1,CRHR2,NPY1R,SORCS3,EDNRB,OPRM1,NPY5R
GO:0033218	Amide binding	28	391	0.45	0.62	0.00035	9606.ENSP00000019103,9606.ENSP00000199448,9606.ENSP00000241256,9606.ENSP00000261180,9606.ENSP00000267377,9606.ENSP00000274368,9606.ENSP00000281821,9606.ENSP00000282499,9606.ENSP00000296526,9606.ENSP00000299178,9606.ENSP00000299727,9606.ENSP00000330284,9606.ENSP00000330393,9606.ENSP00000340943,9606.ENSP00000350541,9606.ENSP00000353732,9606.ENSP00000354652,9606.ENSP00000355533,9606.ENSP00000366416,…	SCTR,EPDR1,GHSR,TRHDE,SSTR1,CRHBP,EPHA4,GRIA4,GRIA2,AVPR1A,GALR1,NPBWR1,LEPR,CRHR2,LVRN,CLIP3,NPY1R,RYR2,EDNRB,GPR149,ITGB2,NLGN1,OPRM1,PEX5L,NPY5R,GRIN2B,SRD5A2,CACNA1A
GO:0001227	DNA-binding transcription repressor activity, RNA polymerase II-specific	25	329	0.47	0.62	0.00044	9606.ENSP00000234392,9606.ENSP00000251020,9606.ENSP00000266744,9606.ENSP00000275461,9606.ENSP00000281321,9606.ENSP00000283268,9606.ENSP00000295206,9606.ENSP00000295886,9606.ENSP00000301310,9606.ENSP00000301480,9606.ENSP00000302814,9606.ENSP00000321445,9606.ENSP00000329793,9606.ENSP00000347730,9606.ENSP00000353863,9606.ENSP00000357581,9606.ENSP00000358207,9606.ENSP00000358677,9606.ENSP00000362151,…	VAX2,SALL1,ASCL1,FERD3L,POU4F2,FEZF2,EN1,NKX6-1,ZNF582,ZNF560,OTP,MSC,ZNF85,ZNF536,ZNF148,NKX6-2,VAX1,TBX18,FOXP4,ZNF134,FEZF1,ZNF177,ZNF529,PAX6,PITX2
GO:0042277	Peptide binding	24	314	0.47	0.6	0.00059	9606.ENSP00000019103,9606.ENSP00000241256,9606.ENSP00000261180,9606.ENSP00000267377,9606.ENSP00000274368,9606.ENSP00000281821,9606.ENSP00000282499,9606.ENSP00000296526,9606.ENSP00000299178,9606.ENSP00000299727,9606.ENSP00000330284,9606.ENSP00000330393,9606.ENSP00000340943,9606.ENSP00000350541,9606.ENSP00000354652,9606.ENSP00000366416,9606.ENSP00000374390,9606.ENSP00000380948,9606.ENSP00000392500,…	SCTR,GHSR,TRHDE,SSTR1,CRHBP,EPHA4,GRIA4,GRIA2,AVPR1A,GALR1,NPBWR1,LEPR,CRHR2,LVRN,NPY1R,EDNRB,GPR149,ITGB2,NLGN1,OPRM1,PEX5L,NPY5R,GRIN2B,CACNA1A
GO:0003676	Nucleic acid binding	145	4003	0.15	0.44	0.00074	9606.ENSP00000008391,9606.ENSP00000226382,9606.ENSP00000233638,9606.ENSP00000234392,9606.ENSP00000242261,9606.ENSP00000249501,9606.ENSP00000251020,9606.ENSP00000254166,9606.ENSP00000260653,9606.ENSP00000261592,9606.ENSP00000261731,9606.ENSP00000262041,9606.ENSP00000263726,9606.ENSP00000266744,9606.ENSP00000267260,9606.ENSP00000275461,9606.ENSP00000276594,9606.ENSP00000281156,9606.ENSP00000281321,…	TFAP2D,PHOX2B,TLX2,VAX2,TWIST1,HOXD10,SALL1,ZNF132,SIX3,NOL4,LHX5,MEOX2,LHX4,ASCL1,SRRM4,FERD3L,PRDM14,KHDRBS2,POU4F2,ZNF773,ZSCAN1,ZIC1,FEZF2,SIM2,LHX8,NEUROD1,EN1,NKX6-1,TBXT,SOX17,EN2,COL14A1,ZNF582,ZNF560,ONECUT1,OTP,GSX1,SOX14,PABPC5,TBX5,BOLL,MYEF2,BBX,NKX2-6,MSC,ZNF671,SOX11,EBF1,ZNF660,SIX6,ZNF85,OLIG2,DBX2,RAX,ZNF486,FOXG1,CFAP65,MAPT,ZNF93,SKOR1,NKX2-1,ZNF536,ELAVL4,ZNF43,RFX4,PAX5,ZNF7…
GO:0005215	Transporter activity	58	1227	0.26	0.48	0.0011	9606.ENSP00000217420,9606.ENSP00000225823,9606.ENSP00000231706,9606.ENSP00000262209,9606.ENSP00000262462,9606.ENSP00000263160,9606.ENSP00000264773,9606.ENSP00000266579,9606.ENSP00000270349,9606.ENSP00000270458,9606.ENSP00000272602,9606.ENSP00000280187,9606.ENSP00000280684,9606.ENSP00000282499,9606.ENSP00000290374,9606.ENSP00000295101,9606.ENSP00000295454,9606.ENSP00000296526,9606.ENSP00000301365,…	SLC32A1,ASIC2,SLC7A14,TRPA1,SLC27A6,SLC17A6,KCNN2,SLC38A4,SLC6A3,CACNG8,CNGA3,GPM6A,KCNA6,GRIA4,GJD2,KCNJ3,GABRB1,GRIA2,TRPV3,HCN1,ANO5,CACNB2,TRPM8,KCNK12,GRIK1,KCNA4,SLC24A2,SLC35F1,CLIC6,GRIN3A,RYR2,CACNA1E,KCNA3,HTR1B,GRIK3,TTYH1,TRPC3,SLC46A3,SLC8A3,KCNA1,CACNG7,SLC8A1,UNC80,GABRA1,OPRM1,PEX5L,PIEZO2,SV2C,TRPC7,GABRA2,SLC24A4,KCNV1,SLC5A8,KCNC2,ATP10A,GRIN2B,ABCB1,CACNA1A
GO:0004970	Ionotropic glutamate receptor activity	6	19	1.09	0.63	0.003	9606.ENSP00000282499,9606.ENSP00000296526,9606.ENSP00000327687,9606.ENSP00000355155,9606.ENSP00000362183,9606.ENSP00000477455	GRIA4,GRIA2,GRIK1,GRIN3A,GRIK3,GRIN2B
GO:0048018	Receptor ligand activity	30	499	0.37	0.47	0.0032	9606.ENSP00000176195,9606.ENSP00000256857,9606.ENSP00000264664,9606.ENSP00000268595,9606.ENSP00000287020,9606.ENSP00000287641,9606.ENSP00000295569,9606.ENSP00000296027,9606.ENSP00000296777,9606.ENSP00000303452,9606.ENSP00000311697,9606.ENSP00000318650,9606.ENSP00000321106,9606.ENSP00000331746,9606.ENSP00000339730,9606.ENSP00000361214,9606.ENSP00000365301,9606.ENSP00000368814,9606.ENSP00000376865,…	SCT,GRP,FGF10,CMTM2,GDF6,SST,TAFA4,CXCL5,CARTPT,TRH,FGF5,GREM2,TAC1,CALCA,THBS4,NRG3,FGF14,CMTM1,PDGFD,CXCL12,TAFA5,NPY,TAFA2,PENK,FGF12,TAFA1,CALCB,ADCYAP1,GDF10,GREM1
GO:0042923	Neuropeptide binding	7	31	0.94	0.59	0.0039	9606.ENSP00000267377,9606.ENSP00000299727,9606.ENSP00000330284,9606.ENSP00000354652,9606.ENSP00000374390,9606.ENSP00000394624,9606.ENSP00000423917	SSTR1,GALR1,NPBWR1,NPY1R,GPR149,OPRM1,NPY5R
GO:0015079	Potassium ion transmembrane transporter activity	15	162	0.56	0.51	0.0041	9606.ENSP00000263160,9606.ENSP00000264773,9606.ENSP00000280684,9606.ENSP00000295101,9606.ENSP00000307342,9606.ENSP00000327611,9606.ENSP00000327687,9606.ENSP00000328511,9606.ENSP00000344801,9606.ENSP00000358784,9606.ENSP00000362183,9606.ENSP00000371985,9606.ENSP00000431840,9606.ENSP00000435954,9606.ENSP00000449253	SLC17A6,KCNN2,KCNA6,KCNJ3,HCN1,KCNK12,GRIK1,KCNA4,SLC24A2,KCNA3,GRIK3,KCNA1,SLC24A4,KCNV1,KCNC2
GO:0043176	Amine binding	5	13	1.18	0.57	0.0061	9606.ENSP00000270349,9606.ENSP00000307766,9606.ENSP00000316244,9606.ENSP00000353915,9606.ENSP00000358963	SLC6A3,HTR1E,HTR1A,HTR4,HTR1B
GO:0030545	Signaling receptor regulator activity	31	552	0.34	0.41	0.0071	9606.ENSP00000176195,9606.ENSP00000256857,9606.ENSP00000264664,9606.ENSP00000268595,9606.ENSP00000285311,9606.ENSP00000287020,9606.ENSP00000287641,9606.ENSP00000295569,9606.ENSP00000296027,9606.ENSP00000296777,9606.ENSP00000303452,9606.ENSP00000311697,9606.ENSP00000318650,9606.ENSP00000321106,9606.ENSP00000331746,9606.ENSP00000339730,9606.ENSP00000361214,9606.ENSP00000365301,9606.ENSP00000368814,…	SCT,GRP,FGF10,CMTM2,DKK2,GDF6,SST,TAFA4,CXCL5,CARTPT,TRH,FGF5,GREM2,TAC1,CALCA,THBS4,NRG3,FGF14,CMTM1,PDGFD,CXCL12,TAFA5,NPY,TAFA2,PENK,FGF12,TAFA1,CALCB,ADCYAP1,GDF10,GREM1
GO:0022824	Transmitter-gated ion channel activity	9	65	0.73	0.48	0.0088	9606.ENSP00000282499,9606.ENSP00000295454,9606.ENSP00000296526,9606.ENSP00000327687,9606.ENSP00000355155,9606.ENSP00000362183,9606.ENSP00000393097,9606.ENSP00000427603,9606.ENSP00000477455	GRIA4,GABRB1,GRIA2,GRIK1,GRIN3A,GRIK3,GABRA1,GABRA2,GRIN2B
GO:0017046	Peptide hormone binding	8	55	0.75	0.44	0.0152	9606.ENSP00000019103,9606.ENSP00000241256,9606.ENSP00000274368,9606.ENSP00000299178,9606.ENSP00000299727,9606.ENSP00000330393,9606.ENSP00000340943,9606.ENSP00000366416	SCTR,GHSR,CRHBP,AVPR1A,GALR1,LEPR,CRHR2,EDNRB
GO:0005267	Potassium channel activity	12	126	0.57	0.4	0.0165	9606.ENSP00000264773,9606.ENSP00000280684,9606.ENSP00000295101,9606.ENSP00000307342,9606.ENSP00000327611,9606.ENSP00000327687,9606.ENSP00000328511,9606.ENSP00000358784,9606.ENSP00000362183,9606.ENSP00000371985,9606.ENSP00000435954,9606.ENSP00000449253	KCNN2,KCNA6,KCNJ3,HCN1,KCNK12,GRIK1,KCNA4,KCNA3,GRIK3,KCNA1,KCNV1,KCNC2
GO:0001640	Adenylate cyclase inhibiting G protein-coupled glutamate receptor activity	4	9	1.24	0.45	0.0197	9606.ENSP00000282753,9606.ENSP00000355316,9606.ENSP00000362183,9606.ENSP00000497110	GRM1,GRM3,GRIK3,GRM6
GO:0005184	Neuropeptide hormone activity	6	30	0.89	0.42	0.0202	9606.ENSP00000256857,9606.ENSP00000296777,9606.ENSP00000384364,9606.ENSP00000400894,9606.ENSP00000433490,9606.ENSP00000462647	GRP,CARTPT,NPY,PENK,CALCB,ADCYAP1
GO:0098960	Postsynaptic neurotransmitter receptor activity	9	75	0.67	0.4	0.0203	9606.ENSP00000282753,9606.ENSP00000295454,9606.ENSP00000306129,9606.ENSP00000327687,9606.ENSP00000355155,9606.ENSP00000362183,9606.ENSP00000393097,9606.ENSP00000399745,9606.ENSP00000427603	GRM1,GABRB1,DRD5,GRIK1,GRIN3A,GRIK3,GABRA1,CHRM2,GABRA2
GO:0005245	Voltage-gated calcium channel activity	7	44	0.79	0.41	0.021	9606.ENSP00000270458,9606.ENSP00000320025,9606.ENSP00000356545,9606.ENSP00000358963,9606.ENSP00000375647,9606.ENSP00000394624,9606.ENSP00000489829	CACNG8,CACNB2,CACNA1E,HTR1B,CACNG7,OPRM1,CACNA1A
GO:0005432	Calcium:sodium antiporter activity	4	10	1.19	0.42	0.0249	9606.ENSP00000344801,9606.ENSP00000370669,9606.ENSP00000384763,9606.ENSP00000431840	SLC24A2,SLC8A3,SLC8A1,SLC24A4
GO:0005249	Voltage-gated potassium channel activity	10	100	0.59	0.35	0.0337	9606.ENSP00000264773,9606.ENSP00000280684,9606.ENSP00000295101,9606.ENSP00000307342,9606.ENSP00000327611,9606.ENSP00000328511,9606.ENSP00000358784,9606.ENSP00000371985,9606.ENSP00000435954,9606.ENSP00000449253	KCNN2,KCNA6,KCNJ3,HCN1,KCNK12,KCNA4,KCNA3,KCNA1,KCNV1,KCNC2
GO:0038023	Signaling receptor activity	60	1489	0.2	0.28	0.0366	9606.ENSP00000019103,9606.ENSP00000217270,9606.ENSP00000241256,9606.ENSP00000241453,9606.ENSP00000258042,9606.ENSP00000263054,9606.ENSP00000267377,9606.ENSP00000281806,9606.ENSP00000281821,9606.ENSP00000282499,9606.ENSP00000282753,9606.ENSP00000283228,9606.ENSP00000284674,9606.ENSP00000292609,9606.ENSP00000295454,9606.ENSP00000296526,9606.ENSP00000299178,9606.ENSP00000299727,9606.ENSP00000303424,…	SCTR,PROKR2,GHSR,FLT3,NMBR,SORCS1,SSTR1,MCHR2,EPHA4,GRIA4,GRM1,PTPRR,GPR26,PGLYRP2,GABRB1,GRIA2,AVPR1A,GALR1,PTGDR,DRD5,HTR1E,HTR1A,GRIK1,RXFP3,NPBWR1,LEPR,CRHR2,GFRA1,RXRG,HTR4,NPY1R,GRIN3A,GRM3,ESRRG,CR1,NR5A2,SORCS3,HTR1B,EPHA10,GRIK3,GPR158,GPC6,EDNRB,ADRA1A,GPR149,ITGA4,ITGB2,NPY,UNC5D,CD8A,DCC,NLGN1,GABRA1,OPRM1,CHRM2,CASR,NPY5R,GABRA2,GRIN2B,GRM6
GO:0051378	Serotonin binding	4	12	1.11	0.36	0.0404	9606.ENSP00000307766,9606.ENSP00000316244,9606.ENSP00000353915,9606.ENSP00000358963	HTR1E,HTR1A,HTR4,HTR1B

## Sheet: cellularcomponent
#term ID	term description	observed gene count	background gene count	strength	signal	false discovery rate	matching proteins in your network (IDs)	matching proteins in your network (labels)
GO:0045202	Synapse	109	1350	0.5	1.51	2.41e-22	9606.ENSP00000217420,9606.ENSP00000219197,9606.ENSP00000221166,9606.ENSP00000225823,9606.ENSP00000231136,9606.ENSP00000241256,9606.ENSP00000246070,9606.ENSP00000261205,9606.ENSP00000263160,9606.ENSP00000264463,9606.ENSP00000264773,9606.ENSP00000265634,9606.ENSP00000269503,9606.ENSP00000270349,9606.ENSP00000270458,9606.ENSP00000274368,9606.ENSP00000278198,9606.ENSP00000280187,9606.ENSP00000280684,…	SLC32A1,CBLN1,NEFM,ASIC2,PCDHB6,GHSR,LAMP5,SYT1,SLC17A6,CDH10,KCNN2,NPTX2,CBLN2,SLC6A3,CACNG8,CRHBP,LRRC4C,GPM6A,KCNA6,EPHA4,GRIA4,GRM1,RAB3C,ADCY8,SST,NMNAT2,GJD2,ACTC1,KCNJ3,GABRB1,GRIA2,CARTPT,LRFN5,ZNF804A,DRD5,CTNND2,HTR1E,PCSK1,NETO1,HTR1A,CACNB2,TAC1,SYT9,GRIK1,KCNA4,NPBWR1,CALCA,PPFIA3,CHAT,MAPT,CRHR2,PDE4B,SHANK2,MAGI2,ELAVL4,GAD1,SYN3,HTR4,GRIN3A,GRM3,CACNA1E,TNR,CADM3,SORCS3,KCNA3,HTR1…
GO:0097060	Synaptic membrane	49	375	0.71	1.84	3.51e-16	9606.ENSP00000219197,9606.ENSP00000241256,9606.ENSP00000261205,9606.ENSP00000264463,9606.ENSP00000270349,9606.ENSP00000270458,9606.ENSP00000278198,9606.ENSP00000280187,9606.ENSP00000281821,9606.ENSP00000282499,9606.ENSP00000282753,9606.ENSP00000286355,9606.ENSP00000295101,9606.ENSP00000295454,9606.ENSP00000296526,9606.ENSP00000298119,9606.ENSP00000313088,9606.ENSP00000327687,9606.ENSP00000355155,…	CBLN1,GHSR,SYT1,CDH10,SLC6A3,CACNG8,LRRC4C,GPM6A,EPHA4,GRIA4,GRM1,ADCY8,KCNJ3,GABRB1,GRIA2,LRFN5,NETO1,GRIK1,GRIN3A,GRM3,CADM3,SORCS3,KCNA3,HTR1B,GRIK3,DLG2,GAD2,SYNDIG1,SLITRK1,PCDH17,PCDH8,ITGA8,ADRA1A,KCNA1,CACNG7,SLC8A1,DCC,NLGN1,GABRA1,OPRM1,CHRM2,SNAP91,GABRA2,RIMS1,CNTN5,LIN7A,KCNC2,SHISA9,GRIN2B
GO:0030054	Cell junction	126	2115	0.37	1.1	5.03e-16	9606.ENSP00000217420,9606.ENSP00000219197,9606.ENSP00000221166,9606.ENSP00000225823,9606.ENSP00000231136,9606.ENSP00000241256,9606.ENSP00000246070,9606.ENSP00000261205,9606.ENSP00000263160,9606.ENSP00000263317,9606.ENSP00000264463,9606.ENSP00000264773,9606.ENSP00000265071,9606.ENSP00000265634,9606.ENSP00000269503,9606.ENSP00000270349,9606.ENSP00000270458,9606.ENSP00000271417,9606.ENSP00000274368,…	SLC32A1,CBLN1,NEFM,ASIC2,PCDHB6,GHSR,LAMP5,SYT1,SLC17A6,NOX4,CDH10,KCNN2,CDH6,NPTX2,CBLN2,SLC6A3,CACNG8,ILDR2,CRHBP,DLC1,LRRC4C,GPM6A,KCNA6,EPHA4,GRIA4,GRM1,RAB3C,PTPRR,ADCY8,SST,NMNAT2,GJD2,ACTC1,KCNJ3,GABRB1,GRIA2,CARTPT,LRFN5,CLDN10,ZNF804A,DRD5,CTNND2,HTR1E,PCSK1,NETO1,HTR1A,CACNB2,TAC1,SYT9,GRIK1,KCNA4,NPBWR1,CALCA,PPFIA3,CHAT,MAPT,CRHR2,PDE4B,EPB41L3,SHANK2,MAGI2,ELAVL4,GAD1,PTPN5,SYN3,HTR4…
GO:0043005	Neuron projection	97	1391	0.43	1.23	7.42e-16	9606.ENSP00000217420,9606.ENSP00000221166,9606.ENSP00000225823,9606.ENSP00000231173,9606.ENSP00000241256,9606.ENSP00000246070,9606.ENSP00000256857,9606.ENSP00000261205,9606.ENSP00000263160,9606.ENSP00000264773,9606.ENSP00000265922,9606.ENSP00000267377,9606.ENSP00000267484,9606.ENSP00000270349,9606.ENSP00000272602,9606.ENSP00000274368,9606.ENSP00000280187,9606.ENSP00000280684,9606.ENSP00000281821,…	SLC32A1,NEFM,ASIC2,PCDHB15,GHSR,LAMP5,GRP,SYT1,SLC17A6,KCNN2,BRINP1,SSTR1,RTN1,SLC6A3,CNGA3,CRHBP,GPM6A,KCNA6,EPHA4,GRIA4,GRM1,ADCY8,NMNAT2,GABRB1,GRIA2,ZNF804A,CTNND2,HCN1,HTR1E,PCSK1,HTR1A,TAC1,KCNA4,NPBWR1,CALCA,CHAT,MAPT,CRHR2,PDE4B,EPB41L3,SKOR1,SHANK2,MAGI2,GFRA1,ELAVL4,GAD1,KLHL14,HTR4,NPY1R,CNTNAP2,GRIN3A,GRM3,RGS7,BRINP3,KCNA3,HTR1B,EPHA10,GRIK3,DLG2,GAD2,SYNDIG1,PCDH8,ITGA8,SLC8A3,KCNA1…
GO:0036477	Somatodendritic compartment	71	855	0.51	1.34	1.22e-14	9606.ENSP00000217420,9606.ENSP00000225823,9606.ENSP00000246070,9606.ENSP00000264773,9606.ENSP00000265922,9606.ENSP00000266744,9606.ENSP00000267484,9606.ENSP00000270349,9606.ENSP00000272602,9606.ENSP00000274368,9606.ENSP00000280187,9606.ENSP00000281821,9606.ENSP00000282499,9606.ENSP00000282753,9606.ENSP00000286355,9606.ENSP00000287641,9606.ENSP00000295454,9606.ENSP00000296526,9606.ENSP00000303252,…	SLC32A1,ASIC2,LAMP5,KCNN2,BRINP1,ASCL1,RTN1,SLC6A3,CNGA3,CRHBP,GPM6A,EPHA4,GRIA4,GRM1,ADCY8,SST,GABRB1,GRIA2,ZNF804A,CTNND2,HCN1,HTR1E,PCSK1,HTR1A,TAC1,KCNA4,CALCA,MAPT,CRHR2,PDE4B,SKOR1,SHANK2,MAGI2,GFRA1,ELAVL4,KLHL14,HTR4,CNTNAP2,GRIN3A,GRM3,BRINP3,CACNA1E,HTR1B,GRIK3,DLG2,SYNDIG1,PCDH8,ITGA8,SLC8A3,KCNA1,CACNG7,PDE1C,ITGA4,NPY,SLC8A1,NLGN1,GABRA1,KIF5C,OPRM1,CHRM2,PENK,CASR,GABRA2,STMN2,KCNC2…
GO:0031226	Intrinsic component of plasma membrane	108	1788	0.37	1.07	6.58e-14	9606.ENSP00000217270,9606.ENSP00000225823,9606.ENSP00000231136,9606.ENSP00000231173,9606.ENSP00000241256,9606.ENSP00000241453,9606.ENSP00000258042,9606.ENSP00000259254,9606.ENSP00000261180,9606.ENSP00000262209,9606.ENSP00000263177,9606.ENSP00000263317,9606.ENSP00000264360,9606.ENSP00000264463,9606.ENSP00000266579,9606.ENSP00000267377,9606.ENSP00000270349,9606.ENSP00000270458,9606.ENSP00000278198,…	PROKR2,ASIC2,PCDHB6,PCDHB15,GHSR,FLT3,NMBR,GYPC,TRHDE,TRPA1,PLPPR5,NOX4,PCDH10,CDH10,SLC38A4,SSTR1,SLC6A3,CACNG8,LRRC4C,GPM6A,KCNA6,MCHR2,EPHA4,GRIA4,GRM1,ADCY8,MMP16,KCNJ3,GABRB1,GRIA2,LRFN5,AVPR1A,GALR1,TRPV3,DRD5,HCN1,HTR1E,NETO1,HTR1A,CACNB2,TRPM8,KCNK12,GRIK1,KCNA4,RXFP3,NPBWR1,CRHR2,SLC24A2,HTR4,NPY1R,CNTNAP2,GRIN3A,GRM3,PCDH11Y,CR1,NPHS2,CADM3,SORCS3,KCNA3,HTR1B,NRG3,EPHA10,GRIK3,PCDH11X,S…
GO:0005887	Integral component of plasma membrane	104	1706	0.38	1.07	1.32e-13	9606.ENSP00000217270,9606.ENSP00000225823,9606.ENSP00000231136,9606.ENSP00000231173,9606.ENSP00000241256,9606.ENSP00000241453,9606.ENSP00000258042,9606.ENSP00000259254,9606.ENSP00000261180,9606.ENSP00000262209,9606.ENSP00000263177,9606.ENSP00000263317,9606.ENSP00000264360,9606.ENSP00000264463,9606.ENSP00000266579,9606.ENSP00000267377,9606.ENSP00000270349,9606.ENSP00000270458,9606.ENSP00000278198,…	PROKR2,ASIC2,PCDHB6,PCDHB15,GHSR,FLT3,NMBR,GYPC,TRHDE,TRPA1,PLPPR5,NOX4,PCDH10,CDH10,SLC38A4,SSTR1,SLC6A3,CACNG8,LRRC4C,GPM6A,KCNA6,MCHR2,EPHA4,GRIA4,GRM1,ADCY8,MMP16,KCNJ3,GABRB1,GRIA2,LRFN5,AVPR1A,GALR1,TRPV3,DRD5,HCN1,HTR1E,NETO1,HTR1A,CACNB2,TRPM8,KCNK12,GRIK1,KCNA4,RXFP3,NPBWR1,CRHR2,SLC24A2,HTR4,NPY1R,CNTNAP2,GRIN3A,GRM3,PCDH11Y,CR1,NPHS2,CADM3,SORCS3,KCNA3,HTR1B,NRG3,EPHA10,GRIK3,PCDH11X,S…
GO:0043025	Neuronal cell body	51	502	0.6	1.47	2.3e-13	9606.ENSP00000225823,9606.ENSP00000264773,9606.ENSP00000265922,9606.ENSP00000266744,9606.ENSP00000267484,9606.ENSP00000270349,9606.ENSP00000272602,9606.ENSP00000274368,9606.ENSP00000280187,9606.ENSP00000281821,9606.ENSP00000282499,9606.ENSP00000286355,9606.ENSP00000287641,9606.ENSP00000296526,9606.ENSP00000303252,9606.ENSP00000307134,9606.ENSP00000308024,9606.ENSP00000321106,9606.ENSP00000331746,…	ASIC2,KCNN2,BRINP1,ASCL1,RTN1,SLC6A3,CNGA3,CRHBP,GPM6A,EPHA4,GRIA4,ADCY8,SST,GRIA2,ZNF804A,CTNND2,PCSK1,TAC1,CALCA,MAPT,SKOR1,SHANK2,GFRA1,ELAVL4,KLHL14,CNTNAP2,GRIN3A,BRINP3,CACNA1E,GRIK3,DLG2,ITGA8,SLC8A3,KCNA1,CACNG7,PDE1C,ITGA4,NPY,SLC8A1,KIF5C,OPRM1,CHRM2,PENK,CASR,GABRA2,STMN2,KCNC2,ADCYAP1,SRD5A2,SEZ6L2,CACNA1A
GO:0098793	Presynapse	52	525	0.59	1.44	2.72e-13	9606.ENSP00000217420,9606.ENSP00000246070,9606.ENSP00000261205,9606.ENSP00000263160,9606.ENSP00000264463,9606.ENSP00000270349,9606.ENSP00000274368,9606.ENSP00000280187,9606.ENSP00000280684,9606.ENSP00000281821,9606.ENSP00000282878,9606.ENSP00000286355,9606.ENSP00000295101,9606.ENSP00000303252,9606.ENSP00000308024,9606.ENSP00000320025,9606.ENSP00000324419,9606.ENSP00000331746,9606.ENSP00000335614,…	SLC32A1,LAMP5,SYT1,SLC17A6,CDH10,SLC6A3,CRHBP,GPM6A,KCNA6,EPHA4,RAB3C,ADCY8,KCNJ3,ZNF804A,PCSK1,CACNB2,SYT9,CALCA,PPFIA3,CRHR2,PDE4B,SHANK2,GAD1,SYN3,GRM3,CADM3,KCNA3,HTR1B,GRIK3,GAD2,SYNDIG1,PCDH17,PCDH8,ADRA1A,SLC8A3,KCNA1,CADPS,NPY,SLC8A1,NLGN1,OPRM1,CHRM2,SNAP91,PENK,CASR,SV2C,GABRA2,RIMS1,CNTN5,LIN7A,KCNC2,SYT6
GO:0045211	Postsynaptic membrane	37	268	0.73	1.71	4.04e-13	9606.ENSP00000219197,9606.ENSP00000264463,9606.ENSP00000270349,9606.ENSP00000270458,9606.ENSP00000278198,9606.ENSP00000281821,9606.ENSP00000282499,9606.ENSP00000282753,9606.ENSP00000295454,9606.ENSP00000296526,9606.ENSP00000298119,9606.ENSP00000313088,9606.ENSP00000327687,9606.ENSP00000355155,9606.ENSP00000355316,9606.ENSP00000358715,9606.ENSP00000358784,9606.ENSP00000362183,9606.ENSP00000365272,…	CBLN1,CDH10,SLC6A3,CACNG8,LRRC4C,EPHA4,GRIA4,GRM1,GABRB1,GRIA2,LRFN5,NETO1,GRIK1,GRIN3A,GRM3,SORCS3,KCNA3,GRIK3,DLG2,SYNDIG1,SLITRK1,PCDH17,PCDH8,ADRA1A,KCNA1,CACNG7,SLC8A1,DCC,NLGN1,GABRA1,OPRM1,CHRM2,GABRA2,LIN7A,KCNC2,SHISA9,GRIN2B
GO:0099240	Intrinsic component of synaptic membrane	30	168	0.84	1.92	4.38e-13	9606.ENSP00000241256,9606.ENSP00000264463,9606.ENSP00000270349,9606.ENSP00000278198,9606.ENSP00000280187,9606.ENSP00000281821,9606.ENSP00000286355,9606.ENSP00000295101,9606.ENSP00000298119,9606.ENSP00000313088,9606.ENSP00000355155,9606.ENSP00000355316,9606.ENSP00000357106,9606.ENSP00000358715,9606.ENSP00000358784,9606.ENSP00000358963,9606.ENSP00000366288,9606.ENSP00000367151,9606.ENSP00000367177,…	GHSR,CDH10,SLC6A3,LRRC4C,GPM6A,EPHA4,ADCY8,KCNJ3,LRFN5,NETO1,GRIN3A,GRM3,CADM3,SORCS3,KCNA3,HTR1B,SLITRK1,PCDH17,PCDH8,ADRA1A,KCNA1,CACNG7,SLC8A1,DCC,NLGN1,OPRM1,CHRM2,GABRA2,CNTN5,SHISA9
GO:0099699	Integral component of synaptic membrane	29	156	0.86	1.95	4.72e-13	9606.ENSP00000241256,9606.ENSP00000264463,9606.ENSP00000270349,9606.ENSP00000278198,9606.ENSP00000280187,9606.ENSP00000281821,9606.ENSP00000286355,9606.ENSP00000295101,9606.ENSP00000298119,9606.ENSP00000313088,9606.ENSP00000355155,9606.ENSP00000355316,9606.ENSP00000357106,9606.ENSP00000358715,9606.ENSP00000358784,9606.ENSP00000358963,9606.ENSP00000366288,9606.ENSP00000367151,9606.ENSP00000367177,…	GHSR,CDH10,SLC6A3,LRRC4C,GPM6A,EPHA4,ADCY8,KCNJ3,LRFN5,NETO1,GRIN3A,GRM3,CADM3,SORCS3,KCNA3,HTR1B,SLITRK1,PCDH17,PCDH8,ADRA1A,KCNA1,CACNG7,SLC8A1,DCC,NLGN1,OPRM1,CHRM2,GABRA2,SHISA9
GO:0000785	Chromatin	85	1285	0.41	1.1	8.11e-13	9606.ENSP00000008391,9606.ENSP00000226382,9606.ENSP00000233638,9606.ENSP00000234392,9606.ENSP00000242261,9606.ENSP00000249501,9606.ENSP00000251020,9606.ENSP00000260653,9606.ENSP00000261731,9606.ENSP00000262041,9606.ENSP00000263726,9606.ENSP00000266744,9606.ENSP00000275461,9606.ENSP00000281321,9606.ENSP00000282326,9606.ENSP00000290399,9606.ENSP00000294638,9606.ENSP00000295108,9606.ENSP00000295206,…	TFAP2D,PHOX2B,TLX2,VAX2,TWIST1,HOXD10,SALL1,SIX3,LHX5,MEOX2,LHX4,ASCL1,FERD3L,POU4F2,ZSCAN1,SIM2,LHX8,NEUROD1,EN1,NKX6-1,TBXT,SOX17,EN2,ONECUT1,OTP,GSX1,SOX14,TBX5,BBX,NKX2-6,MSC,SOX11,EBF1,SIX6,OLIG2,DBX2,RAX,FOXG1,NKX2-1,RFX4,PAX5,RXRG,POU3F3,ESRRG,NR5A2,LHX9,OLIG3,NKX6-2,VAX1,SIM1,TBX18,TLX1,BARHL2,FOXP4,LHX2,PAX7,FOXB2,VSX1,NKX2-2,GCM2,EBF4,PDX1,DMRT1,FOXD4,SHOX2,TFAP2B,FOXB1,PAX1,DMRTA2,TBX2…
GO:0044297	Cell body	53	570	0.56	1.36	1e-12	9606.ENSP00000225823,9606.ENSP00000264773,9606.ENSP00000265922,9606.ENSP00000266744,9606.ENSP00000267484,9606.ENSP00000270349,9606.ENSP00000272602,9606.ENSP00000274368,9606.ENSP00000280187,9606.ENSP00000281821,9606.ENSP00000282499,9606.ENSP00000286355,9606.ENSP00000287641,9606.ENSP00000290378,9606.ENSP00000296526,9606.ENSP00000303252,9606.ENSP00000307134,9606.ENSP00000308024,9606.ENSP00000321106,…	ASIC2,KCNN2,BRINP1,ASCL1,RTN1,SLC6A3,CNGA3,CRHBP,GPM6A,EPHA4,GRIA4,ADCY8,SST,ACTC1,GRIA2,ZNF804A,CTNND2,PCSK1,TAC1,CALCA,MAPT,SKOR1,SHANK2,GFRA1,ELAVL4,KLHL14,CNTNAP2,GRIN3A,BRINP3,CACNA1E,GRIK3,DLG2,SYNDIG1,ITGA8,SLC8A3,KCNA1,CACNG7,PDE1C,ITGA4,NPY,SLC8A1,KIF5C,OPRM1,CHRM2,PENK,CASR,GABRA2,STMN2,KCNC2,ADCYAP1,SRD5A2,SEZ6L2,CACNA1A
GO:0098794	Postsynapse	53	621	0.52	1.23	2.26e-11	9606.ENSP00000219197,9606.ENSP00000221166,9606.ENSP00000225823,9606.ENSP00000241256,9606.ENSP00000264463,9606.ENSP00000264773,9606.ENSP00000270349,9606.ENSP00000270458,9606.ENSP00000278198,9606.ENSP00000280187,9606.ENSP00000281821,9606.ENSP00000282499,9606.ENSP00000282753,9606.ENSP00000286355,9606.ENSP00000295454,9606.ENSP00000296526,9606.ENSP00000298119,9606.ENSP00000303252,9606.ENSP00000307134,…	CBLN1,NEFM,ASIC2,GHSR,CDH10,KCNN2,SLC6A3,CACNG8,LRRC4C,GPM6A,EPHA4,GRIA4,GRM1,ADCY8,GABRB1,GRIA2,LRFN5,ZNF804A,CTNND2,NETO1,GRIK1,KCNA4,MAPT,PDE4B,SHANK2,MAGI2,SYN3,GRIN3A,GRM3,SORCS3,KCNA3,GRIK3,DLG2,SYNDIG1,SLITRK1,PCDH17,PCDH8,ITGA8,ADRA1A,SLC8A3,KCNA1,CACNG7,SLC8A1,DCC,NLGN1,GABRA1,OPRM1,CHRM2,GABRA2,LIN7A,KCNC2,SHISA9,GRIN2B
GO:0030424	Axon	53	651	0.5	1.16	1.17e-10	9606.ENSP00000217420,9606.ENSP00000221166,9606.ENSP00000246070,9606.ENSP00000261205,9606.ENSP00000270349,9606.ENSP00000272602,9606.ENSP00000274368,9606.ENSP00000280187,9606.ENSP00000280684,9606.ENSP00000281821,9606.ENSP00000286355,9606.ENSP00000287713,9606.ENSP00000303252,9606.ENSP00000307342,9606.ENSP00000308024,9606.ENSP00000321106,9606.ENSP00000328511,9606.ENSP00000331746,9606.ENSP00000340820,…	SLC32A1,NEFM,LAMP5,SYT1,SLC6A3,CNGA3,CRHBP,GPM6A,KCNA6,EPHA4,ADCY8,NMNAT2,ZNF804A,HCN1,PCSK1,TAC1,KCNA4,CALCA,MAPT,CRHR2,EPB41L3,SHANK2,GFRA1,ELAVL4,GAD1,CNTNAP2,GRM3,KCNA3,HTR1B,GRIK3,DLG2,GAD2,SLC8A3,KCNA1,CACNG7,ITGA4,CNTN4,ROBO3,NPY,CTNNA2,SLC8A1,DCC,UNC80,KIF5C,OPRM1,CHRM2,PENK,CASR,GABRA2,STMN2,CNTN5,KCNC2,OTX2
GO:0099055	Integral component of postsynaptic membrane	23	118	0.88	1.74	1.17e-10	9606.ENSP00000264463,9606.ENSP00000270349,9606.ENSP00000278198,9606.ENSP00000281821,9606.ENSP00000298119,9606.ENSP00000313088,9606.ENSP00000355155,9606.ENSP00000355316,9606.ENSP00000358715,9606.ENSP00000358784,9606.ENSP00000366288,9606.ENSP00000367151,9606.ENSP00000367177,9606.ENSP00000369960,9606.ENSP00000371985,9606.ENSP00000375647,9606.ENSP00000384763,9606.ENSP00000389140,9606.ENSP00000392500,…	CDH10,SLC6A3,LRRC4C,EPHA4,LRFN5,NETO1,GRIN3A,GRM3,SORCS3,KCNA3,SLITRK1,PCDH17,PCDH8,ADRA1A,KCNA1,CACNG7,SLC8A1,DCC,NLGN1,OPRM1,CHRM2,GABRA2,SHISA9
GO:0030425	Dendrite	51	624	0.5	1.15	2.54e-10	9606.ENSP00000217420,9606.ENSP00000225823,9606.ENSP00000246070,9606.ENSP00000264773,9606.ENSP00000265922,9606.ENSP00000267484,9606.ENSP00000272602,9606.ENSP00000274368,9606.ENSP00000280187,9606.ENSP00000281821,9606.ENSP00000282499,9606.ENSP00000282753,9606.ENSP00000286355,9606.ENSP00000295454,9606.ENSP00000296526,9606.ENSP00000303252,9606.ENSP00000307134,9606.ENSP00000307342,9606.ENSP00000307766,…	SLC32A1,ASIC2,LAMP5,KCNN2,BRINP1,RTN1,CNGA3,CRHBP,GPM6A,EPHA4,GRIA4,GRM1,ADCY8,GABRB1,GRIA2,ZNF804A,CTNND2,HCN1,HTR1E,PCSK1,HTR1A,KCNA4,MAPT,CRHR2,PDE4B,SKOR1,SHANK2,MAGI2,ELAVL4,HTR4,CNTNAP2,GRM3,BRINP3,HTR1B,GRIK3,SYNDIG1,PCDH8,ITGA8,SLC8A3,KCNA1,SLC8A1,NLGN1,GABRA1,KIF5C,OPRM1,CHRM2,PENK,GABRA2,KCNC2,SHISA9,GRM6
GO:0098978	Glutamatergic synapse	36	334	0.62	1.32	3.79e-10	9606.ENSP00000219197,9606.ENSP00000241256,9606.ENSP00000261205,9606.ENSP00000264463,9606.ENSP00000265634,9606.ENSP00000269503,9606.ENSP00000278198,9606.ENSP00000280187,9606.ENSP00000281821,9606.ENSP00000282753,9606.ENSP00000286355,9606.ENSP00000290378,9606.ENSP00000298119,9606.ENSP00000313088,9606.ENSP00000335614,9606.ENSP00000345193,9606.ENSP00000349594,9606.ENSP00000351614,9606.ENSP00000355155,…	CBLN1,GHSR,SYT1,CDH10,NPTX2,CBLN2,LRRC4C,GPM6A,EPHA4,GRM1,ADCY8,ACTC1,LRFN5,NETO1,PPFIA3,SHANK2,ELAVL4,SYN3,GRIN3A,GRM3,TNR,SORCS3,KCNA3,NRG3,GRIK3,SLITRK1,PCDH17,PCDH8,ADRA1A,KCNA1,CADPS,CACNG7,ACAN,NLGN1,CHRM2,SHISA9
GO:0034702	Ion channel complex	34	300	0.64	1.35	4.15e-10	9606.ENSP00000270458,9606.ENSP00000272602,9606.ENSP00000280684,9606.ENSP00000282499,9606.ENSP00000295101,9606.ENSP00000295454,9606.ENSP00000296526,9606.ENSP00000307342,9606.ENSP00000320025,9606.ENSP00000328511,9606.ENSP00000342637,9606.ENSP00000345502,9606.ENSP00000353959,9606.ENSP00000354778,9606.ENSP00000355155,9606.ENSP00000355533,9606.ENSP00000356545,9606.ENSP00000358784,9606.ENSP00000362183,…	CACNG8,CNGA3,KCNA6,GRIA4,KCNJ3,GABRB1,GRIA2,HCN1,CACNB2,KCNA4,PDE4B,PDE4D,CLIC6,CNTNAP2,GRIN3A,RYR2,CACNA1E,KCNA3,GRIK3,TTYH1,DPP6,TRPC3,KCNA1,CACNG7,DPP10,UNC80,GABRA1,TRPC7,GABRA2,KCNV1,KCNC2,SHISA9,GRIN2B,CACNA1A
GO:0042995	Cell projection	117	2379	0.28	0.83	6.79e-10	9606.ENSP00000217420,9606.ENSP00000221166,9606.ENSP00000225823,9606.ENSP00000231173,9606.ENSP00000241256,9606.ENSP00000246070,9606.ENSP00000256857,9606.ENSP00000261205,9606.ENSP00000263160,9606.ENSP00000264773,9606.ENSP00000265016,9606.ENSP00000265922,9606.ENSP00000267377,9606.ENSP00000267484,9606.ENSP00000270349,9606.ENSP00000270708,9606.ENSP00000272602,9606.ENSP00000274368,9606.ENSP00000276297,…	SLC32A1,NEFM,ASIC2,PCDHB15,GHSR,LAMP5,GRP,SYT1,SLC17A6,KCNN2,BST1,BRINP1,SSTR1,RTN1,SLC6A3,WRAP73,CNGA3,CRHBP,DLC1,GPM6A,KCNA6,EPHA4,GRIA4,GRM1,ADCY8,NMNAT2,ACTC1,GABRB1,GRIA2,ZNF804A,DRD5,CTNND2,HCN1,HTR1E,PCSK1,DAW1,HTR1A,FMN2,TAC1,KCNA4,NPBWR1,CALCA,CHAT,CFAP65,MAPT,CRHR2,PDE4B,EPB41L3,SKOR1,SHANK2,MAGI2,GFRA1,ELAVL4,GAD1,KLHL14,HTR4,NPY1R,CNTNAP2,GRIN3A,GRM3,PCDH11Y,RGS7,BRINP3,CCDC181,CFAP46…
GO:0034703	Cation channel complex	29	225	0.7	1.4	9.01e-10	9606.ENSP00000270458,9606.ENSP00000272602,9606.ENSP00000280684,9606.ENSP00000282499,9606.ENSP00000295101,9606.ENSP00000296526,9606.ENSP00000307342,9606.ENSP00000320025,9606.ENSP00000328511,9606.ENSP00000342637,9606.ENSP00000345502,9606.ENSP00000354778,9606.ENSP00000355155,9606.ENSP00000355533,9606.ENSP00000356545,9606.ENSP00000358784,9606.ENSP00000362183,9606.ENSP00000367001,9606.ENSP00000368966,…	CACNG8,CNGA3,KCNA6,GRIA4,KCNJ3,GRIA2,HCN1,CACNB2,KCNA4,PDE4B,PDE4D,CNTNAP2,GRIN3A,RYR2,CACNA1E,KCNA3,GRIK3,DPP6,TRPC3,KCNA1,CACNG7,DPP10,UNC80,TRPC7,KCNV1,KCNC2,SHISA9,GRIN2B,CACNA1A
GO:0120025	Plasma membrane bounded cell projection	112	2268	0.28	0.82	1.59e-09	9606.ENSP00000217420,9606.ENSP00000221166,9606.ENSP00000225823,9606.ENSP00000231173,9606.ENSP00000241256,9606.ENSP00000246070,9606.ENSP00000256857,9606.ENSP00000261205,9606.ENSP00000263160,9606.ENSP00000264773,9606.ENSP00000265016,9606.ENSP00000265922,9606.ENSP00000267377,9606.ENSP00000267484,9606.ENSP00000270349,9606.ENSP00000270708,9606.ENSP00000272602,9606.ENSP00000274368,9606.ENSP00000276297,…	SLC32A1,NEFM,ASIC2,PCDHB15,GHSR,LAMP5,GRP,SYT1,SLC17A6,KCNN2,BST1,BRINP1,SSTR1,RTN1,SLC6A3,WRAP73,CNGA3,CRHBP,DLC1,GPM6A,KCNA6,EPHA4,GRIA4,GRM1,ADCY8,NMNAT2,ACTC1,GABRB1,GRIA2,ZNF804A,DRD5,CTNND2,HCN1,HTR1E,PCSK1,DAW1,HTR1A,FMN2,TAC1,KCNA4,NPBWR1,CALCA,CHAT,CFAP65,MAPT,CRHR2,PDE4B,EPB41L3,SKOR1,SHANK2,MAGI2,GFRA1,ELAVL4,GAD1,KLHL14,HTR4,NPY1R,CNTNAP2,GRIN3A,GRM3,PCDH11Y,RGS7,BRINP3,CCDC181,CFAP46…
GO:0042734	Presynaptic membrane	23	146	0.79	1.46	3.37e-09	9606.ENSP00000261205,9606.ENSP00000264463,9606.ENSP00000270349,9606.ENSP00000280187,9606.ENSP00000281821,9606.ENSP00000286355,9606.ENSP00000295101,9606.ENSP00000355316,9606.ENSP00000357106,9606.ENSP00000358784,9606.ENSP00000358963,9606.ENSP00000362183,9606.ENSP00000365437,9606.ENSP00000367151,9606.ENSP00000367177,9606.ENSP00000369960,9606.ENSP00000371985,9606.ENSP00000394624,9606.ENSP00000399745,…	SYT1,CDH10,SLC6A3,GPM6A,EPHA4,ADCY8,KCNJ3,GRM3,CADM3,KCNA3,HTR1B,GRIK3,GAD2,PCDH17,PCDH8,ADRA1A,KCNA1,OPRM1,CHRM2,SNAP91,RIMS1,CNTN5,KCNC2
GO:0150034	Distal axon	31	281	0.63	1.24	5.65e-09	9606.ENSP00000217420,9606.ENSP00000246070,9606.ENSP00000270349,9606.ENSP00000274368,9606.ENSP00000280187,9606.ENSP00000280684,9606.ENSP00000281821,9606.ENSP00000303252,9606.ENSP00000308024,9606.ENSP00000331746,9606.ENSP00000340820,9606.ENSP00000340943,9606.ENSP00000345193,9606.ENSP00000349594,9606.ENSP00000350928,9606.ENSP00000358784,9606.ENSP00000358963,9606.ENSP00000362183,9606.ENSP00000370669,…	SLC32A1,LAMP5,SLC6A3,CRHBP,GPM6A,KCNA6,EPHA4,ZNF804A,PCSK1,CALCA,MAPT,CRHR2,SHANK2,ELAVL4,GAD1,KCNA3,HTR1B,GRIK3,SLC8A3,KCNA1,ITGA4,NPY,SLC8A1,DCC,KIF5C,CHRM2,PENK,CASR,STMN2,KCNC2,OTX2
GO:0043679	Axon terminus	20	114	0.83	1.45	1.09e-08	9606.ENSP00000217420,9606.ENSP00000270349,9606.ENSP00000274368,9606.ENSP00000280684,9606.ENSP00000281821,9606.ENSP00000308024,9606.ENSP00000331746,9606.ENSP00000340943,9606.ENSP00000350928,9606.ENSP00000358784,9606.ENSP00000358963,9606.ENSP00000362183,9606.ENSP00000370669,9606.ENSP00000371985,9606.ENSP00000384364,9606.ENSP00000384763,9606.ENSP00000399745,9606.ENSP00000400894,9606.ENSP00000420194,…	SLC32A1,SLC6A3,CRHBP,KCNA6,EPHA4,PCSK1,CALCA,CRHR2,GAD1,KCNA3,HTR1B,GRIK3,SLC8A3,KCNA1,NPY,SLC8A1,CHRM2,PENK,CASR,KCNC2
GO:0044306	Neuron projection terminus	21	130	0.8	1.4	1.41e-08	9606.ENSP00000217420,9606.ENSP00000261205,9606.ENSP00000270349,9606.ENSP00000274368,9606.ENSP00000280684,9606.ENSP00000281821,9606.ENSP00000308024,9606.ENSP00000331746,9606.ENSP00000340943,9606.ENSP00000350928,9606.ENSP00000358784,9606.ENSP00000358963,9606.ENSP00000362183,9606.ENSP00000370669,9606.ENSP00000371985,9606.ENSP00000384364,9606.ENSP00000384763,9606.ENSP00000399745,9606.ENSP00000400894,…	SLC32A1,SYT1,SLC6A3,CRHBP,KCNA6,EPHA4,PCSK1,CALCA,CRHR2,GAD1,KCNA3,HTR1B,GRIK3,SLC8A3,KCNA1,NPY,SLC8A1,CHRM2,PENK,CASR,KCNC2
GO:0099634	Postsynaptic specialization membrane	20	117	0.82	1.42	1.53e-08	9606.ENSP00000264463,9606.ENSP00000270458,9606.ENSP00000278198,9606.ENSP00000281821,9606.ENSP00000282753,9606.ENSP00000296526,9606.ENSP00000298119,9606.ENSP00000313088,9606.ENSP00000355155,9606.ENSP00000358715,9606.ENSP00000365272,9606.ENSP00000366058,9606.ENSP00000366288,9606.ENSP00000375647,9606.ENSP00000389140,9606.ENSP00000392500,9606.ENSP00000427603,9606.ENSP00000447488,9606.ENSP00000454014,…	CDH10,CACNG8,LRRC4C,EPHA4,GRM1,GRIA2,LRFN5,NETO1,GRIN3A,SORCS3,DLG2,SYNDIG1,SLITRK1,CACNG7,DCC,NLGN1,GABRA2,LIN7A,SHISA9,GRIN2B
GO:0098590	Plasma membrane region	70	1237	0.34	0.82	8.6e-08	9606.ENSP00000219197,9606.ENSP00000241256,9606.ENSP00000246070,9606.ENSP00000261205,9606.ENSP00000264463,9606.ENSP00000270349,9606.ENSP00000270458,9606.ENSP00000276297,9606.ENSP00000278198,9606.ENSP00000280187,9606.ENSP00000281821,9606.ENSP00000282499,9606.ENSP00000282753,9606.ENSP00000286355,9606.ENSP00000295101,9606.ENSP00000295454,9606.ENSP00000296526,9606.ENSP00000298119,9606.ENSP00000306129,…	CBLN1,GHSR,LAMP5,SYT1,CDH10,SLC6A3,CACNG8,DLC1,LRRC4C,GPM6A,EPHA4,GRIA4,GRM1,ADCY8,KCNJ3,GABRB1,GRIA2,LRFN5,DRD5,NETO1,GRIK1,LEPR,ANKRD45,MAPT,SHANK2,PDE4D,CNTNAP2,GRIN3A,GRM3,CR1,CADM3,SORCS3,KCNA3,HTR1B,SGIP1,GRIK3,HCK,DLG2,GAD2,TTYH1,SYNDIG1,SLITRK1,PCDH17,PCDH8,ITGA8,AJAP1,ADRA1A,KCNA1,CACNG7,ITGB2,SLC8A1,CD8A,DCC,NLGN1,GABRA1,OPRM1,CHRM2,SNAP91,CASR,GABRA2,RIMS1,SLC24A4,CNTN5,SLC5A8,LIN7A,KC…
GO:0098839	Postsynaptic density membrane	17	91	0.86	1.36	9.89e-08	9606.ENSP00000270458,9606.ENSP00000278198,9606.ENSP00000281821,9606.ENSP00000282753,9606.ENSP00000296526,9606.ENSP00000298119,9606.ENSP00000313088,9606.ENSP00000355155,9606.ENSP00000358715,9606.ENSP00000365272,9606.ENSP00000366058,9606.ENSP00000366288,9606.ENSP00000375647,9606.ENSP00000389140,9606.ENSP00000447488,9606.ENSP00000454014,9606.ENSP00000477455	CACNG8,LRRC4C,EPHA4,GRM1,GRIA2,LRFN5,NETO1,GRIN3A,SORCS3,DLG2,SYNDIG1,SLITRK1,CACNG7,DCC,LIN7A,SHISA9,GRIN2B
GO:1990351	Transporter complex	35	409	0.52	1	1.48e-07	9606.ENSP00000270458,9606.ENSP00000272602,9606.ENSP00000280684,9606.ENSP00000282499,9606.ENSP00000295101,9606.ENSP00000295454,9606.ENSP00000296526,9606.ENSP00000307342,9606.ENSP00000320025,9606.ENSP00000328511,9606.ENSP00000342637,9606.ENSP00000345502,9606.ENSP00000353959,9606.ENSP00000354778,9606.ENSP00000355155,9606.ENSP00000355533,9606.ENSP00000356545,9606.ENSP00000358784,9606.ENSP00000362183,…	CACNG8,CNGA3,KCNA6,GRIA4,KCNJ3,GABRB1,GRIA2,HCN1,CACNB2,KCNA4,PDE4B,PDE4D,CLIC6,CNTNAP2,GRIN3A,RYR2,CACNA1E,KCNA3,GRIK3,TTYH1,DPP6,TRPC3,KCNA1,CACNG7,DPP10,UNC80,GABRA1,TRPC7,GABRA2,KCNV1,KCNC2,ATP10A,SHISA9,GRIN2B,CACNA1A
GO:0098889	Intrinsic component of presynaptic membrane	16	82	0.88	1.34	1.58e-07	9606.ENSP00000264463,9606.ENSP00000270349,9606.ENSP00000280187,9606.ENSP00000281821,9606.ENSP00000286355,9606.ENSP00000295101,9606.ENSP00000355316,9606.ENSP00000357106,9606.ENSP00000358784,9606.ENSP00000358963,9606.ENSP00000367151,9606.ENSP00000369960,9606.ENSP00000371985,9606.ENSP00000394624,9606.ENSP00000399745,9606.ENSP00000435637	CDH10,SLC6A3,GPM6A,EPHA4,ADCY8,KCNJ3,GRM3,CADM3,KCNA3,HTR1B,PCDH17,ADRA1A,KCNA1,OPRM1,CHRM2,CNTN5
GO:0098984	Neuron to neuron synapse	32	355	0.55	1.01	2.16e-07	9606.ENSP00000261205,9606.ENSP00000270458,9606.ENSP00000278198,9606.ENSP00000281821,9606.ENSP00000282753,9606.ENSP00000286355,9606.ENSP00000296526,9606.ENSP00000298119,9606.ENSP00000307134,9606.ENSP00000313088,9606.ENSP00000324419,9606.ENSP00000342637,9606.ENSP00000345193,9606.ENSP00000346151,9606.ENSP00000351614,9606.ENSP00000355155,9606.ENSP00000355316,9606.ENSP00000358715,9606.ENSP00000365272,…	SYT1,CACNG8,LRRC4C,EPHA4,GRM1,ADCY8,GRIA2,LRFN5,CTNND2,NETO1,SYT9,PDE4B,SHANK2,MAGI2,SYN3,GRIN3A,GRM3,SORCS3,DLG2,SYNDIG1,SLITRK1,ITGA8,SLC8A3,CACNG7,SLC8A1,DCC,NLGN1,CHRM2,PENK,LIN7A,SHISA9,GRIN2B
GO:0099056	Integral component of presynaptic membrane	15	75	0.89	1.3	3.51e-07	9606.ENSP00000264463,9606.ENSP00000270349,9606.ENSP00000280187,9606.ENSP00000281821,9606.ENSP00000286355,9606.ENSP00000295101,9606.ENSP00000355316,9606.ENSP00000357106,9606.ENSP00000358784,9606.ENSP00000358963,9606.ENSP00000367151,9606.ENSP00000369960,9606.ENSP00000371985,9606.ENSP00000394624,9606.ENSP00000399745	CDH10,SLC6A3,GPM6A,EPHA4,ADCY8,KCNJ3,GRM3,CADM3,KCNA3,HTR1B,PCDH17,ADRA1A,KCNA1,OPRM1,CHRM2
GO:0099572	Postsynaptic specialization	30	345	0.53	0.92	1.34e-06	9606.ENSP00000264463,9606.ENSP00000270458,9606.ENSP00000278198,9606.ENSP00000281821,9606.ENSP00000282753,9606.ENSP00000286355,9606.ENSP00000296526,9606.ENSP00000298119,9606.ENSP00000307134,9606.ENSP00000313088,9606.ENSP00000342637,9606.ENSP00000345193,9606.ENSP00000346151,9606.ENSP00000351614,9606.ENSP00000355155,9606.ENSP00000355316,9606.ENSP00000358715,9606.ENSP00000365272,9606.ENSP00000366058,…	CDH10,CACNG8,LRRC4C,EPHA4,GRM1,ADCY8,GRIA2,LRFN5,CTNND2,NETO1,PDE4B,SHANK2,MAGI2,SYN3,GRIN3A,GRM3,SORCS3,DLG2,SYNDIG1,SLITRK1,ITGA8,SLC8A3,CACNG7,SLC8A1,DCC,NLGN1,GABRA2,LIN7A,SHISA9,GRIN2B
GO:0098797	Plasma membrane protein complex	41	589	0.43	0.83	1.42e-06	9606.ENSP00000262494,9606.ENSP00000263317,9606.ENSP00000264463,9606.ENSP00000265071,9606.ENSP00000270349,9606.ENSP00000270458,9606.ENSP00000280684,9606.ENSP00000282499,9606.ENSP00000282753,9606.ENSP00000290374,9606.ENSP00000295101,9606.ENSP00000296526,9606.ENSP00000307342,9606.ENSP00000320025,9606.ENSP00000328511,9606.ENSP00000342637,9606.ENSP00000345502,9606.ENSP00000347591,9606.ENSP00000354778,…	GNAO1,NOX4,CDH10,CDH6,SLC6A3,CACNG8,KCNA6,GRIA4,GRM1,GJD2,KCNJ3,GRIA2,HCN1,CACNB2,KCNA4,PDE4B,PDE4D,GFRA1,CNTNAP2,GRIN3A,CACNA1E,KCNA3,SGIP1,GRIK3,DPP6,ITGA8,SGCZ,KCNA1,CACNG7,DPP10,ITGA4,ITGB2,CTNNA2,CD8A,KCNV1,LIN7A,KCNC2,SHISA9,GRIN2B,CACNA1A,SNTG1
GO:0032279	Asymmetric synapse	29	330	0.53	0.92	1.77e-06	9606.ENSP00000270458,9606.ENSP00000278198,9606.ENSP00000281821,9606.ENSP00000282753,9606.ENSP00000286355,9606.ENSP00000296526,9606.ENSP00000298119,9606.ENSP00000307134,9606.ENSP00000313088,9606.ENSP00000342637,9606.ENSP00000345193,9606.ENSP00000346151,9606.ENSP00000351614,9606.ENSP00000355155,9606.ENSP00000355316,9606.ENSP00000358715,9606.ENSP00000365272,9606.ENSP00000366058,9606.ENSP00000366288,…	CACNG8,LRRC4C,EPHA4,GRM1,ADCY8,GRIA2,LRFN5,CTNND2,NETO1,PDE4B,SHANK2,MAGI2,SYN3,GRIN3A,GRM3,SORCS3,DLG2,SYNDIG1,SLITRK1,ITGA8,SLC8A3,CACNG7,SLC8A1,DCC,NLGN1,CHRM2,LIN7A,SHISA9,GRIN2B
GO:0071944	Cell periphery	213	6015	0.14	0.57	1.94e-06	9606.ENSP00000019103,9606.ENSP00000216286,9606.ENSP00000217270,9606.ENSP00000217420,9606.ENSP00000219197,9606.ENSP00000222543,9606.ENSP00000225823,9606.ENSP00000231136,9606.ENSP00000231173,9606.ENSP00000231706,9606.ENSP00000241256,9606.ENSP00000241453,9606.ENSP00000246070,9606.ENSP00000252575,9606.ENSP00000258042,9606.ENSP00000259254,9606.ENSP00000261180,9606.ENSP00000261205,9606.ENSP00000262209,…	SCTR,NID2,PROKR2,SLC32A1,CBLN1,TFPI2,ASIC2,PCDHB6,PCDHB15,SLC7A14,GHSR,FLT3,LAMP5,NCAN,NMBR,GYPC,TRHDE,SYT1,TRPA1,SLC27A6,GNAO1,PLPPR5,NOX4,PCDH10,CDH10,FGF10,KCNN2,BST1,DGKG,CDH6,SLC38A4,SSTR1,SLC6A3,CACNG8,CNGA3,ADAMTS16,ADAMTS19,DLC1,LRRC4C,GPM6A,KCNA6,MCHR2,EPHA4,GRIA4,GRM1,RAB3C,PTPRR,GPR26,ADCY8,MMP16,GJD2,KCNJ3,GABRB1,GRIA2,CSMD3,COL14A1,LRFN5,AVPR1A,CLDN10,GALR1,TRPV3,ZNF804A,PTGDR,TRH,DR…
GO:0005694	Chromosome	87	1850	0.26	0.67	2.46e-06	9606.ENSP00000008391,9606.ENSP00000226382,9606.ENSP00000233638,9606.ENSP00000234392,9606.ENSP00000242261,9606.ENSP00000249501,9606.ENSP00000251020,9606.ENSP00000260653,9606.ENSP00000261731,9606.ENSP00000262041,9606.ENSP00000263726,9606.ENSP00000266744,9606.ENSP00000275461,9606.ENSP00000281321,9606.ENSP00000282326,9606.ENSP00000290399,9606.ENSP00000294638,9606.ENSP00000295108,9606.ENSP00000295206,…	TFAP2D,PHOX2B,TLX2,VAX2,TWIST1,HOXD10,SALL1,SIX3,LHX5,MEOX2,LHX4,ASCL1,FERD3L,POU4F2,ZSCAN1,SIM2,LHX8,NEUROD1,EN1,NKX6-1,TBXT,SOX17,EN2,ONECUT1,OTP,GSX1,SOX14,TBX5,BBX,NKX2-6,MSC,SOX11,EBF1,C14orf39,SIX6,OLIG2,DBX2,RAX,FOXG1,NKX2-1,RFX4,PAX5,RXRG,POU3F3,ESRRG,NR5A2,LHX9,OLIG3,NKX6-2,VAX1,SIM1,TBX18,LRIF1,TLX1,BARHL2,FOXP4,LHX2,PAX7,FOXB2,VSX1,NKX2-2,GCM2,EBF4,PDX1,DMRT1,FOXD4,SHOX2,TFAP2B,FOXB1,P…
GO:0014069	Postsynaptic density	28	324	0.53	0.88	3.94e-06	9606.ENSP00000270458,9606.ENSP00000278198,9606.ENSP00000281821,9606.ENSP00000282753,9606.ENSP00000286355,9606.ENSP00000296526,9606.ENSP00000298119,9606.ENSP00000307134,9606.ENSP00000313088,9606.ENSP00000342637,9606.ENSP00000345193,9606.ENSP00000346151,9606.ENSP00000351614,9606.ENSP00000355155,9606.ENSP00000355316,9606.ENSP00000358715,9606.ENSP00000365272,9606.ENSP00000366058,9606.ENSP00000366288,…	CACNG8,LRRC4C,EPHA4,GRM1,ADCY8,GRIA2,LRFN5,CTNND2,NETO1,PDE4B,SHANK2,MAGI2,SYN3,GRIN3A,GRM3,SORCS3,DLG2,SYNDIG1,SLITRK1,ITGA8,SLC8A3,CACNG7,SLC8A1,DCC,NLGN1,LIN7A,SHISA9,GRIN2B
GO:0005886	Plasma membrane	198	5544	0.14	0.56	4.47e-06	9606.ENSP00000019103,9606.ENSP00000216286,9606.ENSP00000217270,9606.ENSP00000217420,9606.ENSP00000219197,9606.ENSP00000225823,9606.ENSP00000231136,9606.ENSP00000231173,9606.ENSP00000231706,9606.ENSP00000241256,9606.ENSP00000241453,9606.ENSP00000246070,9606.ENSP00000258042,9606.ENSP00000259254,9606.ENSP00000261180,9606.ENSP00000261205,9606.ENSP00000262209,9606.ENSP00000262462,9606.ENSP00000262494,…	SCTR,NID2,PROKR2,SLC32A1,CBLN1,ASIC2,PCDHB6,PCDHB15,SLC7A14,GHSR,FLT3,LAMP5,NMBR,GYPC,TRHDE,SYT1,TRPA1,SLC27A6,GNAO1,PLPPR5,NOX4,PCDH10,CDH10,FGF10,KCNN2,BST1,DGKG,CDH6,SLC38A4,SSTR1,SLC6A3,CACNG8,CNGA3,DLC1,LRRC4C,GPM6A,KCNA6,MCHR2,EPHA4,GRIA4,GRM1,RAB3C,PTPRR,GPR26,ADCY8,MMP16,GJD2,KCNJ3,GABRB1,GRIA2,CSMD3,LRFN5,AVPR1A,CLDN10,GALR1,TRPV3,ZNF804A,PTGDR,TRH,DRD5,CTNND2,HCN1,HTR1E,ELMO1,NETO1,ANO5…
GO:0031224	Intrinsic component of membrane	204	5828	0.13	0.53	1.13e-05	9606.ENSP00000019103,9606.ENSP00000217270,9606.ENSP00000217420,9606.ENSP00000225823,9606.ENSP00000231136,9606.ENSP00000231173,9606.ENSP00000231706,9606.ENSP00000241256,9606.ENSP00000241453,9606.ENSP00000246070,9606.ENSP00000258042,9606.ENSP00000259254,9606.ENSP00000261180,9606.ENSP00000261205,9606.ENSP00000261374,9606.ENSP00000262209,9606.ENSP00000262462,9606.ENSP00000263054,9606.ENSP00000263160,…	SCTR,PROKR2,SLC32A1,ASIC2,PCDHB6,PCDHB15,SLC7A14,GHSR,FLT3,LAMP5,NMBR,GYPC,TRHDE,SYT1,HS3ST2,TRPA1,SLC27A6,SORCS1,SLC17A6,PLPPR5,NOX4,PCDH10,CDH10,KCNN2,BST1,CDH6,SLC38A4,SSTR1,RTN1,CMTM2,SLC6A3,CACNG8,ILDR2,CNGA3,LRRC4C,GPM6A,WDR17,KCNA6,MCHR2,EPHA4,GRIA4,GRM1,RAB3C,PTPRR,GPR26,ADCY8,MMP16,GJD2,KCNJ3,GABRB1,GRIA2,CSMD3,LRFN5,AVPR1A,CHODL,CLDN10,GALR1,TRPV3,FUT9,VSTM2A,PTGDR,DRD5,HCN1,HTR1E,GAL3S…
GO:0043197	Dendritic spine	19	176	0.62	0.86	2.2e-05	9606.ENSP00000225823,9606.ENSP00000264773,9606.ENSP00000280187,9606.ENSP00000281821,9606.ENSP00000282499,9606.ENSP00000296526,9606.ENSP00000303252,9606.ENSP00000328511,9606.ENSP00000340820,9606.ENSP00000342637,9606.ENSP00000345193,9606.ENSP00000355316,9606.ENSP00000366058,9606.ENSP00000367316,9606.ENSP00000370669,9606.ENSP00000384763,9606.ENSP00000392500,9606.ENSP00000394624,9606.ENSP00000454014	ASIC2,KCNN2,GPM6A,EPHA4,GRIA4,GRIA2,ZNF804A,KCNA4,MAPT,PDE4B,SHANK2,GRM3,SYNDIG1,ITGA8,SLC8A3,SLC8A1,NLGN1,OPRM1,SHISA9
GO:0043204	Perikaryon	17	155	0.63	0.8	6.87e-05	9606.ENSP00000272602,9606.ENSP00000274368,9606.ENSP00000281821,9606.ENSP00000307134,9606.ENSP00000308024,9606.ENSP00000349594,9606.ENSP00000354778,9606.ENSP00000362183,9606.ENSP00000365272,9606.ENSP00000367316,9606.ENSP00000370669,9606.ENSP00000371985,9606.ENSP00000384364,9606.ENSP00000394624,9606.ENSP00000400894,9606.ENSP00000449253,9606.ENSP00000462647	CNGA3,CRHBP,EPHA4,CTNND2,PCSK1,ELAVL4,CNTNAP2,GRIK3,DLG2,ITGA8,SLC8A3,KCNA1,NPY,OPRM1,PENK,KCNC2,ADCYAP1
GO:0098982	GABA-ergic synapse	12	77	0.78	0.86	9.21e-05	9606.ENSP00000217420,9606.ENSP00000264463,9606.ENSP00000295454,9606.ENSP00000298119,9606.ENSP00000366288,9606.ENSP00000367151,9606.ENSP00000369960,9606.ENSP00000387356,9606.ENSP00000392500,9606.ENSP00000393097,9606.ENSP00000427603,9606.ENSP00000435637	SLC32A1,CDH10,GABRB1,LRFN5,SLITRK1,PCDH17,ADRA1A,ACAN,NLGN1,GABRA1,GABRA2,CNTN5
GO:0099060	Integral component of postsynaptic specialization membrane	12	77	0.78	0.86	9.21e-05	9606.ENSP00000264463,9606.ENSP00000278198,9606.ENSP00000298119,9606.ENSP00000313088,9606.ENSP00000355155,9606.ENSP00000358715,9606.ENSP00000366288,9606.ENSP00000375647,9606.ENSP00000389140,9606.ENSP00000392500,9606.ENSP00000427603,9606.ENSP00000454014	CDH10,LRRC4C,LRFN5,NETO1,GRIN3A,SORCS3,SLITRK1,CACNG7,DCC,NLGN1,GABRA2,SHISA9
GO:0060076	Excitatory synapse	10	53	0.87	0.86	0.00014	9606.ENSP00000219197,9606.ENSP00000261205,9606.ENSP00000263160,9606.ENSP00000286355,9606.ENSP00000295101,9606.ENSP00000296526,9606.ENSP00000313088,9606.ENSP00000342637,9606.ENSP00000366058,9606.ENSP00000392500	CBLN1,SYT1,SLC17A6,ADCY8,KCNJ3,GRIA2,NETO1,PDE4B,SYNDIG1,NLGN1
GO:0016021	Integral component of membrane	193	5670	0.12	0.46	0.00019	9606.ENSP00000019103,9606.ENSP00000217270,9606.ENSP00000217420,9606.ENSP00000225823,9606.ENSP00000231136,9606.ENSP00000231173,9606.ENSP00000231706,9606.ENSP00000241256,9606.ENSP00000241453,9606.ENSP00000246070,9606.ENSP00000258042,9606.ENSP00000259254,9606.ENSP00000261180,9606.ENSP00000261205,9606.ENSP00000261374,9606.ENSP00000262209,9606.ENSP00000262462,9606.ENSP00000263054,9606.ENSP00000263160,…	SCTR,PROKR2,SLC32A1,ASIC2,PCDHB6,PCDHB15,SLC7A14,GHSR,FLT3,LAMP5,NMBR,GYPC,TRHDE,SYT1,HS3ST2,TRPA1,SLC27A6,SORCS1,SLC17A6,PLPPR5,NOX4,PCDH10,CDH10,KCNN2,CDH6,SLC38A4,SSTR1,RTN1,CMTM2,SLC6A3,CACNG8,ILDR2,CNGA3,LRRC4C,GPM6A,WDR17,KCNA6,MCHR2,EPHA4,GRIA4,GRM1,PTPRR,GPR26,ADCY8,MMP16,GJD2,KCNJ3,GABRB1,GRIA2,CSMD3,LRFN5,AVPR1A,CHODL,CLDN10,GALR1,TRPV3,FUT9,VSTM2A,PTGDR,DRD5,HCN1,HTR1E,GAL3ST3,TRAM1L1,…
GO:0070161	Anchoring junction	62	1325	0.26	0.54	0.00024	9606.ENSP00000219197,9606.ENSP00000246070,9606.ENSP00000261205,9606.ENSP00000263160,9606.ENSP00000263317,9606.ENSP00000264463,9606.ENSP00000265071,9606.ENSP00000270458,9606.ENSP00000271417,9606.ENSP00000276297,9606.ENSP00000278198,9606.ENSP00000280187,9606.ENSP00000281821,9606.ENSP00000282499,9606.ENSP00000286355,9606.ENSP00000290374,9606.ENSP00000290378,9606.ENSP00000295454,9606.ENSP00000296526,…	CBLN1,LAMP5,SYT1,SLC17A6,NOX4,CDH10,CDH6,CACNG8,ILDR2,DLC1,LRRC4C,GPM6A,EPHA4,GRIA4,ADCY8,GJD2,ACTC1,GABRB1,GRIA2,CLDN10,CTNND2,NETO1,SYT9,GRIK1,EPB41L3,SHANK2,MAGI2,SYN3,CNTNAP2,GRIN3A,NPHS2,CADM3,GRIK3,HCK,DLG2,GAD2,SYNDIG1,SLITRK1,PCDH8,ITGA8,AJAP1,NPHS1,SLC8A3,KCNA1,CADPS,ITGA4,ITGB2,CTNNA2,SLC8A1,NLGN1,GABRA1,OPRM1,CHRM2,SV2C,GABRA2,RIMS1,LIN7A,KCNC2,SHISA9,SYT6,GRIN2B,NRN1
GO:0034705	Potassium channel complex	12	93	0.7	0.71	0.00047	9606.ENSP00000280684,9606.ENSP00000295101,9606.ENSP00000307342,9606.ENSP00000328511,9606.ENSP00000354778,9606.ENSP00000358784,9606.ENSP00000362183,9606.ENSP00000367001,9606.ENSP00000371985,9606.ENSP00000376855,9606.ENSP00000435954,9606.ENSP00000449253	KCNA6,KCNJ3,HCN1,KCNA4,CNTNAP2,KCNA3,GRIK3,DPP6,KCNA1,DPP10,KCNV1,KCNC2
GO:0099061	Integral component of postsynaptic density membrane	9	52	0.83	0.72	0.00072	9606.ENSP00000278198,9606.ENSP00000298119,9606.ENSP00000313088,9606.ENSP00000355155,9606.ENSP00000358715,9606.ENSP00000366288,9606.ENSP00000375647,9606.ENSP00000389140,9606.ENSP00000454014	LRRC4C,LRFN5,NETO1,GRIN3A,SORCS3,SLITRK1,CACNG7,DCC,SHISA9
GO:0008076	Voltage-gated potassium channel complex	11	83	0.71	0.67	0.00082	9606.ENSP00000280684,9606.ENSP00000295101,9606.ENSP00000307342,9606.ENSP00000328511,9606.ENSP00000354778,9606.ENSP00000358784,9606.ENSP00000367001,9606.ENSP00000371985,9606.ENSP00000376855,9606.ENSP00000435954,9606.ENSP00000449253	KCNA6,KCNJ3,HCN1,KCNA4,CNTNAP2,KCNA3,DPP6,KCNA1,DPP10,KCNV1,KCNC2
GO:0008328	Ionotropic glutamate receptor complex	8	40	0.89	0.72	0.00082	9606.ENSP00000270458,9606.ENSP00000282499,9606.ENSP00000296526,9606.ENSP00000355155,9606.ENSP00000362183,9606.ENSP00000375647,9606.ENSP00000454014,9606.ENSP00000477455	CACNG8,GRIA4,GRIA2,GRIN3A,GRIK3,CACNG7,SHISA9,GRIN2B
GO:0043235	Receptor complex	27	418	0.4	0.55	0.00082	9606.ENSP00000241453,9606.ENSP00000270458,9606.ENSP00000281821,9606.ENSP00000282499,9606.ENSP00000282753,9606.ENSP00000295454,9606.ENSP00000296526,9606.ENSP00000301365,9606.ENSP00000330393,9606.ENSP00000347591,9606.ENSP00000355155,9606.ENSP00000358963,9606.ENSP00000362139,9606.ENSP00000362183,9606.ENSP00000366283,9606.ENSP00000367316,9606.ENSP00000375647,9606.ENSP00000380227,9606.ENSP00000380948,…	FLT3,CACNG8,EPHA4,GRIA4,GRM1,GABRB1,GRIA2,TRPV3,LEPR,GFRA1,GRIN3A,HTR1B,EPHA10,GRIK3,SLITRK5,ITGA8,CACNG7,ITGA4,ITGB2,CD8A,NLGN1,GABRA1,PEX5L,CR1L,GABRA2,SHISA9,GRIN2B
GO:0110165	Cellular anatomical entity	491	18293	0.02	0.36	0.0015	9606.ENSP00000008391,9606.ENSP00000019103,9606.ENSP00000176195,9606.ENSP00000199448,9606.ENSP00000216286,9606.ENSP00000217270,9606.ENSP00000217420,9606.ENSP00000219197,9606.ENSP00000219599,9606.ENSP00000221166,9606.ENSP00000222543,9606.ENSP00000224356,9606.ENSP00000225823,9606.ENSP00000226382,9606.ENSP00000231136,9606.ENSP00000231173,9606.ENSP00000231706,9606.ENSP00000233638,9606.ENSP00000234392,…	TFAP2D,SCTR,SCT,EPDR1,NID2,PROKR2,SLC32A1,CBLN1,CRYM,NEFM,TFPI2,CYP26A1,ASIC2,PHOX2B,PCDHB6,PCDHB15,SLC7A14,TLX2,VAX2,GHSR,FLT3,TWIST1,KATNAL2,LAMP5,HOXD10,CDO1,SALL1,NCAN,ZNF132,CCNA1,GRP,NMBR,ALPK3,GYPC,SIX3,TRHDE,SYT1,HS3ST2,NOL4,LHX5,MEOX2,CRISPLD1,TRPA1,SLC27A6,GNAO1,SORCS1,SLC17A6,PLPPR5,NOX4,LHX4,PCDH10,CRYGD,CDH10,FGF10,KCNN2,BST1,DGKG,CDH6,NPTX2,BRINP1,SLC38A4,ASCL1,SRRM4,SSTR1,RTN1,CMTM…
GO:0032589	Neuron projection membrane	9	59	0.77	0.64	0.0016	9606.ENSP00000246070,9606.ENSP00000340820,9606.ENSP00000354778,9606.ENSP00000367316,9606.ENSP00000393097,9606.ENSP00000394624,9606.ENSP00000427603,9606.ENSP00000449253,9606.ENSP00000454014	LAMP5,MAPT,CNTNAP2,ITGA8,GABRA1,OPRM1,GABRA2,KCNC2,SHISA9
GO:0044304	Main axon	9	63	0.75	0.6	0.0024	9606.ENSP00000272602,9606.ENSP00000274368,9606.ENSP00000328511,9606.ENSP00000340820,9606.ENSP00000343158,9606.ENSP00000354778,9606.ENSP00000365272,9606.ENSP00000371985,9606.ENSP00000449253	CNGA3,CRHBP,KCNA4,MAPT,EPB41L3,CNTNAP2,DLG2,KCNA1,KCNC2
GO:0030672	Synaptic vesicle membrane	12	119	0.59	0.53	0.0036	9606.ENSP00000217420,9606.ENSP00000246070,9606.ENSP00000261205,9606.ENSP00000263160,9606.ENSP00000282878,9606.ENSP00000324419,9606.ENSP00000351614,9606.ENSP00000365437,9606.ENSP00000366058,9606.ENSP00000423541,9606.ENSP00000427603,9606.ENSP00000477344	SLC32A1,LAMP5,SYT1,SLC17A6,RAB3C,SYT9,SYN3,GAD2,SYNDIG1,SV2C,GABRA2,SYT6
GO:0061202	Clathrin-sculpted gamma-aminobutyric acid transport vesicle membrane	4	8	1.29	0.6	0.005	9606.ENSP00000217420,9606.ENSP00000261205,9606.ENSP00000350928,9606.ENSP00000365437	SLC32A1,SYT1,GAD1,GAD2
GO:0031045	Dense core granule	6	28	0.92	0.56	0.0053	9606.ENSP00000261205,9606.ENSP00000274368,9606.ENSP00000324419,9606.ENSP00000373215,9606.ENSP00000384364,9606.ENSP00000400894	SYT1,CRHBP,SYT9,CADPS,NPY,PENK
GO:0032590	Dendrite membrane	7	41	0.82	0.54	0.0053	9606.ENSP00000246070,9606.ENSP00000367316,9606.ENSP00000393097,9606.ENSP00000394624,9606.ENSP00000427603,9606.ENSP00000449253,9606.ENSP00000454014	LAMP5,ITGA8,GABRA1,OPRM1,GABRA2,KCNC2,SHISA9
GO:0098563	Intrinsic component of synaptic vesicle membrane	7	42	0.81	0.53	0.0059	9606.ENSP00000217420,9606.ENSP00000261205,9606.ENSP00000263160,9606.ENSP00000282878,9606.ENSP00000324419,9606.ENSP00000423541,9606.ENSP00000427603	SLC32A1,SYT1,SLC17A6,RAB3C,SYT9,SV2C,GABRA2
GO:0030285	Integral component of synaptic vesicle membrane	6	30	0.89	0.53	0.007	9606.ENSP00000217420,9606.ENSP00000261205,9606.ENSP00000263160,9606.ENSP00000324419,9606.ENSP00000423541,9606.ENSP00000427603	SLC32A1,SYT1,SLC17A6,SYT9,SV2C,GABRA2
GO:0005891	Voltage-gated calcium channel complex	7	44	0.79	0.51	0.0074	9606.ENSP00000270458,9606.ENSP00000320025,9606.ENSP00000342637,9606.ENSP00000345502,9606.ENSP00000356545,9606.ENSP00000375647,9606.ENSP00000489829	CACNG8,CACNB2,PDE4B,PDE4D,CACNA1E,CACNG7,CACNA1A
GO:0044224	Juxtaparanode region of axon	4	10	1.19	0.53	0.0088	9606.ENSP00000343158,9606.ENSP00000354778,9606.ENSP00000365272,9606.ENSP00000371985	EPB41L3,CNTNAP2,DLG2,KCNA1
GO:0060077	Inhibitory synapse	5	21	0.97	0.49	0.0112	9606.ENSP00000217420,9606.ENSP00000350928,9606.ENSP00000365437,9606.ENSP00000392500,9606.ENSP00000427603	SLC32A1,GAD1,GAD2,NLGN1,GABRA2
GO:0098796	Membrane protein complex	51	1218	0.21	0.34	0.0155	9606.ENSP00000262494,9606.ENSP00000263317,9606.ENSP00000264463,9606.ENSP00000265071,9606.ENSP00000270349,9606.ENSP00000270458,9606.ENSP00000272602,9606.ENSP00000280684,9606.ENSP00000282499,9606.ENSP00000282753,9606.ENSP00000290374,9606.ENSP00000295101,9606.ENSP00000295454,9606.ENSP00000296526,9606.ENSP00000307342,9606.ENSP00000320025,9606.ENSP00000328511,9606.ENSP00000342637,9606.ENSP00000345502,…	GNAO1,NOX4,CDH10,CDH6,SLC6A3,CACNG8,CNGA3,KCNA6,GRIA4,GRM1,GJD2,KCNJ3,GABRB1,GRIA2,HCN1,CACNB2,KCNA4,PDE4B,PDE4D,GFRA1,CLIC6,CNTNAP2,GRIN3A,RYR2,CACNA1E,KCNA3,SGIP1,GRIK3,TTYH1,DPP6,ITGA8,TRPC3,SGCZ,KCNA1,CACNG7,DPP10,ITGA4,ITGB2,CTNNA2,CD8A,UNC80,GABRA1,TRPC7,GABRA2,KCNV1,LIN7A,KCNC2,SHISA9,GRIN2B,CACNA1A,SNTG1
GO:0008021	Synaptic vesicle	15	212	0.44	0.38	0.0166	9606.ENSP00000217420,9606.ENSP00000246070,9606.ENSP00000261205,9606.ENSP00000263160,9606.ENSP00000282878,9606.ENSP00000324419,9606.ENSP00000342637,9606.ENSP00000351614,9606.ENSP00000365437,9606.ENSP00000366058,9606.ENSP00000400459,9606.ENSP00000400894,9606.ENSP00000423541,9606.ENSP00000427603,9606.ENSP00000477344	SLC32A1,LAMP5,SYT1,SLC17A6,RAB3C,SYT9,PDE4B,SYN3,GAD2,SYNDIG1,SNAP91,PENK,SV2C,GABRA2,SYT6
GO:0034704	Calcium channel complex	8	69	0.65	0.41	0.0176	9606.ENSP00000270458,9606.ENSP00000320025,9606.ENSP00000342637,9606.ENSP00000345502,9606.ENSP00000355533,9606.ENSP00000356545,9606.ENSP00000375647,9606.ENSP00000489829	CACNG8,CACNB2,PDE4B,PDE4D,RYR2,CACNA1E,CACNG7,CACNA1A
GO:0032281	AMPA glutamate receptor complex	5	26	0.87	0.4	0.0245	9606.ENSP00000270458,9606.ENSP00000282499,9606.ENSP00000296526,9606.ENSP00000375647,9606.ENSP00000454014	CACNG8,GRIA4,GRIA2,CACNG7,SHISA9
GO:0042383	Sarcolemma	11	132	0.51	0.36	0.0245	9606.ENSP00000262462,9606.ENSP00000270458,9606.ENSP00000295101,9606.ENSP00000320025,9606.ENSP00000355533,9606.ENSP00000369960,9606.ENSP00000370669,9606.ENSP00000371512,9606.ENSP00000375647,9606.ENSP00000384763,9606.ENSP00000394624	SLC27A6,CACNG8,KCNJ3,CACNB2,RYR2,ADRA1A,SLC8A3,SGCZ,CACNG7,SLC8A1,OPRM1
GO:0030427	Site of polarized growth	13	178	0.45	0.35	0.0272	9606.ENSP00000246070,9606.ENSP00000280187,9606.ENSP00000281821,9606.ENSP00000303252,9606.ENSP00000340820,9606.ENSP00000345193,9606.ENSP00000349594,9606.ENSP00000380227,9606.ENSP00000389140,9606.ENSP00000393379,9606.ENSP00000429243,9606.ENSP00000497110,9606.ENSP00000500595	LAMP5,GPM6A,EPHA4,ZNF804A,MAPT,SHANK2,ELAVL4,ITGA4,DCC,KIF5C,STMN2,GRM6,OTX2
GO:0048786	Presynaptic active zone	8	78	0.6	0.34	0.0347	9606.ENSP00000217420,9606.ENSP00000264463,9606.ENSP00000280187,9606.ENSP00000286355,9606.ENSP00000335614,9606.ENSP00000345193,9606.ENSP00000350928,9606.ENSP00000428417	SLC32A1,CDH10,GPM6A,ADCY8,PPFIA3,SHANK2,GAD1,RIMS1
