# Supplementary material for: Thyrotropin-Releasing Hormone Gene Methylation as a Potential Biomarker for Anal Intraepithelial Neoplasia
Source: Int J Mol Sci. 2025 Dec 5;26(24):11784. doi: 10.3390/ijms262411784 (PMC12733343; doi:10.3390/ijms262411784)
Supplement: Supplementary file 1 [file ijms-26-11784-s001.zip › ijms-3963136-supplementary/Supplementary Table S3. ROC analysis of TRH methylation in samples with different anal lesions.xlsx]

## Sheet: Normal vs AIN1+
Average TRH methylation of five CG positions						TRH methylation of CG position 1						TRH methylation of CG position 2						TRH methylation of CG position 3						TRH methylation of CG position 4						TRH methylation of CG position 5
Cut-off (%)	Sensitivity%	95% CI	Specificity%	95% CI	Likelihood ratio	Cut-off (%)	Sensitivity%	95% CI	Specificity%	95% CI	Likelihood ratio	Cut-off (%)	Sensitivity%	95% CI	Specificity%	95% CI	Likelihood ratio	Cut-off (%)	Sensitivity%	95% CI	Specificity%	95% CI	Likelihood ratio	Cut-off (%)	Sensitivity%	95% CI	Specificity%	95% CI	Likelihood ratio	Cut-off (%)	Sensitivity%	95% CI	Specificity%	95% CI	Likelihood ratio
> 1.000	99.04	94.75% to 99.95%	6.25	0.3206% to 28.33%	1.056	> 1.500	99.04	94.75% to 99.95%	6.25	0.3206% to 28.33%	1.056	> 1.500	99.04	94.75% to 99.95%	6.25	0.3206% to 28.33%	1.056	> 1.500	96.15	90.53% to 98.49%	6.25	0.3206% to 28.33%	1.026	> 1.000	87.5	79.78% to 92.55%	6.25	0.3206% to 28.33%	0.9333	> 1.000	82.69	74.29% to 88.76%	25	10.18% to 49.50%	1.103
> 2.500	97.12	91.86% to 99.21%	6.25	0.3206% to 28.33%	1.036	> 3.500	98.08	93.26% to 99.66%	18.75	6.592% to 43.01%	1.207	> 3.500	98.08	93.26% to 99.66%	12.5	2.221% to 36.02%	1.121	> 3.500	95.19	89.24% to 97.93%	12.5	2.221% to 36.02%	1.088	> 2.500	87.5	79.78% to 92.55%	12.5	2.221% to 36.02%	1	> 2.500	77.88	69.00% to 84.79%	43.75	23.10% to 66.82%	1.385
> 3.500	97.12	91.86% to 99.21%	12.5	2.221% to 36.02%	1.11	> 4.500	96.15	90.53% to 98.49%	25	10.18% to 49.50%	1.282	> 4.500	96.15	90.53% to 98.49%	18.75	6.592% to 43.01%	1.183	> 4.500	91.35	84.37% to 95.38%	31.25	14.16% to 55.60%	1.329	> 3.500	85.58	77.56% to 91.06%	37.5	18.48% to 61.36%	1.369	> 3.500	66.35	56.83% to 74.70%	56.25	33.18% to 76.90%	1.516
> 4.500	95.19	89.24% to 97.93%	31.25	14.16% to 55.60%	1.385	> 5.500	91.35	84.37% to 95.38%	37.5	18.48% to 61.36%	1.462	> 5.500	90.38	83.20% to 94.69%	25	10.18% to 49.50%	1.205	> 5.500	81.73	73.22% to 87.98%	43.75	23.10% to 66.82%	1.453	> 4.500	79.81	71.10% to 86.40%	50	28.00% to 72.00%	1.596	> 4.500	54.81	45.24% to 64.03%	75	50.50% to 89.82%	2.192
> 5.500	86.54	78.66% to 91.81%	50	28.00% to 72.00%	1.731	> 6.500	89.42	82.05% to 93.99%	37.5	18.48% to 61.36%	1.431	> 6.500	82.69	74.29% to 88.76%	37.5	18.48% to 61.36%	1.323	> 6.500	75.96	66.92% to 83.15%	68.75	44.40% to 85.84%	2.431	> 5.500	70.19	60.81% to 78.14%	50	28.00% to 72.00%	1.404	> 5.500	46.15	36.88% to 55.70%	87.5	63.98% to 97.78%	3.692
> 6.500	75.96	66.92% to 83.15%	56.25	33.18% to 76.90%	1.736	> 7.500	76.92	67.95% to 83.97%	56.25	33.18% to 76.90%	1.758	> 7.500	78.85	70.04% to 85.59%	68.75	44.40% to 85.84%	2.523	> 7.500	70.19	60.81% to 78.14%	75	50.50% to 89.82%	2.808	> 6.500	62.5	52.91% to 71.20%	75	50.50% to 89.82%	2.5	> 6.500	41.35	32.35% to 50.95%	93.75	71.67% to 99.68%	6.615
> 7.500	65.38	55.84% to 73.83%	62.5	38.64% to 81.52%	1.744	> 8.500	68.27	58.81% to 76.43%	68.75	44.40% to 85.84%	2.185	> 8.500	74.04	64.86% to 81.50%	68.75	44.40% to 85.84%	2.369	> 8.500	63.46	53.88% to 72.08%	75	50.50% to 89.82%	2.538	> 7.500	52.88	43.36% to 62.20%	75	50.50% to 89.82%	2.115	> 7.500	36.54	27.92% to 46.12%	100	80.64% to 100.0%
> 8.500	58.65	49.05% to 67.65%	81.25	56.99% to 93.41%	3.128	> 9.500	63.46	53.88% to 72.08%	68.75	44.40% to 85.84%	2.031	> 9.500	69.23	59.81% to 77.28%	75	50.50% to 89.82%	2.769	> 9.500	56.73	47.14% to 65.84%	81.25	56.99% to 93.41%	3.026	> 8.500	42.31	33.25% to 51.91%	81.25	56.99% to 93.41%	2.256	> 8.500	32.69	24.43% to 42.18%	100	80.64% to 100.0%
> 9.500	50	40.56% to 59.44%	87.5	63.98% to 97.78%	4	> 10.50	57.69	48.09% to 66.75%	68.75	44.40% to 85.84%	1.846	> 10.50	62.5	52.91% to 71.20%	75	50.50% to 89.82%	2.5	> 10.50	51.92	42.42% to 61.28%	81.25	56.99% to 93.41%	2.769	> 9.500	37.5	28.80% to 47.09%	93.75	71.67% to 99.68%	6	> 9.500	28.85	21.02% to 38.18%	100	80.64% to 100.0%
> 10.50	44.23	35.06% to 53.81%	87.5	63.98% to 97.78%	3.538	> 11.50	53.85	44.30% to 63.12%	68.75	44.40% to 85.84%	1.723	> 11.50	55.77	46.19% to 64.94%	81.25	56.99% to 93.41%	2.974	> 11.50	45.19	35.97% to 54.76%	93.75	71.67% to 99.68%	7.231	> 10.50	36.54	27.92% to 46.12%	93.75	71.67% to 99.68%	5.846	> 10.50	23.08	16.03% to 32.05%	100	80.64% to 100.0%
> 11.50	41.35	32.35% to 50.95%	93.75	71.67% to 99.68%	6.615	> 12.50	51.92	42.42% to 61.28%	81.25	56.99% to 93.41%	2.769	> 12.50	50	40.56% to 59.44%	87.5	63.98% to 97.78%	4	> 12.50	44.23	35.06% to 53.81%	93.75	71.67% to 99.68%	7.077	> 11.50	34.62	26.17% to 44.16%	93.75	71.67% to 99.68%	5.538	> 11.50	22.12	15.21% to 31.00%	100	80.64% to 100.0%
> 12.50	37.5	28.80% to 47.09%	93.75	71.67% to 99.68%	6	> 13.50	46.15	36.88% to 55.70%	81.25	56.99% to 93.41%	2.462	> 13.50	42.31	33.25% to 51.91%	87.5	63.98% to 97.78%	3.385	> 13.50	42.31	33.25% to 51.91%	100	80.64% to 100.0%		> 12.50	32.69	24.43% to 42.18%	93.75	71.67% to 99.68%	5.231	> 13.00	21.15	14.41% to 29.96%	100	80.64% to 100.0%
> 13.50	32.69	24.43% to 42.18%	100	80.64% to 100.0%		> 14.50	41.35	32.35% to 50.95%	81.25	56.99% to 93.41%	2.205	> 14.50	39.42	30.57% to 49.03%	93.75	71.67% to 99.68%	6.308	> 14.50	38.46	29.68% to 48.06%	100	80.64% to 100.0%		> 13.50	29.81	21.86% to 39.19%	100	80.64% to 100.0%		> 16.00	20.19	13.60% to 28.90%	100	80.64% to 100.0%
> 14.50	29.81	21.86% to 39.19%	100	80.64% to 100.0%		> 15.50	37.5	28.80% to 47.09%	87.5	63.98% to 97.78%	3	> 15.50	38.46	29.68% to 48.06%	93.75	71.67% to 99.68%	6.154	> 15.50	35.58	27.04% to 45.14%	100	80.64% to 100.0%		> 14.50	27.88	20.17% to 37.17%	100	80.64% to 100.0%		> 19.50	19.23	12.81% to 27.85%	100	80.64% to 100.0%
> 16.00	27.88	20.17% to 37.17%	100	80.64% to 100.0%		> 16.50	36.54	27.92% to 46.12%	93.75	71.67% to 99.68%	5.846	> 16.50	33.65	25.30% to 43.17%	100	80.64% to 100.0%		> 16.50	29.81	21.86% to 39.19%	100	80.64% to 100.0%		> 15.50	25	17.67% to 34.11%	100	80.64% to 100.0%		> 21.50	16.35	10.46% to 24.63%	100	80.64% to 100.0%
> 19.00	25	17.67% to 34.11%	100	80.64% to 100.0%		> 17.50	32.69	24.43% to 42.18%	93.75	71.67% to 99.68%	5.231	> 17.50	31.73	23.57% to 41.19%	100	80.64% to 100.0%		> 17.50	28.85	21.02% to 38.18%	100	80.64% to 100.0%		> 19.00	22.12	15.21% to 31.00%	100	80.64% to 100.0%		> 23.00	15.38	9.697% to 23.54%	100	80.64% to 100.0%
> 21.50	23.08	16.03% to 32.05%	100	80.64% to 100.0%		> 18.50	31.73	23.57% to 41.19%	93.75	71.67% to 99.68%	5.077	> 18.50	29.81	21.86% to 39.19%	100	80.64% to 100.0%		> 19.00	26.92	19.33% to 36.16%	100	80.64% to 100.0%		> 23.00	21.15	14.41% to 29.96%	100	80.64% to 100.0%		> 24.50	13.46	8.191% to 21.34%	100	80.64% to 100.0%
> 23.00	21.15	14.41% to 29.96%	100	80.64% to 100.0%		> 20.00	30.77	22.72% to 40.19%	93.75	71.67% to 99.68%	4.923	> 19.50	28.85	21.02% to 38.18%	100	80.64% to 100.0%		> 21.50	25	17.67% to 34.11%	100	80.64% to 100.0%		> 24.50	20.19	13.60% to 28.90%	100	80.64% to 100.0%		> 26.00	12.5	7.453% to 20.22%	100	80.64% to 100.0%
> 25.50	18.27	12.02% to 26.78%	100	80.64% to 100.0%		> 21.50	27.88	20.17% to 37.17%	93.75	71.67% to 99.68%	4.462	> 20.50	27.88	20.17% to 37.17%	100	80.64% to 100.0%		> 23.50	24.04	16.85% to 33.08%	100	80.64% to 100.0%		> 25.50	19.23	12.81% to 27.85%	100	80.64% to 100.0%		> 28.00	11.54	6.725% to 19.09%	100	80.64% to 100.0%
> 27.50	17.31	11.24% to 25.71%	100	80.64% to 100.0%		> 22.50	26.92	19.33% to 36.16%	93.75	71.67% to 99.68%	4.308	> 22.00	25	17.67% to 34.11%	100	80.64% to 100.0%		> 25.00	23.08	16.03% to 32.05%	100	80.64% to 100.0%		> 26.50	18.27	12.02% to 26.78%	100	80.64% to 100.0%		> 30.50	8.654	4.620% to 15.63%	100	80.64% to 100.0%
> 28.50	16.35	10.46% to 24.63%	100	80.64% to 100.0%		> 23.50	23.08	16.03% to 32.05%	93.75	71.67% to 99.68%	3.692	> 23.50	24.04	16.85% to 33.08%	100	80.64% to 100.0%		> 26.50	22.12	15.21% to 31.00%	100	80.64% to 100.0%		> 27.50	16.35	10.46% to 24.63%	100	80.64% to 100.0%		> 32.50	6.731	3.298% to 13.25%	100	80.64% to 100.0%
> 29.50	14.42	8.940% to 22.44%	100	80.64% to 100.0%		> 25.00	22.12	15.21% to 31.00%	93.75	71.67% to 99.68%	3.538	> 24.50	23.08	16.03% to 32.05%	100	80.64% to 100.0%		> 27.50	21.15	14.41% to 29.96%	100	80.64% to 100.0%		> 29.00	15.38	9.697% to 23.54%	100	80.64% to 100.0%		> 34.00	5.769	2.671% to 12.02%	100	80.64% to 100.0%
> 31.50	12.5	7.453% to 20.22%	100	80.64% to 100.0%		> 26.50	21.15	14.41% to 29.96%	93.75	71.67% to 99.68%	3.385	> 25.50	22.12	15.21% to 31.00%	100	80.64% to 100.0%		> 28.50	18.27	12.02% to 26.78%	100	80.64% to 100.0%		> 31.00	12.5	7.453% to 20.22%	100	80.64% to 100.0%		> 35.50	4.808	2.071% to 10.76%	100	80.64% to 100.0%
> 33.50	10.58	6.009% to 17.95%	100	80.64% to 100.0%		> 27.50	20.19	13.60% to 28.90%	93.75	71.67% to 99.68%	3.231	> 26.50	21.15	14.41% to 29.96%	100	80.64% to 100.0%		> 29.50	17.31	11.24% to 25.71%	100	80.64% to 100.0%		> 32.50	11.54	6.725% to 19.09%	100	80.64% to 100.0%		> 37.50	3.846	1.506% to 9.475%	100	80.64% to 100.0%
> 34.50	9.615	5.307% to 16.80%	100	80.64% to 100.0%		> 28.50	17.31	11.24% to 25.71%	93.75	71.67% to 99.68%	2.769	> 27.50	20.19	13.60% to 28.90%	100	80.64% to 100.0%		> 31.00	16.35	10.46% to 24.63%	100	80.64% to 100.0%		> 33.50	10.58	6.009% to 17.95%	100	80.64% to 100.0%		> 39.50	2.885	0.7862% to 8.140%	100	80.64% to 100.0%
> 35.50	8.654	4.620% to 15.63%	100	80.64% to 100.0%		> 29.50	16.35	10.46% to 24.63%	93.75	71.67% to 99.68%	2.615	> 28.50	19.23	12.81% to 27.85%	100	80.64% to 100.0%		> 32.50	15.38	9.697% to 23.54%	100	80.64% to 100.0%		> 34.50	9.615	5.307% to 16.80%	100	80.64% to 100.0%		> 43.00	1.923	0.3417% to 6.742%	100	80.64% to 100.0%
> 36.50	7.692	3.949% to 14.45%	100	80.64% to 100.0%		> 31.00	14.42	8.940% to 22.44%	93.75	71.67% to 99.68%	2.308	> 29.50	18.27	12.02% to 26.78%	100	80.64% to 100.0%		> 34.50	13.46	8.191% to 21.34%	100	80.64% to 100.0%		> 35.50	8.654	4.620% to 15.63%	100	80.64% to 100.0%		> 56.50	0.9615	0.04932% to 5.247%	100	80.64% to 100.0%
> 37.50	6.731	3.298% to 13.25%	100	80.64% to 100.0%		> 32.50	12.5	7.453% to 20.22%	93.75	71.67% to 99.68%	2	> 30.50	17.31	11.24% to 25.71%	100	80.64% to 100.0%		> 36.50	12.5	7.453% to 20.22%	100	80.64% to 100.0%		> 36.50	6.731	3.298% to 13.25%	100	80.64% to 100.0%		Area under the ROC curve
> 38.50	5.769	2.671% to 12.02%	100	80.64% to 100.0%		> 33.50	10.58	6.009% to 17.95%	93.75	71.67% to 99.68%	1.692	> 32.00	12.5	7.453% to 20.22%	100	80.64% to 100.0%		> 37.50	11.54	6.725% to 19.09%	100	80.64% to 100.0%		> 38.00	5.769	2.671% to 12.02%	100	80.64% to 100.0%		Area	0.6974
> 39.50	4.808	2.071% to 10.76%	100	80.64% to 100.0%		> 35.00	8.654	4.620% to 15.63%	100	80.64% to 100.0%		> 33.50	10.58	6.009% to 17.95%	100	80.64% to 100.0%		> 40.00	10.58	6.009% to 17.95%	100	80.64% to 100.0%		> 40.00	3.846	1.506% to 9.475%	100	80.64% to 100.0%		Std. Error	0.05522
> 41.50	3.846	1.506% to 9.475%	100	80.64% to 100.0%		> 36.50	7.692	3.949% to 14.45%	100	80.64% to 100.0%		> 35.50	9.615	5.307% to 16.80%	100	80.64% to 100.0%		> 43.00	9.615	5.307% to 16.80%	100	80.64% to 100.0%		> 46.00	2.885	0.7862% to 8.140%	100	80.64% to 100.0%		95% confidence interval	0.5892 to 0.8057
> 43.50	2.885	0.7862% to 8.140%	100	80.64% to 100.0%		> 38.00	5.769	2.671% to 12.02%	100	80.64% to 100.0%		> 38.50	8.654	4.620% to 15.63%	100	80.64% to 100.0%		> 44.50	8.654	4.620% to 15.63%	100	80.64% to 100.0%		> 54.00	1.923	0.3417% to 6.742%	100	80.64% to 100.0%		P value	0.0112
> 45.50	1.923	0.3417% to 6.742%	100	80.64% to 100.0%		> 40.00	4.808	2.071% to 10.76%	100	80.64% to 100.0%		> 40.50	7.692	3.949% to 14.45%	100	80.64% to 100.0%		> 46.50	6.731	3.298% to 13.25%	100	80.64% to 100.0%		> 66.00	0.9615	0.04932% to 5.247%	100	80.64% to 100.0%
> 56.00	0.9615	0.04932% to 5.247%	100	80.64% to 100.0%		> 42.00	3.846	1.506% to 9.475%	100	80.64% to 100.0%		> 41.50	4.808	2.071% to 10.76%	100	80.64% to 100.0%		> 48.50	5.769	2.671% to 12.02%	100	80.64% to 100.0%		Area under the ROC curve						Data
Area under the ROC curve						> 46.00	1.923	0.3417% to 6.742%	100	80.64% to 100.0%		> 42.50	2.885	0.7862% to 8.140%	100	80.64% to 100.0%		> 50.00	4.808	2.071% to 10.76%	100	80.64% to 100.0%		Area	0.698					Controls (Normal)	16
Area	0.7674					> 60.50	0.9615	0.04932% to 5.247%	100	80.64% to 100.0%		> 45.50	1.923	0.3417% to 6.742%	100	80.64% to 100.0%		> 52.50	3.846	1.506% to 9.475%	100	80.64% to 100.0%		Std. Error	0.05878					Patients (AIN1-3)	104
Std. Error	0.05765					Area under the ROC curve						> 49.50	0.9615	0.04932% to 5.247%	100	80.64% to 100.0%		> 58.00	2.885	0.7862% to 8.140%	100	80.64% to 100.0%		95% confidence interval	0.5828 to 0.8132					Missing Controls	0
95% confidence interval	0.6544 to 0.8804					Area	0.7299					Area under the ROC curve						> 64.00	1.923	0.3417% to 6.742%	100	80.64% to 100.0%		P value	0.011					Missing Patients	0
P value	0.0006					Std. Error	0.06995					Area	0.7662					> 70.50	0.9615	0.04932% to 5.247%	100	80.64% to 100.0%
						95% confidence interval	0.5928 to 0.8670					Std. Error	0.05517					Area under the ROC curve						Data
Data						P value	0.0031					95% confidence interval	0.6581 to 0.8744					Area	0.7722					Controls (Normal)	16
Controls (Normal)	16											P value	0.0006					Std. Error	0.05209					Patients (AIN1-3)	104
Patients (AIN1-3)	104					Data												95% confidence interval	0.6701 to 0.8743					Missing Controls	0
Missing Controls	0					Controls (Normal)	16					Data						P value	0.0005					Missing Patients	0
Missing Patients	0					Patients (AIN1-3)	104					Controls (Normal)	16
						Missing Controls	0					Patients (AIN1-3)	104					Data
						Missing Patients	0					Missing Controls	0					Controls (Normal)	16
												Missing Patients	0					Patients (AIN1-3)	104
																		Missing Controls	0
																		Missing Patients	0

## Sheet: NormalAIN1 vs AIN2+
Average TRH methylation of five CG positions						TRH methylation of CG position 1						TRH methylation of CG position 2						TRH methylation of CG position 3						TRH methylation of CG position 4						TRH methylation of CG position 5
Cut-off (%)	Sensitivity%	95% CI	Specificity%	95% CI	Likelihood ratio	Cut-off (%)	Sensitivity%	95% CI	Specificity%	95% CI	Likelihood ratio	Cut-off (%)	Sensitivity%	95% CI	Specificity%	95% CI	Likelihood ratio	Cut-off (%)	Sensitivity%	95% CI	Specificity%	95% CI	Likelihood ratio	Cut-off (%)	Sensitivity%	95% CI	Specificity%	95% CI	Likelihood ratio	Cut-off (%)	Sensitivity%	95% CI	Specificity%	95% CI	Likelihood ratio
> 1.000	100	90.82% to 100.0%	2.439	0.4334% to 8.463%	1.025	> 1.500	100	90.82% to 100.0%	2.439	0.4334% to 8.463%	1.025	> 1.500	100	90.82% to 100.0%	2.439	0.4334% to 8.463%	1.025	> 1.500	100	90.82% to 100.0%	6.098	2.632% to 13.49%	1.065	> 1.000	97.37	86.51% to 99.87%	15.85	9.506% to 25.26%	1.157	> 1.000	94.74	82.71% to 99.06%	24.39	16.38% to 34.69%	1.253
> 2.500	100	90.82% to 100.0%	4.878	1.913% to 11.88%	1.051	> 3.500	100	90.82% to 100.0%	6.098	2.632% to 13.49%	1.065	> 3.500	100	90.82% to 100.0%	4.878	1.913% to 11.88%	1.051	> 3.500	100	90.82% to 100.0%	8.537	4.197% to 16.59%	1.093	> 2.500	97.37	86.51% to 99.87%	17.07	10.45% to 26.64%	1.174	> 2.500	89.47	75.87% to 95.83%	31.71	22.65% to 42.40%	1.31
> 3.500	100	90.82% to 100.0%	6.098	2.632% to 13.49%	1.065	> 4.500	97.37	86.51% to 99.87%	8.537	4.197% to 16.59%	1.065	> 4.500	97.37	86.51% to 99.87%	7.317	3.396% to 15.06%	1.051	> 4.500	97.37	86.51% to 99.87%	15.85	9.506% to 25.26%	1.157	> 3.500	94.74	82.71% to 99.06%	23.17	15.37% to 33.38%	1.233	> 3.500	86.84	72.67% to 94.25%	47.56	37.10% to 58.24%	1.656
> 4.500	97.37	86.51% to 99.87%	10.98	5.883% to 19.56%	1.094	> 5.500	89.47	75.87% to 95.83%	13.41	7.659% to 22.45%	1.033	> 5.500	97.37	86.51% to 99.87%	15.85	9.506% to 25.26%	1.157	> 5.500	94.74	82.71% to 99.06%	29.27	20.53% to 39.87%	1.339	> 4.500	89.47	75.87% to 95.83%	30.49	21.58% to 41.14%	1.287	> 4.500	76.32	60.79% to 87.01%	60.98	50.15% to 70.82%	1.956
> 5.500	94.74	82.71% to 99.06%	24.39	16.38% to 34.69%	1.253	> 6.500	89.47	75.87% to 95.83%	15.85	9.506% to 25.26%	1.063	> 6.500	92.11	79.20% to 97.28%	25.61	17.40% to 36.00%	1.238	> 6.500	94.74	82.71% to 99.06%	41.46	31.42% to 52.27%	1.618	> 5.500	84.21	69.58% to 92.56%	40.24	30.30% to 51.06%	1.409	> 5.500	71.05	55.24% to 83.00%	71.95	61.41% to 80.52%	2.533
> 6.500	89.47	75.87% to 95.83%	36.59	26.98% to 47.39%	1.411	> 7.500	81.58	66.58% to 90.78%	31.71	22.65% to 42.40%	1.195	> 7.500	89.47	75.87% to 95.83%	35.37	25.89% to 46.16%	1.384	> 7.500	89.47	75.87% to 95.83%	47.56	37.10% to 58.24%	1.706	> 6.500	81.58	66.58% to 90.78%	53.66	42.94% to 64.04%	1.76	> 6.500	68.42	52.54% to 80.92%	78.05	67.95% to 85.64%	3.117
> 7.500	81.58	66.58% to 90.78%	47.56	37.10% to 58.24%	1.556	> 8.500	81.58	66.58% to 90.78%	45.12	34.81% to 55.87%	1.487	> 8.500	86.84	72.67% to 94.25%	40.24	30.30% to 51.06%	1.453	> 8.500	84.21	69.58% to 92.56%	53.66	42.94% to 64.04%	1.817	> 7.500	78.95	63.65% to 88.93%	64.63	53.84% to 74.11%	2.232	> 7.500	63.16	47.28% to 76.62%	82.93	73.36% to 89.55%	3.699
> 8.500	78.95	63.65% to 88.93%	58.54	47.73% to 68.58%	1.904	> 9.500	76.32	60.79% to 87.01%	48.78	38.26% to 59.41%	1.49	> 9.500	84.21	69.58% to 92.56%	46.34	35.96% to 57.06%	1.569	> 9.500	76.32	60.79% to 87.01%	59.76	48.94% to 69.70%	1.896	> 8.500	68.42	52.54% to 80.92%	74.39	64.00% to 82.60%	2.672	> 8.500	57.89	42.19% to 72.15%	85.37	76.14% to 91.43%	3.956
> 9.500	71.05	55.24% to 83.00%	67.07	56.34% to 76.28%	2.158	> 10.50	68.42	52.54% to 80.92%	52.44	41.76% to 62.90%	1.439	> 10.50	78.95	63.65% to 88.93%	52.44	41.76% to 62.90%	1.66	> 10.50	71.05	55.24% to 83.00%	63.41	52.61% to 73.02%	1.942	> 9.500	63.16	47.28% to 76.62%	80.49	70.63% to 87.62%	3.237	> 9.500	52.63	37.26% to 67.52%	87.8	78.99% to 93.24%	4.316
> 10.50	63.16	47.28% to 76.62%	70.73	60.13% to 79.47%	2.158	> 11.50	63.16	47.28% to 76.62%	54.88	44.13% to 65.19%	1.4	> 11.50	73.68	57.99% to 85.03%	59.76	48.94% to 69.70%	1.831	> 11.50	65.79	49.89% to 78.79%	71.95	61.41% to 80.52%	2.346	> 10.50	60.53	44.72% to 74.40%	80.49	70.63% to 87.62%	3.102	> 10.50	47.37	32.48% to 62.74%	92.68	84.94% to 96.60%	6.474
> 11.50	63.16	47.28% to 76.62%	75.61	65.31% to 83.62%	2.589	> 12.50	63.16	47.28% to 76.62%	59.76	48.94% to 69.70%	1.569	> 12.50	65.79	49.89% to 78.79%	64.63	53.84% to 74.11%	1.86	> 12.50	65.79	49.89% to 78.79%	73.17	62.70% to 81.56%	2.452	> 11.50	60.53	44.72% to 74.40%	82.93	73.36% to 89.55%	3.545	> 11.50	44.74	30.15% to 60.29%	92.68	84.94% to 96.60%	6.114
> 12.50	60.53	44.72% to 74.40%	79.27	69.28% to 86.63%	2.92	> 13.50	60.53	44.72% to 74.40%	65.85	55.09% to 75.20%	1.773	> 13.50	57.89	42.19% to 72.15%	70.73	60.13% to 79.47%	1.978	> 13.50	63.16	47.28% to 76.62%	75.61	65.31% to 83.62%	2.589	> 12.50	55.26	39.71% to 69.85%	82.93	73.36% to 89.55%	3.237	> 13.00	44.74	30.15% to 60.29%	93.9	86.51% to 97.37%	7.337
> 13.50	55.26	39.71% to 69.85%	84.15	74.74% to 90.49%	3.486	> 14.50	57.89	42.19% to 72.15%	70.73	60.13% to 79.47%	1.978	> 14.50	57.89	42.19% to 72.15%	75.61	65.31% to 83.62%	2.374	> 14.50	60.53	44.72% to 74.40%	79.27	69.28% to 86.63%	2.92	> 13.50	55.26	39.71% to 69.85%	87.8	78.99% to 93.24%	4.532	> 16.00	42.11	27.85% to 57.81%	93.9	86.51% to 97.37%	6.905
> 14.50	52.63	37.26% to 67.52%	86.59	77.55% to 92.34%	3.923	> 15.50	55.26	39.71% to 69.85%	75.61	65.31% to 83.62%	2.266	> 15.50	55.26	39.71% to 69.85%	75.61	65.31% to 83.62%	2.266	> 15.50	60.53	44.72% to 74.40%	82.93	73.36% to 89.55%	3.545	> 14.50	52.63	37.26% to 67.52%	89.02	80.44% to 94.12%	4.795	> 19.50	42.11	27.85% to 57.81%	95.12	88.12% to 98.09%	8.632
> 16.00	52.63	37.26% to 67.52%	89.02	80.44% to 94.12%	4.795	> 16.50	55.26	39.71% to 69.85%	78.05	67.95% to 85.64%	2.518	> 16.50	52.63	37.26% to 67.52%	81.71	71.99% to 88.59%	2.877	> 16.50	52.63	37.26% to 67.52%	86.59	77.55% to 92.34%	3.923	> 15.50	50	34.85% to 65.15%	91.46	83.41% to 95.80%	5.857	> 21.50	36.84	23.38% to 52.72%	96.34	89.79% to 99.00%	10.07
> 19.00	50	34.85% to 65.15%	91.46	83.41% to 95.80%	5.857	> 17.50	52.63	37.26% to 67.52%	81.71	71.99% to 88.59%	2.877	> 17.50	52.63	37.26% to 67.52%	84.15	74.74% to 90.49%	3.32	> 17.50	50	34.85% to 65.15%	86.59	77.55% to 92.34%	3.727	> 19.00	42.11	27.85% to 57.81%	91.46	83.41% to 95.80%	4.932	> 23.00	34.21	21.21% to 50.11%	96.34	89.79% to 99.00%	9.351
> 21.50	44.74	30.15% to 60.29%	91.46	83.41% to 95.80%	5.241	> 18.50	52.63	37.26% to 67.52%	82.93	73.36% to 89.55%	3.083	> 18.50	50	34.85% to 65.15%	85.37	76.14% to 91.43%	3.417	> 19.00	47.37	32.48% to 62.74%	87.8	78.99% to 93.24%	3.884	> 23.00	39.47	25.60% to 55.28%	91.46	83.41% to 95.80%	4.624	> 24.50	28.95	17.00% to 44.76%	96.34	89.79% to 99.00%	7.912
> 23.00	39.47	25.60% to 55.28%	91.46	83.41% to 95.80%	4.624	> 20.00	52.63	37.26% to 67.52%	84.15	74.74% to 90.49%	3.32	> 19.50	50	34.85% to 65.15%	86.59	77.55% to 92.34%	3.727	> 21.50	44.74	30.15% to 60.29%	89.02	80.44% to 94.12%	4.076	> 24.50	36.84	23.38% to 52.72%	91.46	83.41% to 95.80%	4.316	> 26.00	26.32	14.97% to 42.01%	96.34	89.79% to 99.00%	7.193
> 25.50	36.84	23.38% to 52.72%	93.9	86.51% to 97.37%	6.042	> 21.50	50	34.85% to 65.15%	86.59	77.55% to 92.34%	3.727	> 20.50	50	34.85% to 65.15%	87.8	78.99% to 93.24%	4.1	> 23.50	42.11	27.85% to 57.81%	89.02	80.44% to 94.12%	3.836	> 25.50	36.84	23.38% to 52.72%	92.68	84.94% to 96.60%	5.035	> 28.00	26.32	14.97% to 42.01%	97.56	91.54% to 99.57%	10.79
> 27.50	36.84	23.38% to 52.72%	95.12	88.12% to 98.09%	7.553	> 22.50	50	34.85% to 65.15%	87.8	78.99% to 93.24%	4.1	> 22.00	47.37	32.48% to 62.74%	90.24	81.91% to 94.97%	4.855	> 25.00	42.11	27.85% to 57.81%	90.24	81.91% to 94.97%	4.316	> 26.50	36.84	23.38% to 52.72%	93.9	86.51% to 97.37%	6.042	> 30.50	18.42	9.222% to 33.42%	97.56	91.54% to 99.57%	7.553
> 28.50	34.21	21.21% to 50.11%	95.12	88.12% to 98.09%	7.013	> 23.50	42.11	27.85% to 57.81%	89.02	80.44% to 94.12%	3.836	> 23.50	47.37	32.48% to 62.74%	91.46	83.41% to 95.80%	5.549	> 26.50	39.47	25.60% to 55.28%	90.24	81.91% to 94.97%	4.046	> 27.50	34.21	21.21% to 50.11%	95.12	88.12% to 98.09%	7.013	> 32.50	15.79	7.444% to 30.42%	98.78	93.41% to 99.94%	12.95
> 29.50	28.95	17.00% to 44.76%	95.12	88.12% to 98.09%	5.934	> 25.00	39.47	25.60% to 55.28%	89.02	80.44% to 94.12%	3.596	> 24.50	44.74	30.15% to 60.29%	91.46	83.41% to 95.80%	5.241	> 27.50	39.47	25.60% to 55.28%	91.46	83.41% to 95.80%	4.624	> 29.00	34.21	21.21% to 50.11%	96.34	89.79% to 99.00%	9.351	> 34.00	15.79	7.444% to 30.42%	100	95.52% to 100.0%
> 31.50	26.32	14.97% to 42.01%	96.34	89.79% to 99.00%	7.193	> 26.50	39.47	25.60% to 55.28%	90.24	81.91% to 94.97%	4.046	> 25.50	42.11	27.85% to 57.81%	91.46	83.41% to 95.80%	4.932	> 28.50	36.84	23.38% to 52.72%	93.9	86.51% to 97.37%	6.042	> 31.00	26.32	14.97% to 42.01%	96.34	89.79% to 99.00%	7.193	> 35.50	13.16	5.754% to 27.33%	100	95.52% to 100.0%
> 33.50	23.68	12.99% to 39.21%	97.56	91.54% to 99.57%	9.711	> 27.50	39.47	25.60% to 55.28%	91.46	83.41% to 95.80%	4.624	> 26.50	42.11	27.85% to 57.81%	92.68	84.94% to 96.60%	5.754	> 29.50	36.84	23.38% to 52.72%	95.12	88.12% to 98.09%	7.553	> 32.50	23.68	12.99% to 39.21%	96.34	89.79% to 99.00%	6.474	> 37.50	10.53	4.170% to 24.13%	100	95.52% to 100.0%
> 34.50	23.68	12.99% to 39.21%	98.78	93.41% to 99.94%	19.42	> 28.50	31.58	19.08% to 47.46%	91.46	83.41% to 95.80%	3.699	> 27.50	39.47	25.60% to 55.28%	92.68	84.94% to 96.60%	5.395	> 31.00	34.21	21.21% to 50.11%	95.12	88.12% to 98.09%	7.013	> 33.50	21.05	11.07% to 36.35%	96.34	89.79% to 99.00%	5.754	> 39.50	7.895	2.721% to 20.80%	100	95.52% to 100.0%
> 35.50	21.05	11.07% to 36.35%	98.78	93.41% to 99.94%	17.26	> 29.50	28.95	17.00% to 44.76%	91.46	83.41% to 95.80%	3.391	> 28.50	36.84	23.38% to 52.72%	92.68	84.94% to 96.60%	5.035	> 32.50	31.58	19.08% to 47.46%	95.12	88.12% to 98.09%	6.474	> 34.50	21.05	11.07% to 36.35%	97.56	91.54% to 99.57%	8.632	> 43.00	5.263	0.9352% to 17.29%	100	95.52% to 100.0%
> 36.50	21.05	11.07% to 36.35%	100	95.52% to 100.0%		> 31.00	26.32	14.97% to 42.01%	92.68	84.94% to 96.60%	3.596	> 29.50	36.84	23.38% to 52.72%	93.9	86.51% to 97.37%	6.042	> 34.50	28.95	17.00% to 44.76%	96.34	89.79% to 99.00%	7.912	> 35.50	21.05	11.07% to 36.35%	98.78	93.41% to 99.94%	17.26	> 56.50	2.632	0.1350% to 13.49%	100	95.52% to 100.0%
> 37.50	18.42	9.222% to 33.42%	100	95.52% to 100.0%		> 32.50	23.68	12.99% to 39.21%	93.9	86.51% to 97.37%	3.884	> 30.50	34.21	21.21% to 50.11%	93.9	86.51% to 97.37%	5.611	> 36.50	28.95	17.00% to 44.76%	97.56	91.54% to 99.57%	11.87	> 36.50	18.42	9.222% to 33.42%	100	95.52% to 100.0%		Area under the ROC curve
> 38.50	15.79	7.444% to 30.42%	100	95.52% to 100.0%		> 33.50	21.05	11.07% to 36.35%	95.12	88.12% to 98.09%	4.316	> 32.00	28.95	17.00% to 44.76%	97.56	91.54% to 99.57%	11.87	> 37.50	26.32	14.97% to 42.01%	97.56	91.54% to 99.57%	10.79	> 38.00	15.79	7.444% to 30.42%	100	95.52% to 100.0%		Area	0.7848
> 39.50	13.16	5.754% to 27.33%	100	95.52% to 100.0%		> 35.00	18.42	9.222% to 33.42%	97.56	91.54% to 99.57%	7.553	> 33.50	26.32	14.97% to 42.01%	98.78	93.41% to 99.94%	21.58	> 40.00	23.68	12.99% to 39.21%	97.56	91.54% to 99.57%	9.711	> 40.00	10.53	4.170% to 24.13%	100	95.52% to 100.0%		Std. Error	0.04717
> 41.50	10.53	4.170% to 24.13%	100	95.52% to 100.0%		> 36.50	15.79	7.444% to 30.42%	97.56	91.54% to 99.57%	6.474	> 35.50	23.68	12.99% to 39.21%	98.78	93.41% to 99.94%	19.42	> 43.00	21.05	11.07% to 36.35%	97.56	91.54% to 99.57%	8.632	> 46.00	7.895	2.721% to 20.80%	100	95.52% to 100.0%		95% confidence interval	0.6924 to 0.8773
> 43.50	7.895	2.721% to 20.80%	100	95.52% to 100.0%		> 38.00	13.16	5.754% to 27.33%	98.78	93.41% to 99.94%	10.79	> 38.50	21.05	11.07% to 36.35%	98.78	93.41% to 99.94%	17.26	> 44.50	18.42	9.222% to 33.42%	97.56	91.54% to 99.57%	7.553	> 54.00	5.263	0.9352% to 17.29%	100	95.52% to 100.0%		P value	<0.0001
> 45.50	5.263	0.9352% to 17.29%	100	95.52% to 100.0%		> 40.00	10.53	4.170% to 24.13%	98.78	93.41% to 99.94%	8.632	> 40.50	18.42	9.222% to 33.42%	98.78	93.41% to 99.94%	15.11	> 46.50	15.79	7.444% to 30.42%	98.78	93.41% to 99.94%	12.95	> 66.00	2.632	0.1350% to 13.49%	100	95.52% to 100.0%
> 56.00	2.632	0.1350% to 13.49%	100	95.52% to 100.0%		> 42.00	7.895	2.721% to 20.80%	98.78	93.41% to 99.94%	6.474	> 41.50	13.16	5.754% to 27.33%	100	95.52% to 100.0%		> 48.50	13.16	5.754% to 27.33%	98.78	93.41% to 99.94%	10.79	Area under the ROC curve						Data
Area under the ROC curve						> 46.00	5.263	0.9352% to 17.29%	100	95.52% to 100.0%		> 42.50	7.895	2.721% to 20.80%	100	95.52% to 100.0%		> 50.00	10.53	4.170% to 24.13%	98.78	93.41% to 99.94%	8.632	Area	0.7762					Controls (Normal/AIN1)	82
Area	0.7667					> 60.50	2.632	0.1350% to 13.49%	100	95.52% to 100.0%		> 45.50	5.263	0.9352% to 17.29%	100	95.52% to 100.0%		> 52.50	7.895	2.721% to 20.80%	98.78	93.41% to 99.94%	6.474	Std. Error	0.0479					Patients (AIN2/AIN3)	38
Std. Error	0.04792					Area under the ROC curve						> 49.50	2.632	0.1350% to 13.49%	100	95.52% to 100.0%		> 58.00	5.263	0.9352% to 17.29%	98.78	93.41% to 99.94%	4.316	95% confidence interval	0.6823 to 0.8700					Missing Controls	0
95% confidence interval	0.6728 to 0.8606					Area	0.6903					Area under the ROC curve						> 64.00	2.632	0.1350% to 13.49%	98.78	93.41% to 99.94%	2.158	P value	<0.0001					Missing Patients	0
P value	<0.0001					Std. Error	0.05531					Area	0.746					> 70.50	2.632	0.1350% to 13.49%	100	95.52% to 100.0%
						95% confidence interval	0.5819 to 0.7987					Std. Error	0.04943					Area under the ROC curve						Data
Data						P value	0.0008					95% confidence interval	0.6491 to 0.8429					Area	0.7795					Controls (Normal/AIN1)	82
Controls (Normal/AIN1)	82											P value	<0.0001					Std. Error	0.04481					Patients (AIN2/AIN3)	38
Patients (AIN2-3)	38					Data												95% confidence interval	0.6917 to 0.8673					Missing Controls	0
Missing Controls	0					Controls (Normal/AIN1)	82					Data						P value	<0.0001					Missing Patients	0
Missing Patients	0					Patients (AIN2-3)	38					Controls (Normal/AIN1)	82
						Missing Controls	0					Patients (AIN2/AIN3)	38					Data
						Missing Patients	0					Missing Controls	0					Controls (Normal/AIN1)	82
												Missing Patients	0					Patients (AIN2/AIN3)	38
																		Missing Controls	0
																		Missing Patients	0

## Sheet: NormalAIN1AIN2 vs AIN3
Average TRH methylation of five CG positions						TRH methylation of CG position 1						TRH methylation of CG position 2						TRH methylation of CG position 3						TRH methylation of CG position 4						TRH methylation of CG position 5
Cut-off (%)	Sensitivity%	95% CI	Specificity%	95% CI	Likelihood ratio	Cut-off (%)	Sensitivity%	95% CI	Specificity%	95% CI	Likelihood ratio	Cut-off (%)	Sensitivity%	95% CI	Specificity%	95% CI	Likelihood ratio	Cut-off (%)	Sensitivity%	95% CI	Specificity%	95% CI	Likelihood ratio	Cut-off (%)	Sensitivity%	95% CI	Specificity%	95% CI	Likelihood ratio	Cut-off (%)	Sensitivity%	95% CI	Specificity%	95% CI	Likelihood ratio
> 1.000	100	87.13% to 100.0%	2.128	0.3780% to 7.429%	1.022	> 1.500	100	87.13% to 100.0%	2.128	0.3780% to 7.429%	1.022	> 1.500	100	87.13% to 100.0%	2.128	0.3780% to 7.429%	1.022	> 1.500	100	87.13% to 100.0%	5.319	2.293% to 11.85%	1.056	> 1.000	100	87.13% to 100.0%	14.89	9.084% to 23.46%	1.175	> 1.000	96.15	81.11% to 99.80%	22.34	15.10% to 31.75%	1.238
> 2.500	100	87.13% to 100.0%	4.255	1.667% to 10.44%	1.044	> 3.500	100	87.13% to 100.0%	5.319	2.293% to 11.85%	1.056	> 3.500	100	87.13% to 100.0%	4.255	1.667% to 10.44%	1.044	> 3.500	100	87.13% to 100.0%	7.447	3.654% to 14.58%	1.08	> 2.500	100	87.13% to 100.0%	15.96	9.916% to 24.67%	1.19	> 2.500	96.15	81.11% to 99.80%	30.85	22.42% to 40.79%	1.391
> 3.500	100	87.13% to 100.0%	5.319	2.293% to 11.85%	1.056	> 4.500	96.15	81.11% to 99.80%	7.447	3.654% to 14.58%	1.039	> 4.500	96.15	81.11% to 99.80%	6.383	2.958% to 13.23%	1.027	> 4.500	96.15	81.11% to 99.80%	13.83	8.264% to 22.24%	1.116	> 3.500	100	87.13% to 100.0%	22.34	15.10% to 31.75%	1.288	> 3.500	96.15	81.11% to 99.80%	45.74	36.04% to 55.78%	1.772
> 4.500	96.15	81.11% to 99.80%	9.574	5.119% to 17.20%	1.063	> 5.500	92.31	75.86% to 98.63%	13.83	8.264% to 22.24%	1.071	> 5.500	96.15	81.11% to 99.80%	13.83	8.264% to 22.24%	1.116	> 5.500	92.31	75.86% to 98.63%	25.53	17.80% to 35.19%	1.24	> 4.500	96.15	81.11% to 99.80%	29.79	21.48% to 39.68%	1.369	> 4.500	84.62	66.47% to 93.85%	58.51	48.41% to 67.94%	2.039
> 5.500	96.15	81.11% to 99.80%	22.34	15.10% to 31.75%	1.238	> 6.500	92.31	75.86% to 98.63%	15.96	9.916% to 24.67%	1.098	> 6.500	92.31	75.86% to 98.63%	23.4	15.99% to 32.90%	1.205	> 6.500	92.31	75.86% to 98.63%	36.17	27.18% to 46.25%	1.446	> 5.500	92.31	75.86% to 98.63%	39.36	30.09% to 49.47%	1.522	> 5.500	80.77	62.12% to 91.49%	69.15	59.21% to 77.58%	2.618
> 6.500	92.31	75.86% to 98.63%	34.04	25.26% to 44.08%	1.4	> 7.500	84.62	66.47% to 93.85%	30.85	22.42% to 40.79%	1.224	> 7.500	88.46	71.02% to 96.00%	31.91	23.36% to 41.89%	1.299	> 7.500	92.31	75.86% to 98.63%	43.62	34.04% to 53.70%	1.637	> 6.500	88.46	71.02% to 96.00%	51.06	41.12% to 60.93%	1.808	> 6.500	76.92	57.95% to 88.97%	74.47	64.81% to 82.20%	3.013
> 7.500	84.62	66.47% to 93.85%	44.68	35.04% to 54.74%	1.53	> 8.500	84.62	66.47% to 93.85%	42.55	33.04% to 52.65%	1.473	> 8.500	88.46	71.02% to 96.00%	37.23	28.14% to 47.33%	1.409	> 8.500	84.62	66.47% to 93.85%	48.94	39.07% to 58.88%	1.657	> 7.500	84.62	66.47% to 93.85%	60.64	50.53% to 69.91%	2.15	> 7.500	76.92	57.95% to 88.97%	80.85	71.75% to 87.53%	4.017
> 8.500	84.62	66.47% to 93.85%	55.32	45.26% to 64.96%	1.894	> 9.500	84.62	66.47% to 93.85%	47.87	38.06% to 57.85%	1.623	> 9.500	88.46	71.02% to 96.00%	43.62	34.04% to 53.70%	1.569	> 9.500	76.92	57.95% to 88.97%	55.32	45.26% to 64.96%	1.722	> 8.500	76.92	57.95% to 88.97%	71.28	61.44% to 79.45%	2.678	> 8.500	76.92	57.95% to 88.97%	85.11	76.54% to 90.92%	5.165
> 9.500	76.92	57.95% to 88.97%	63.83	53.75% to 72.82%	2.127	> 10.50	80.77	62.12% to 91.49%	53.19	43.18% to 62.95%	1.726	> 10.50	80.77	62.12% to 91.49%	48.94	39.07% to 58.88%	1.582	> 10.50	76.92	57.95% to 88.97%	60.64	50.53% to 69.91%	1.954	> 9.500	73.08	53.92% to 86.30%	77.66	68.25% to 84.90%	3.271	> 9.500	69.23	50.01% to 83.50%	87.23	79.00% to 92.54%	5.423
> 10.50	69.23	50.01% to 83.50%	68.09	58.11% to 76.64%	2.169	> 11.50	73.08	53.92% to 86.30%	55.32	45.26% to 64.96%	1.636	> 11.50	76.92	57.95% to 88.97%	56.38	46.30% to 65.96%	1.764	> 11.50	73.08	53.92% to 86.30%	69.15	59.21% to 77.58%	2.369	> 10.50	69.23	50.01% to 83.50%	77.66	68.25% to 84.90%	3.099	> 10.50	65.38	46.22% to 80.59%	92.55	85.42% to 96.35%	8.78
> 11.50	69.23	50.01% to 83.50%	72.34	62.56% to 80.37%	2.503	> 12.50	73.08	53.92% to 86.30%	59.57	49.47% to 68.93%	1.808	> 12.50	69.23	50.01% to 83.50%	61.7	51.60% to 70.89%	1.808	> 12.50	73.08	53.92% to 86.30%	70.21	60.32% to 78.52%	2.453	> 11.50	69.23	50.01% to 83.50%	79.79	70.57% to 86.66%	3.425	> 11.50	61.54	42.53% to 77.57%	92.55	85.42% to 96.35%	8.264
> 12.50	69.23	50.01% to 83.50%	76.6	67.10% to 84.01%	2.958	> 13.50	73.08	53.92% to 86.30%	65.96	55.92% to 74.74%	2.147	> 13.50	65.38	46.22% to 80.59%	69.15	59.21% to 77.58%	2.119	> 13.50	73.08	53.92% to 86.30%	73.4	63.68% to 81.29%	2.748	> 12.50	69.23	50.01% to 83.50%	81.91	72.93% to 88.39%	3.828	> 13.00	61.54	42.53% to 77.57%	93.62	86.77% to 97.04%	9.641
> 13.50	69.23	50.01% to 83.50%	82.98	74.13% to 89.24%	4.067	> 14.50	69.23	50.01% to 83.50%	70.21	60.32% to 78.52%	2.324	> 14.50	65.38	46.22% to 80.59%	73.4	63.68% to 81.29%	2.458	> 14.50	69.23	50.01% to 83.50%	76.6	67.10% to 84.01%	2.958	> 13.50	69.23	50.01% to 83.50%	86.17	77.76% to 91.74%	5.006	> 16.00	57.69	38.95% to 74.46%	93.62	86.77% to 97.04%	9.038
> 14.50	65.38	46.22% to 80.59%	85.11	76.54% to 90.92%	4.39	> 15.50	69.23	50.01% to 83.50%	75.53	65.95% to 83.11%	2.829	> 15.50	65.38	46.22% to 80.59%	74.47	64.81% to 82.20%	2.561	> 15.50	69.23	50.01% to 83.50%	79.79	70.57% to 86.66%	3.425	> 14.50	69.23	50.01% to 83.50%	88.3	80.25% to 93.34%	5.916	> 19.50	57.69	38.95% to 74.46%	94.68	88.15% to 97.71%	10.85
> 16.00	65.38	46.22% to 80.59%	87.23	79.00% to 92.54%	5.122	> 16.50	69.23	50.01% to 83.50%	77.66	68.25% to 84.90%	3.099	> 16.50	65.38	46.22% to 80.59%	80.85	71.75% to 87.53%	3.415	> 16.50	61.54	42.53% to 77.57%	84.04	75.33% to 90.08%	3.856	> 15.50	65.38	46.22% to 80.59%	90.43	82.80% to 94.88%	6.829	> 21.50	50	32.06% to 67.94%	95.74	89.56% to 98.33%	11.75
> 19.00	61.54	42.53% to 77.57%	89.36	81.51% to 94.12%	5.785	> 17.50	65.38	46.22% to 80.59%	80.85	71.75% to 87.53%	3.415	> 17.50	65.38	46.22% to 80.59%	82.98	74.13% to 89.24%	3.841	> 17.50	57.69	38.95% to 74.46%	84.04	75.33% to 90.08%	3.615	> 19.00	57.69	38.95% to 74.46%	91.49	84.10% to 95.62%	6.779	> 23.00	50	32.06% to 67.94%	96.81	91.03% to 99.13%	15.67
> 21.50	57.69	38.95% to 74.46%	90.43	82.80% to 94.88%	6.026	> 18.50	65.38	46.22% to 80.59%	81.91	72.93% to 88.39%	3.615	> 18.50	61.54	42.53% to 77.57%	84.04	75.33% to 90.08%	3.856	> 19.00	57.69	38.95% to 74.46%	86.17	77.76% to 91.74%	4.172	> 23.00	53.85	35.46% to 71.24%	91.49	84.10% to 95.62%	6.327	> 24.50	42.31	25.54% to 61.05%	96.81	91.03% to 99.13%	13.26
> 23.00	50	32.06% to 67.94%	90.43	82.80% to 94.88%	5.222	> 20.00	65.38	46.22% to 80.59%	82.98	74.13% to 89.24%	3.841	> 19.50	61.54	42.53% to 77.57%	85.11	76.54% to 90.92%	4.132	> 21.50	53.85	35.46% to 71.24%	87.23	79.00% to 92.54%	4.218	> 24.50	50	32.06% to 67.94%	91.49	84.10% to 95.62%	5.875	> 26.00	38.46	22.43% to 57.47%	96.81	91.03% to 99.13%	12.05
> 25.50	50	32.06% to 67.94%	93.62	86.77% to 97.04%	7.833	> 21.50	61.54	42.53% to 77.57%	85.11	76.54% to 90.92%	4.132	> 20.50	61.54	42.53% to 77.57%	86.17	77.76% to 91.74%	4.45	> 23.50	50	32.06% to 67.94%	87.23	79.00% to 92.54%	3.917	> 25.50	50	32.06% to 67.94%	92.55	85.42% to 96.35%	6.714	> 28.00	38.46	22.43% to 57.47%	97.87	92.57% to 99.62%	18.08
> 27.50	50	32.06% to 67.94%	94.68	88.15% to 97.71%	9.4	> 22.50	61.54	42.53% to 77.57%	86.17	77.76% to 91.74%	4.45	> 22.00	57.69	38.95% to 74.46%	88.3	80.25% to 93.34%	4.93	> 25.00	50	32.06% to 67.94%	88.3	80.25% to 93.34%	4.273	> 26.50	50	32.06% to 67.94%	93.62	86.77% to 97.04%	7.833	> 30.50	26.92	13.70% to 46.08%	97.87	92.57% to 99.62%	12.65
> 28.50	50	32.06% to 67.94%	95.74	89.56% to 98.33%	11.75	> 23.50	50	32.06% to 67.94%	87.23	79.00% to 92.54%	3.917	> 23.50	57.69	38.95% to 74.46%	89.36	81.51% to 94.12%	5.423	> 26.50	50	32.06% to 67.94%	89.36	81.51% to 94.12%	4.7	> 27.50	50	32.06% to 67.94%	95.74	89.56% to 98.33%	11.75	> 32.50	23.08	11.03% to 42.05%	98.94	94.22% to 99.95%	21.69
> 29.50	42.31	25.54% to 61.05%	95.74	89.56% to 98.33%	9.942	> 25.00	46.15	28.76% to 64.54%	87.23	79.00% to 92.54%	3.615	> 24.50	53.85	35.46% to 71.24%	89.36	81.51% to 94.12%	5.062	> 27.50	50	32.06% to 67.94%	90.43	82.80% to 94.88%	5.222	> 29.00	50	32.06% to 67.94%	96.81	91.03% to 99.13%	15.67	> 34.00	23.08	11.03% to 42.05%	100	96.07% to 100.0%
> 31.50	38.46	22.43% to 57.47%	96.81	91.03% to 99.13%	12.05	> 26.50	46.15	28.76% to 64.54%	88.3	80.25% to 93.34%	3.944	> 25.50	50	32.06% to 67.94%	89.36	81.51% to 94.12%	4.7	> 28.50	46.15	28.76% to 64.54%	92.55	85.42% to 96.35%	6.198	> 31.00	38.46	22.43% to 57.47%	96.81	91.03% to 99.13%	12.05	> 35.50	19.23	8.507% to 37.88%	100	96.07% to 100.0%
> 33.50	34.62	19.41% to 53.78%	97.87	92.57% to 99.62%	16.27	> 27.50	46.15	28.76% to 64.54%	89.36	81.51% to 94.12%	4.338	> 26.50	50	32.06% to 67.94%	90.43	82.80% to 94.88%	5.222	> 29.50	46.15	28.76% to 64.54%	93.62	86.77% to 97.04%	7.231	> 32.50	34.62	19.41% to 53.78%	96.81	91.03% to 99.13%	10.85	> 37.50	15.38	6.150% to 33.53%	100	96.07% to 100.0%
> 34.50	34.62	19.41% to 53.78%	98.94	94.22% to 99.95%	32.54	> 28.50	38.46	22.43% to 57.47%	90.43	82.80% to 94.88%	4.017	> 27.50	46.15	28.76% to 64.54%	90.43	82.80% to 94.88%	4.821	> 31.00	42.31	25.54% to 61.05%	93.62	86.77% to 97.04%	6.628	> 33.50	30.77	16.50% to 49.99%	96.81	91.03% to 99.13%	9.641	> 39.50	11.54	4.003% to 28.98%	100	96.07% to 100.0%
> 35.50	30.77	16.50% to 49.99%	98.94	94.22% to 99.95%	28.92	> 29.50	38.46	22.43% to 57.47%	91.49	84.10% to 95.62%	4.519	> 28.50	42.31	25.54% to 61.05%	90.43	82.80% to 94.88%	4.419	> 32.50	42.31	25.54% to 61.05%	94.68	88.15% to 97.71%	7.954	> 34.50	30.77	16.50% to 49.99%	97.87	92.57% to 99.62%	14.46	> 43.00	7.692	1.367% to 24.14%	100	96.07% to 100.0%
> 36.50	30.77	16.50% to 49.99%	100	96.07% to 100.0%		> 31.00	34.62	19.41% to 53.78%	92.55	85.42% to 96.35%	4.648	> 29.50	42.31	25.54% to 61.05%	91.49	84.10% to 95.62%	4.971	> 34.50	38.46	22.43% to 57.47%	95.74	89.56% to 98.33%	9.038	> 35.50	30.77	16.50% to 49.99%	98.94	94.22% to 99.95%	28.92	> 56.50	3.846	0.1973% to 18.89%	100	96.07% to 100.0%
> 37.50	26.92	13.70% to 46.08%	100	96.07% to 100.0%		> 32.50	30.77	16.50% to 49.99%	93.62	86.77% to 97.04%	4.821	> 30.50	42.31	25.54% to 61.05%	92.55	85.42% to 96.35%	5.681	> 36.50	38.46	22.43% to 57.47%	96.81	91.03% to 99.13%	12.05	> 36.50	26.92	13.70% to 46.08%	100	96.07% to 100.0%		Area under the ROC curve
> 38.50	23.08	11.03% to 42.05%	100	96.07% to 100.0%		> 33.50	26.92	13.70% to 46.08%	94.68	88.15% to 97.71%	5.062	> 32.00	38.46	22.43% to 57.47%	96.81	91.03% to 99.13%	12.05	> 37.50	34.62	19.41% to 53.78%	96.81	91.03% to 99.13%	10.85	> 38.00	23.08	11.03% to 42.05%	100	96.07% to 100.0%		Area	0.8556
> 39.50	19.23	8.507% to 37.88%	100	96.07% to 100.0%		> 35.00	26.92	13.70% to 46.08%	97.87	92.57% to 99.62%	12.65	> 33.50	34.62	19.41% to 53.78%	97.87	92.57% to 99.62%	16.27	> 40.00	30.77	16.50% to 49.99%	96.81	91.03% to 99.13%	9.641	> 40.00	15.38	6.150% to 33.53%	100	96.07% to 100.0%		Std. Error	0.04566
> 41.50	15.38	6.150% to 33.53%	100	96.07% to 100.0%		> 36.50	23.08	11.03% to 42.05%	97.87	92.57% to 99.62%	10.85	> 35.50	30.77	16.50% to 49.99%	97.87	92.57% to 99.62%	14.46	> 43.00	26.92	13.70% to 46.08%	96.81	91.03% to 99.13%	8.436	> 46.00	11.54	4.003% to 28.98%	100	96.07% to 100.0%		95% confidence interval	0.7661 to 0.9451
> 43.50	11.54	4.003% to 28.98%	100	96.07% to 100.0%		> 38.00	19.23	8.507% to 37.88%	98.94	94.22% to 99.95%	18.08	> 38.50	30.77	16.50% to 49.99%	98.94	94.22% to 99.95%	28.92	> 44.50	23.08	11.03% to 42.05%	96.81	91.03% to 99.13%	7.231	> 54.00	7.692	1.367% to 24.14%	100	96.07% to 100.0%		P value	<0.0001
> 45.50	7.692	1.367% to 24.14%	100	96.07% to 100.0%		> 40.00	15.38	6.150% to 33.53%	98.94	94.22% to 99.95%	14.46	> 40.50	26.92	13.70% to 46.08%	98.94	94.22% to 99.95%	25.31	> 46.50	19.23	8.507% to 37.88%	97.87	92.57% to 99.62%	9.038	> 66.00	3.846	0.1973% to 18.89%	100	96.07% to 100.0%
> 56.00	3.846	0.1973% to 18.89%	100	96.07% to 100.0%		> 42.00	11.54	4.003% to 28.98%	98.94	94.22% to 99.95%	10.85	> 41.50	19.23	8.507% to 37.88%	100	96.07% to 100.0%		> 48.50	15.38	6.150% to 33.53%	97.87	92.57% to 99.62%	7.231	Area under the ROC curve						Data
Area under the ROC curve						> 46.00	7.692	1.367% to 24.14%	100	96.07% to 100.0%		> 42.50	11.54	4.003% to 28.98%	100	96.07% to 100.0%		> 50.00	15.38	6.150% to 33.53%	98.94	94.22% to 99.95%	14.46	Area	0.8398					Controls (Normal/AIN1/AIN2)	94
Area	0.8048					> 60.50	3.846	0.1973% to 18.89%	100	96.07% to 100.0%		> 45.50	7.692	1.367% to 24.14%	100	96.07% to 100.0%		> 52.50	11.54	4.003% to 28.98%	98.94	94.22% to 99.95%	10.85	Std. Error	0.04587					Patients (AIN3)	26
Std. Error	0.05395					Area under the ROC curve						> 49.50	3.846	0.1973% to 18.89%	100	96.07% to 100.0%		> 58.00	7.692	1.367% to 24.14%	98.94	94.22% to 99.95%	7.231	95% confidence interval	0.7499 to 0.9297					Missing Controls	0
95% confidence interval	0.6991 to 0.9106					Area	0.7516					Area under the ROC curve						> 64.00	3.846	0.1973% to 18.89%	98.94	94.22% to 99.95%	3.615	P value	<0.0001					Missing Patients	0
P value	<0.0001					Std. Error	0.06063					Area	0.7686					> 70.50	3.846	0.1973% to 18.89%	100	96.07% to 100.0%
						95% confidence interval	0.6328 to 0.8705					Std. Error	0.05824					Area under the ROC curve						Data
Data						P value	<0.0001					95% confidence interval	0.6545 to 0.8828					Area	0.7878					Controls (Normal/AIN1/AIN2)	94
Controls (Normal/AIN1/AIN2)	94											P value	<0.0001					Std. Error	0.05366					Patients (AIN3)	26
Patients (AIN3)	26					Data												95% confidence interval	0.6827 to 0.8930					Missing Controls	0
Missing Controls	0					Controls (Normal/ AIN1/AIN2)	94					Data						P value	<0.0001					Missing Patients	0
Missing Patients	0					Patients (AIN3)	26					Controls (Normal/AIN1/AIN2)	94
						Missing Controls	0					Patients (AIN3)	26					Data
						Missing Patients	0					Missing Controls	0					Controls (Normal/AIN1/AIN2 )	94
												Missing Patients	0					Patients (AIN3)	26
																		Missing Controls	0
																		Missing Patients	0
